# Supplementary material for: Genetic assimilation of ancestral plasticity during parallel adaptation to zinc contamination in Silene uniflora
Source: Nat Ecol Evol. 2023 Jan 26;7(3):414–23. doi: 10.1038/s41559-022-01975-w (PMC9998271; doi:10.1038/s41559-022-01975-w)
Supplement: Supplementary file 3 — For genes upregulated from control to zinc in both S1 and S2 in the same direction, table outlining enriched GO terms. [file 41559_2022_1975_MOESM3_ESM.csv]

category	over_represented_pvalue	under_represented_pvalue	numDEInCat	numInCat	term	ontology	over_represented_FDR	go_term
GO:0005634	1.14E-21	1	1577	4520	nucleus	CC	1.21E-17	CC nucleus
GO:0019787	4.37E-16	1	224	485	ubiquitin-like protein transferase activity	MF	2.32E-12	MF ubiquitin-like protein transferase activity
GO:0004842	7.63E-16	1	220	477	ubiquitin-protein transferase activity	MF	2.70E-12	MF ubiquitin-protein transferase activity
GO:1901565	9.86E-15	1	243	553	organonitrogen compound catabolic process	BP	2.62E-11	BP organonitrogen compound catabolic process
GO:0009628	1.25E-14	1	755	2092	response to abiotic stimulus	BP	2.66E-11	BP response to abiotic stimulus
GO:0019222	2.40E-14	1	919	2599	regulation of metabolic process	BP	3.70E-11	BP regulation of metabolic process
GO:0044265	2.44E-14	1	246	559	cellular macromolecule catabolic process	BP	3.70E-11	BP cellular macromolecule catabolic process
GO:0044436	1.08E-13	1	164	362	NA	NA	1.43E-10	none
GO:0050789	3.42E-13	1	1621	4936	regulation of biological process	BP	4.04E-10	BP regulation of biological process
GO:0030163	7.05E-13	1	169	373	protein catabolic process	BP	7.38E-10	BP protein catabolic process
GO:0006511	7.64E-13	1	184	406	ubiquitin-dependent protein catabolic process	BP	7.38E-10	BP ubiquitin-dependent protein catabolic process
GO:0009893	1.18E-12	1	315	774	positive regulation of metabolic process	BP	1.00E-09	BP positive regulation of metabolic process
GO:0006914	1.23E-12	1	44	57	autophagy	BP	1.00E-09	BP autophagy
GO:1901700	1.35E-12	1	538	1486	response to oxygen-containing compound	BP	1.03E-09	BP response to oxygen-containing compound
GO:0044248	2.25E-12	1	426	1109	cellular catabolic process	BP	1.59E-09	BP cellular catabolic process
GO:0043632	2.40E-12	1	192	433	modification-dependent macromolecule catabolic process	BP	1.59E-09	BP modification-dependent macromolecule catabolic process
GO:0051603	3.54E-12	1	214	493	proteolysis involved in cellular protein catabolic process	BP	2.21E-09	BP proteolysis involved in cellular protein catabolic process
GO:0034357	4.36E-12	1	148	330	photosynthetic membrane	CC	2.44E-09	CC photosynthetic membrane
GO:0042651	4.36E-12	1	148	330	thylakoid membrane	CC	2.44E-09	CC thylakoid membrane
GO:0019941	5.04E-12	1	185	417	modification-dependent protein catabolic process	BP	2.66E-09	BP modification-dependent protein catabolic process
GO:0051171	5.51E-12	1	745	2117	regulation of nitrogen compound metabolic process	BP	2.66E-09	BP regulation of nitrogen compound metabolic process
GO:0065007	5.64E-12	1	1749	5405	biological regulation	BP	2.66E-09	BP biological regulation
GO:0031323	5.76E-12	1	774	2195	regulation of cellular metabolic process	BP	2.66E-09	BP regulation of cellular metabolic process
GO:0009535	8.25E-12	1	145	325	chloroplast thylakoid membrane	CC	3.51E-09	CC chloroplast thylakoid membrane
GO:0055035	8.25E-12	1	145	325	plastid thylakoid membrane	CC	3.51E-09	CC plastid thylakoid membrane
GO:0044451	1.24E-11	1	174	372	NA	NA	5.03E-09	none
GO:0043161	1.32E-11	1	120	248	proteasome-mediated ubiquitin-dependent protein catabolic process	BP	5.03E-09	BP proteasome-mediated ubiquitin-dependent protein catabolic process
GO:0010468	1.32E-11	1	676	1879	regulation of gene expression	BP	5.03E-09	BP regulation of gene expression
GO:0032446	1.55E-11	1	293	749	protein modification by small protein conjugation	BP	5.70E-09	BP protein modification by small protein conjugation
GO:0010498	1.77E-11	1	121	251	proteasomal protein catabolic process	BP	6.28E-09	BP proteasomal protein catabolic process
GO:0010604	2.07E-11	1	275	678	positive regulation of macromolecule metabolic process	BP	7.09E-09	BP positive regulation of macromolecule metabolic process
GO:0070647	2.31E-11	1	317	815	protein modification by small protein conjugation or removal	BP	7.63E-09	BP protein modification by small protein conjugation or removal
GO:0009521	2.37E-11	1	36	52	photosystem	CC	7.63E-09	CC photosystem
GO:0010243	3.19E-11	1	135	297	response to organonitrogen compound	BP	9.77E-09	BP response to organonitrogen compound
GO:0016567	3.25E-11	1	281	717	protein ubiquitination	BP	9.77E-09	BP protein ubiquitination
GO:0009896	3.31E-11	1	41	60	positive regulation of catabolic process	BP	9.77E-09	BP positive regulation of catabolic process
GO:0019538	4.16E-11	1	1014	3072	protein metabolic process	BP	1.19E-08	BP protein metabolic process
GO:0031326	4.72E-11	1	619	1735	regulation of cellular biosynthetic process	BP	1.32E-08	BP regulation of cellular biosynthetic process
GO:0051173	6.18E-11	1	259	638	positive regulation of nitrogen compound metabolic process	BP	1.66E-08	BP positive regulation of nitrogen compound metabolic process
GO:0009889	6.25E-11	1	624	1752	regulation of biosynthetic process	BP	1.66E-08	BP regulation of biosynthetic process
GO:0042221	6.71E-11	1	796	2355	response to chemical	BP	1.74E-08	BP response to chemical
GO:0060255	9.45E-11	1	798	2297	regulation of macromolecule metabolic process	BP	2.39E-08	BP regulation of macromolecule metabolic process
GO:0080090	1.47E-10	1	749	2159	regulation of primary metabolic process	BP	3.63E-08	BP regulation of primary metabolic process
GO:0005681	2.13E-10	1	89	168	spliceosomal complex	CC	5.15E-08	CC spliceosomal complex
GO:0010556	2.38E-10	1	576	1610	regulation of macromolecule biosynthetic process	BP	5.63E-08	BP regulation of macromolecule biosynthetic process
GO:2000112	2.90E-10	1	573	1603	regulation of cellular macromolecule biosynthetic process	BP	6.71E-08	BP regulation of cellular macromolecule biosynthetic process
GO:0048518	4.27E-10	1	481	1303	positive regulation of biological process	BP	9.66E-08	BP positive regulation of biological process
GO:0006508	4.64E-10	1	272	685	proteolysis	BP	1.03E-07	BP proteolysis
GO:0010033	4.78E-10	1	550	1579	response to organic substance	BP	1.04E-07	BP response to organic substance
GO:0009057	5.48E-10	1	309	802	macromolecule catabolic process	BP	1.16E-07	BP macromolecule catabolic process
GO:0050794	6.28E-10	1	1351	4149	regulation of cellular process	BP	1.31E-07	BP regulation of cellular process
GO:0051252	7.23E-10	1	547	1533	regulation of RNA metabolic process	BP	1.48E-07	BP regulation of RNA metabolic process
GO:0001101	8.21E-10	1	406	1120	response to acid chemical	BP	1.65E-07	BP response to acid chemical
GO:0050896	9.97E-10	1	1742	5699	response to stimulus	BP	1.96E-07	BP response to stimulus
GO:0010628	1.65E-09	1	219	540	positive regulation of gene expression	BP	3.19E-07	BP positive regulation of gene expression
GO:0031325	2.00E-09	1	269	683	positive regulation of cellular metabolic process	BP	3.80E-07	BP positive regulation of cellular metabolic process
GO:1903008	4.60E-09	0.999999999	28	37	organelle disassembly	BP	8.58E-07	BP organelle disassembly
GO:1901575	4.70E-09	1	490	1364	organic substance catabolic process	BP	8.63E-07	BP organic substance catabolic process
GO:0019219	5.99E-09	1	575	1636	regulation of nucleobase-containing compound metabolic process	BP	1.08E-06	BP regulation of nucleobase-containing compound metabolic process
GO:0000988	7.85E-09	0.999999998	58	98	NA	NA	1.39E-06	none
GO:0030529	9.87E-09	1	251	665	NA	NA	1.72E-06	none
GO:2001141	1.03E-08	1	500	1413	regulation of RNA biosynthetic process	BP	1.76E-06	BP regulation of RNA biosynthetic process
GO:0006950	1.46E-08	1	1289	4225	response to stress	BP	2.46E-06	BP response to stress
GO:0006355	1.55E-08	1	498	1411	regulation of transcription, DNA-templated	BP	2.54E-06	BP regulation of transcription, DNA-templated
GO:1903506	1.55E-08	1	498	1411	regulation of nucleic acid-templated transcription	BP	2.54E-06	BP regulation of nucleic acid-templated transcription
GO:1901698	1.93E-08	1	150	367	response to nitrogen compound	BP	3.10E-06	BP response to nitrogen compound
GO:0006357	2.14E-08	1	132	304	regulation of transcription by RNA polymerase II	BP	3.39E-06	BP regulation of transcription by RNA polymerase II
GO:0009753	2.39E-08	0.99999999	79	162	response to jasmonic acid	BP	3.74E-06	BP response to jasmonic acid
GO:0009056	2.77E-08	1	554	1596	catabolic process	BP	4.26E-06	BP catabolic process
GO:0003712	3.09E-08	0.999999991	52	87	transcription coregulator activity	MF	4.69E-06	MF transcription coregulator activity
GO:0009416	4.17E-08	1	255	656	response to light stimulus	BP	6.25E-06	BP response to light stimulus
GO:0045732	4.53E-08	0.999999993	27	39	positive regulation of protein catabolic process	BP	6.68E-06	BP positive regulation of protein catabolic process
GO:1901564	4.93E-08	1	1312	4161	organonitrogen compound metabolic process	BP	7.18E-06	BP organonitrogen compound metabolic process
GO:0000989	5.11E-08	0.999999985	52	88	NA	NA	7.34E-06	none
GO:0009523	5.25E-08	0.999999991	27	41	photosystem II	CC	7.34E-06	CC photosystem II
GO:0006970	5.25E-08	1	246	638	response to osmotic stress	BP	7.34E-06	BP response to osmotic stress
GO:0048519	5.56E-08	1	464	1302	negative regulation of biological process	BP	7.68E-06	BP negative regulation of biological process
GO:0009522	6.69E-08	0.999999992	21	29	photosystem I	CC	9.12E-06	CC photosystem I
GO:0048522	7.79E-08	1	357	963	positive regulation of cellular process	BP	1.05E-05	BP positive regulation of cellular process
GO:0051254	8.01E-08	1	183	458	positive regulation of RNA metabolic process	BP	1.06E-05	BP positive regulation of RNA metabolic process
GO:0016604	8.39E-08	0.999999965	82	162	nuclear body	CC	1.10E-05	CC nuclear body
GO:0042542	9.28E-08	0.999999971	48	93	response to hydrogen peroxide	BP	1.20E-05	BP response to hydrogen peroxide
GO:0000932	1.08E-07	0.999999969	47	78	P-body	CC	1.38E-05	CC P-body
GO:2000026	1.24E-07	1	245	647	regulation of multicellular organismal development	BP	1.57E-05	BP regulation of multicellular organismal development
GO:0009415	1.26E-07	1	153	378	response to water	BP	1.57E-05	BP response to water
GO:0010200	1.31E-07	0.999999947	72	154	response to chitin	BP	1.62E-05	BP response to chitin
GO:0035770	1.50E-07	0.99999995	56	100	ribonucleoprotein granule	CC	1.82E-05	CC ribonucleoprotein granule
GO:0036464	1.50E-07	0.99999995	56	100	cytoplasmic ribonucleoprotein granule	CC	1.82E-05	CC cytoplasmic ribonucleoprotein granule
GO:0045935	1.83E-07	1	191	486	positive regulation of nucleobase-containing compound metabolic process	BP	2.19E-05	BP positive regulation of nucleobase-containing compound metabolic process
GO:0051716	2.01E-07	1	547	1646	cellular response to stimulus	BP	2.35E-05	BP cellular response to stimulus
GO:0048580	2.01E-07	1	170	420	regulation of post-embryonic development	BP	2.35E-05	BP regulation of post-embryonic development
GO:0010557	2.10E-07	1	192	489	positive regulation of macromolecule biosynthetic process	BP	2.43E-05	BP positive regulation of macromolecule biosynthetic process
GO:0007033	2.35E-07	0.999999933	45	74	vacuole organization	BP	2.68E-05	BP vacuole organization
GO:0015979	2.43E-07	0.999999924	46	87	photosynthesis	BP	2.75E-05	BP photosynthesis
GO:0061659	2.61E-07	0.999999885	83	176	ubiquitin-like protein ligase activity	MF	2.92E-05	MF ubiquitin-like protein ligase activity
GO:0009414	2.66E-07	1	149	369	response to water deprivation	BP	2.95E-05	BP response to water deprivation
GO:0031328	2.75E-07	1	203	524	positive regulation of cellular biosynthetic process	BP	3.02E-05	BP positive regulation of cellular biosynthetic process
GO:0009314	3.41E-07	1	260	683	response to radiation	BP	3.70E-05	BP response to radiation
GO:0008540	3.44E-07	0.999999935	27	42	proteasome regulatory particle, base subcomplex	CC	3.70E-05	CC proteasome regulatory particle, base subcomplex
GO:0009891	3.71E-07	1	206	533	positive regulation of biosynthetic process	BP	3.95E-05	BP positive regulation of biosynthetic process
GO:0000398	3.96E-07	0.999999837	70	145	mRNA splicing, via spliceosome	BP	4.14E-05	BP mRNA splicing, via spliceosome
GO:0061630	3.98E-07	0.999999823	82	175	ubiquitin protein ligase activity	MF	4.14E-05	MF ubiquitin protein ligase activity
GO:0044267	4.04E-07	0.99999982	841	2620	cellular protein metabolic process	BP	4.17E-05	BP cellular protein metabolic process
GO:0009725	4.09E-07	1	356	992	response to hormone	BP	4.18E-05	BP response to hormone
GO:0009651	4.14E-07	1	207	533	response to salt stress	BP	4.19E-05	BP response to salt stress
GO:0045898	4.87E-07	0.999999949	18	24	regulation of RNA polymerase II transcription preinitiation complex assembly	BP	4.83E-05	BP regulation of RNA polymerase II transcription preinitiation complex assembly
GO:0045899	4.87E-07	0.999999949	18	24	positive regulation of RNA polymerase II transcription preinitiation complex assembly	BP	4.83E-05	BP positive regulation of RNA polymerase II transcription preinitiation complex assembly
GO:0060260	5.18E-07	0.999999939	19	26	regulation of transcription initiation from RNA polymerase II promoter	BP	5.01E-05	BP regulation of transcription initiation from RNA polymerase II promoter
GO:0060261	5.18E-07	0.999999939	19	26	positive regulation of transcription initiation from RNA polymerase II promoter	BP	5.01E-05	BP positive regulation of transcription initiation from RNA polymerase II promoter
GO:2000144	5.18E-07	0.999999939	19	26	positive regulation of DNA-templated transcription, initiation	BP	5.01E-05	BP positive regulation of DNA-templated transcription, initiation
GO:0030433	7.31E-07	0.999999814	34	58	ubiquitin-dependent ERAD pathway	BP	7.00E-05	BP ubiquitin-dependent ERAD pathway
GO:0009719	7.49E-07	0.999999684	373	1048	response to endogenous stimulus	BP	7.11E-05	BP response to endogenous stimulus
GO:0018298	9.25E-07	0.999999773	34	54	protein-chromophore linkage	BP	8.70E-05	BP protein-chromophore linkage
GO:0009765	1.02E-06	0.999999905	16	21	photosynthesis, light harvesting	BP	9.47E-05	BP photosynthesis, light harvesting
GO:0006397	1.24E-06	0.999999519	186	467	mRNA processing	BP	0.000114778	BP mRNA processing
GO:0016236	1.29E-06	0.999999853	18	24	macroautophagy	BP	0.000118652	BP macroautophagy
GO:2000142	1.51E-06	0.999999797	19	27	regulation of DNA-templated transcription, initiation	BP	0.000136857	BP regulation of DNA-templated transcription, initiation
GO:0051228	1.75E-06	0.999999861	14	18	mitotic spindle disassembly	BP	0.000156235	BP mitotic spindle disassembly
GO:0051230	1.75E-06	0.999999861	14	18	spindle disassembly	BP	0.000156235	BP spindle disassembly
GO:0009991	2.07E-06	0.999999278	103	236	response to extracellular stimulus	BP	0.000183843	BP response to extracellular stimulus
GO:0009894	2.33E-06	0.999998871	83	194	regulation of catabolic process	BP	0.000204824	BP regulation of catabolic process
GO:0071496	2.54E-06	0.999999138	92	206	cellular response to external stimulus	BP	0.000220332	BP cellular response to external stimulus
GO:0006464	2.57E-06	0.999998074	751	2317	cellular protein modification process	BP	0.000220332	BP cellular protein modification process
GO:0036211	2.57E-06	0.999998074	751	2317	protein modification process	BP	0.000220332	BP protein modification process
GO:0010035	2.78E-06	0.999998289	318	911	response to inorganic substance	BP	0.000236355	BP response to inorganic substance
GO:0036503	2.85E-06	0.999999184	35	62	ERAD pathway	BP	0.000240267	BP ERAD pathway
GO:0051239	3.46E-06	0.999997919	263	724	regulation of multicellular organismal process	BP	0.00028955	BP regulation of multicellular organismal process
GO:0045893	4.12E-06	0.999997908	169	435	positive regulation of transcription, DNA-templated	BP	0.000342288	BP positive regulation of transcription, DNA-templated
GO:0030091	5.28E-06	0.999999424	16	21	protein repair	BP	0.000435444	BP protein repair
GO:0034098	5.78E-06	0.999999508	13	17	VCP-NPL4-UFD1 AAA ATPase complex	CC	0.000469013	CC VCP-NPL4-UFD1 AAA ATPase complex
GO:0097352	5.78E-06	0.999999508	13	17	autophagosome maturation	BP	0.000469013	BP autophagosome maturation
GO:0003714	5.99E-06	0.99999937	18	22	transcription corepressor activity	MF	0.000482417	MF transcription corepressor activity
GO:1902680	6.18E-06	0.999996512	169	437	positive regulation of RNA biosynthetic process	BP	0.000490658	BP positive regulation of RNA biosynthetic process
GO:1903508	6.18E-06	0.999996512	169	437	positive regulation of nucleic acid-templated transcription	BP	0.000490658	BP positive regulation of nucleic acid-templated transcription
GO:0009642	6.52E-06	0.99999732	55	115	response to light intensity	BP	0.000513822	BP response to light intensity
GO:1990904	6.61E-06	0.999995646	260	732	ribonucleoprotein complex	CC	0.000516756	CC ribonucleoprotein complex
GO:0001071	7.41E-06	0.999994788	358	1045	NA	NA	0.000570891	none
GO:0003700	7.41E-06	0.999994788	358	1045	DNA-binding transcription factor activity	MF	0.000570891	MF DNA-binding transcription factor activity
GO:0019904	7.52E-06	0.999998174	26	45	protein domain specific binding	MF	0.000575282	MF protein domain specific binding
GO:0009892	8.61E-06	0.999994126	287	795	negative regulation of metabolic process	BP	0.000647641	BP negative regulation of metabolic process
GO:0031668	8.62E-06	0.999995645	85	191	cellular response to extracellular stimulus	BP	0.000647641	BP cellular response to extracellular stimulus
GO:0048511	8.69E-06	0.999995978	70	148	rhythmic process	BP	0.000647641	BP rhythmic process
GO:0019005	8.71E-06	0.999997244	37	66	SCF ubiquitin ligase complex	CC	0.000647641	CC SCF ubiquitin ligase complex
GO:0010629	9.94E-06	0.999993618	219	573	negative regulation of gene expression	BP	0.000734263	BP negative regulation of gene expression
GO:0009611	1.01E-05	0.999995028	92	216	response to wounding	BP	0.000740666	BP response to wounding
GO:0007623	1.04E-05	0.999995501	60	121	circadian rhythm	BP	0.000760587	BP circadian rhythm
GO:0051247	1.08E-05	0.999994952	69	152	positive regulation of protein metabolic process	BP	0.000779102	BP positive regulation of protein metabolic process
GO:0007165	1.13E-05	0.999991413	517	1575	signal transduction	BP	0.000810634	BP signal transduction
GO:0006515	1.16E-05	0.999997296	25	41	protein quality control for misfolded or incompletely synthesized proteins	BP	0.000825365	BP protein quality control for misfolded or incompletely synthesized proteins
GO:0070482	1.24E-05	0.999993875	91	219	response to oxygen levels	BP	0.000874174	BP response to oxygen levels
GO:0048831	1.24E-05	0.999993038	124	308	regulation of shoot system development	BP	0.000874174	BP regulation of shoot system development
GO:0001666	1.25E-05	0.99999383	90	216	response to hypoxia	BP	0.000874174	BP response to hypoxia
GO:0044257	1.51E-05	0.99999948	11	12	cellular protein catabolic process	BP	0.001051894	BP cellular protein catabolic process
GO:0071214	1.71E-05	0.999991574	88	208	cellular response to abiotic stimulus	BP	0.001178099	BP cellular response to abiotic stimulus
GO:0036293	1.89E-05	0.999990168	90	218	response to decreased oxygen levels	BP	0.001299794	BP response to decreased oxygen levels
GO:0043565	1.95E-05	0.999986772	235	646	sequence-specific DNA binding	MF	0.001330087	MF sequence-specific DNA binding
GO:0010587	2.06E-05	1	9	9	miRNA catabolic process	BP	0.001397376	BP miRNA catabolic process
GO:0009083	2.15E-05	0.999997597	16	20	branched-chain amino acid catabolic process	BP	0.001449175	BP branched-chain amino acid catabolic process
GO:0050793	2.30E-05	0.999983573	300	841	regulation of developmental process	BP	0.001535033	BP regulation of developmental process
GO:0034976	2.32E-05	0.999991056	44	88	response to endoplasmic reticulum stress	BP	0.001543471	BP response to endoplasmic reticulum stress
GO:0000375	2.43E-05	0.99998758	79	181	RNA splicing, via transesterification reactions	BP	0.001602112	BP RNA splicing, via transesterification reactions
GO:0007568	2.74E-05	0.999985697	89	214	aging	BP	0.001797457	BP aging
GO:1903798	2.84E-05	0.999999011	10	11	regulation of production of miRNAs involved in gene silencing by miRNA	BP	0.001850317	BP regulation of production of miRNAs involved in gene silencing by miRNA
GO:0009644	2.92E-05	0.999991359	29	53	response to high light intensity	BP	0.001893793	BP response to high light intensity
GO:0010206	3.01E-05	0.999997503	12	15	photosystem II repair	BP	0.001941731	BP photosystem II repair
GO:0051253	3.10E-05	0.999981937	117	292	negative regulation of RNA metabolic process	BP	0.001983536	BP negative regulation of RNA metabolic process
GO:2000241	3.15E-05	0.999980476	149	383	regulation of reproductive process	BP	0.002007883	BP regulation of reproductive process
GO:0009768	3.38E-05	0.999996107	13	18	photosynthesis, light harvesting in photosystem I	BP	0.002141753	BP photosynthesis, light harvesting in photosystem I
GO:0000377	3.50E-05	0.999981899	78	180	RNA splicing, via transesterification reactions with bulged adenosine as nucleophile	BP	0.002201924	BP RNA splicing, via transesterification reactions with bulged adenosine as nucleophile
GO:0000151	3.54E-05	0.999981576	88	200	ubiquitin ligase complex	CC	0.002216801	CC ubiquitin ligase complex
GO:0097305	3.88E-05	0.999974469	185	498	response to alcohol	BP	0.002413621	BP response to alcohol
GO:1903800	4.08E-05	0.999998619	9	10	positive regulation of production of miRNAs involved in gene silencing by miRNA	BP	0.00248058	BP positive regulation of production of miRNAs involved in gene silencing by miRNA
GO:2000634	4.08E-05	0.999998619	9	10	regulation of primary miRNA processing	BP	0.00248058	BP regulation of primary miRNA processing
GO:2000636	4.08E-05	0.999998619	9	10	positive regulation of primary miRNA processing	BP	0.00248058	BP positive regulation of primary miRNA processing
GO:2000637	4.08E-05	0.999998619	9	10	positive regulation of miRNA-mediated gene silencing	BP	0.00248058	BP positive regulation of miRNA-mediated gene silencing
GO:0016071	4.15E-05	0.999971406	223	615	mRNA metabolic process	BP	0.002505787	BP mRNA metabolic process
GO:0042752	4.26E-05	0.999985093	36	68	regulation of circadian rhythm	BP	0.002538123	BP regulation of circadian rhythm
GO:1902679	4.27E-05	0.999974895	116	291	negative regulation of RNA biosynthetic process	BP	0.002538123	BP negative regulation of RNA biosynthetic process
GO:1903507	4.27E-05	0.999974895	116	291	negative regulation of nucleic acid-templated transcription	BP	0.002538123	BP negative regulation of nucleic acid-templated transcription
GO:0007034	4.48E-05	0.999983174	41	77	vacuolar transport	BP	0.002647443	BP vacuolar transport
GO:0009938	4.51E-05	1	9	9	negative regulation of gibberellic acid mediated signaling pathway	BP	0.002647443	BP negative regulation of gibberellic acid mediated signaling pathway
GO:0010605	4.58E-05	0.999967274	267	748	negative regulation of macromolecule metabolic process	BP	0.002677362	BP negative regulation of macromolecule metabolic process
GO:0090693	4.74E-05	0.99997542	75	177	plant organ senescence	BP	0.002755183	BP plant organ senescence
GO:0031324	4.92E-05	0.999967989	166	445	negative regulation of cellular metabolic process	BP	0.002841455	BP negative regulation of cellular metabolic process
GO:0016054	5.20E-05	0.999974391	67	148	organic acid catabolic process	BP	0.002970806	BP organic acid catabolic process
GO:0046395	5.20E-05	0.999974391	67	148	carboxylic acid catabolic process	BP	0.002970806	BP carboxylic acid catabolic process
GO:0016168	5.51E-05	0.999988977	18	29	chlorophyll binding	MF	0.00313531	MF chlorophyll binding
GO:0051246	5.98E-05	0.999960204	180	493	regulation of protein metabolic process	BP	0.003382202	BP regulation of protein metabolic process
GO:0015030	6.09E-05	0.999987382	18	30	Cajal body	CC	0.003424033	CC Cajal body
GO:0030970	6.28E-05	0.999991615	13	19	retrograde protein transport, ER to cytosol	BP	0.003496267	BP retrograde protein transport, ER to cytosol
GO:1903513	6.28E-05	0.999991615	13	19	endoplasmic reticulum to cytosol transport	BP	0.003496267	BP endoplasmic reticulum to cytosol transport
GO:0000244	6.39E-05	0.999990911	13	20	spliceosomal tri-snRNP complex assembly	BP	0.00353923	BP spliceosomal tri-snRNP complex assembly
GO:0009909	6.50E-05	0.999965438	79	183	regulation of flower development	BP	0.003581177	BP regulation of flower development
GO:1900140	6.74E-05	0.999971997	44	94	regulation of seedling development	BP	0.003695005	BP regulation of seedling development
GO:0048523	7.07E-05	0.999948828	272	765	negative regulation of cellular process	BP	0.0038558	BP negative regulation of cellular process
GO:0045324	7.12E-05	0.999984292	21	32	late endosome to vacuole transport	BP	0.003863357	BP late endosome to vacuole transport
GO:0060147	7.28E-05	0.999980548	25	41	regulation of post-transcriptional gene silencing	BP	0.003908381	BP regulation of post-transcriptional gene silencing
GO:0010150	7.28E-05	0.999961776	74	176	leaf senescence	BP	0.003908381	BP leaf senescence
GO:0045892	7.45E-05	0.999955501	113	286	negative regulation of transcription, DNA-templated	BP	0.003979979	BP negative regulation of transcription, DNA-templated
GO:0048583	9.01E-05	0.999931642	355	1029	regulation of response to stimulus	BP	0.004789772	BP regulation of response to stimulus
GO:0006417	9.20E-05	0.999952743	69	158	regulation of translation	BP	0.004866578	BP regulation of translation
GO:0061650	9.57E-05	0.999970202	27	51	ubiquitin-like protein conjugating enzyme activity	MF	0.00503553	MF ubiquitin-like protein conjugating enzyme activity
GO:0031597	9.80E-05	0.999979957	17	28	cytosolic proteasome complex	CC	0.005132657	CC cytosolic proteasome complex
GO:0044282	0.0001013	0.999943683	88	208	small molecule catabolic process	BP	0.005280022	BP small molecule catabolic process
GO:0071712	0.000106807	0.99998314	14	21	ER-associated misfolded protein catabolic process	BP	0.00553193	BP ER-associated misfolded protein catabolic process
GO:0034248	0.000107174	0.999944531	69	159	regulation of cellular amide metabolic process	BP	0.00553193	BP regulation of cellular amide metabolic process
GO:0036452	0.000112293	0.99998324	14	20	ESCRT complex	CC	0.005759167	CC ESCRT complex
GO:0033993	0.000112659	0.999921111	210	584	response to lipid	BP	0.005759167	BP response to lipid
GO:0061631	0.000125747	0.99996102	26	49	ubiquitin conjugating enzyme activity	MF	0.006390149	MF ubiquitin conjugating enzyme activity
GO:0009723	0.000126204	0.999936565	64	141	response to ethylene	BP	0.006390149	BP response to ethylene
GO:0071013	0.000136122	0.999959341	24	46	catalytic step 2 spliceosome	CC	0.006859645	CC catalytic step 2 spliceosome
GO:0000209	0.000144179	0.999944999	35	71	protein polyubiquitination	BP	0.007231372	BP protein polyubiquitination
GO:0031667	0.000151268	0.999915408	83	196	response to nutrient levels	BP	0.007547802	BP response to nutrient levels
GO:0009737	0.000151907	0.999896244	177	485	response to abscisic acid	BP	0.007547802	BP response to abscisic acid
GO:0032991	0.000154959	0.999869937	830	2566	protein-containing complex	CC	0.007663615	CC protein-containing complex
GO:0009409	0.000158464	0.999897736	136	365	response to cold	BP	0.007794131	BP response to cold
GO:0003677	0.000159064	0.999870739	578	1746	DNA binding	MF	0.007794131	MF DNA binding
GO:0036002	0.000162392	0.999963136	18	30	pre-mRNA binding	MF	0.00790011	MF pre-mRNA binding
GO:0022411	0.000162713	0.999931037	42	88	cellular component disassembly	BP	0.00790011	BP cellular component disassembly
GO:0008380	0.00016432	0.999897146	122	307	RNA splicing	BP	0.00794188	BP RNA splicing
GO:0033554	0.00016719	0.999868475	422	1293	cellular response to stress	BP	0.008044015	BP cellular response to stress
GO:0031327	0.000168755	0.99989092	137	362	negative regulation of cellular biosynthetic process	BP	0.00806875	BP negative regulation of cellular biosynthetic process
GO:0009890	0.000169221	0.999890202	138	366	negative regulation of biosynthetic process	BP	0.00806875	BP negative regulation of biosynthetic process
GO:0010558	0.000171286	0.999890195	131	344	negative regulation of macromolecule biosynthetic process	BP	0.008130731	BP negative regulation of macromolecule biosynthetic process
GO:0000302	0.000181942	0.999899754	74	189	response to reactive oxygen species	BP	0.008598183	BP response to reactive oxygen species
GO:0010506	0.000185066	0.999966645	16	23	regulation of autophagy	BP	0.008707121	BP regulation of autophagy
GO:0046700	0.000187695	0.999895277	81	188	heterocycle catabolic process	BP	0.008781862	BP heterocycle catabolic process
GO:0006638	0.000189537	0.999942935	25	44	neutral lipid metabolic process	BP	0.008781862	BP neutral lipid metabolic process
GO:0006639	0.000189537	0.999942935	25	44	acylglycerol metabolic process	BP	0.008781862	BP acylglycerol metabolic process
GO:0031593	0.000189958	0.999955201	18	31	polyubiquitin modification-dependent protein binding	MF	0.008781862	MF polyubiquitin modification-dependent protein binding
GO:0009538	0.000194767	1	6	6	photosystem I reaction center	CC	0.008965199	CC photosystem I reaction center
GO:0044712	0.000200274	0.999855155	234	652	NA	NA	0.009178918	none
GO:0010508	0.000206007	0.99997938	11	14	positive regulation of autophagy	BP	0.009401163	BP positive regulation of autophagy
GO:0004721	0.000219797	0.999879947	74	172	phosphoprotein phosphatase activity	MF	0.009987602	MF phosphoprotein phosphatase activity
GO:0009937	0.000232967	0.999958344	15	22	regulation of gibberellic acid mediated signaling pathway	BP	0.010541011	BP regulation of gibberellic acid mediated signaling pathway
GO:1905037	0.000254789	0.99995248	16	23	autophagosome organization	BP	0.01147956	BP autophagosome organization
GO:0000122	0.000257474	0.999920878	24	44	negative regulation of transcription by RNA polymerase II	BP	0.011551552	BP negative regulation of transcription by RNA polymerase II
GO:0004534	0.000260762	0.999981254	9	11	5'-3' exoribonuclease activity	MF	0.011649944	MF 5'-3' exoribonuclease activity
GO:0097576	0.000268756	0.999954875	13	20	vacuole fusion	BP	0.011956817	BP vacuole fusion
GO:2000113	0.000278412	0.999819737	128	339	negative regulation of cellular macromolecule biosynthetic process	BP	0.01233479	BP negative regulation of cellular macromolecule biosynthetic process
GO:1905613	0.00028057	0.999935268	16	29	regulation of developmental vegetative growth	BP	0.012378825	BP regulation of developmental vegetative growth
GO:0000422	0.000283704	0.999976473	11	13	autophagy of mitochondrion	BP	0.012414087	BP autophagy of mitochondrion
GO:0061726	0.000283704	0.999976473	11	13	mitochondrion disassembly	BP	0.012414087	BP mitochondrion disassembly
GO:0000045	0.000286635	0.999950655	15	21	autophagosome assembly	BP	0.01249093	BP autophagosome assembly
GO:0060964	0.000288323	0.999957353	13	18	regulation of miRNA-mediated gene silencing	BP	0.012513217	BP regulation of miRNA-mediated gene silencing
GO:0032509	0.000290018	0.999951745	14	20	endosome transport via multivesicular body sorting pathway	BP	0.012535607	BP endosome transport via multivesicular body sorting pathway
GO:1901361	0.0003067	0.999813257	101	250	organic cyclic compound catabolic process	BP	0.013048364	BP organic cyclic compound catabolic process
GO:0036294	0.000306789	0.999830048	71	178	cellular response to decreased oxygen levels	BP	0.013048364	BP cellular response to decreased oxygen levels
GO:0071453	0.000306789	0.999830048	71	178	cellular response to oxygen levels	BP	0.013048364	BP cellular response to oxygen levels
GO:0071456	0.000306789	0.999830048	71	178	cellular response to hypoxia	BP	0.013048364	BP cellular response to hypoxia
GO:0042579	0.000316496	0.99980764	99	247	microbody	CC	0.013407588	CC microbody
GO:0045934	0.000329083	0.999787887	122	323	negative regulation of nucleobase-containing compound metabolic process	BP	0.013858129	BP negative regulation of nucleobase-containing compound metabolic process
GO:0010646	0.000329738	0.999777433	153	399	regulation of cell communication	BP	0.013858129	BP regulation of cell communication
GO:0007154	0.000335905	0.999799105	92	232	cell communication	BP	0.014061726	BP cell communication
GO:0009966	0.000342215	0.999770464	148	386	regulation of signal transduction	BP	0.0142656	BP regulation of signal transduction
GO:0009648	0.000343458	0.999848637	42	87	photoperiodism	BP	0.0142656	BP photoperiodism
GO:0010608	0.000350873	0.999797392	82	199	post-transcriptional regulation of gene expression	BP	0.014516849	BP post-transcriptional regulation of gene expression
GO:0031331	0.000390959	0.99989015	21	36	positive regulation of cellular catabolic process	BP	0.016061727	BP positive regulation of cellular catabolic process
GO:0009881	0.000391234	0.99991532	18	26	photoreceptor activity	MF	0.016061727	MF photoreceptor activity
GO:0046982	0.000397029	0.999814726	44	102	protein heterodimerization activity	MF	0.016236976	MF protein heterodimerization activity
GO:0023051	0.000399893	0.999729622	150	392	regulation of signaling	BP	0.016291409	BP regulation of signaling
GO:0009968	0.000404808	0.999795013	56	124	negative regulation of signal transduction	BP	0.01630426	BP negative regulation of signal transduction
GO:0010648	0.000404808	0.999795013	56	124	negative regulation of cell communication	BP	0.01630426	BP negative regulation of cell communication
GO:0023057	0.000404808	0.999795013	56	124	negative regulation of signaling	BP	0.01630426	BP negative regulation of signaling
GO:0044428	0.000409237	0.999672358	441	1286	NA	NA	0.016420425	none
GO:0051172	0.000423624	0.999701713	176	505	negative regulation of nitrogen compound metabolic process	BP	0.016933815	BP negative regulation of nitrogen compound metabolic process
GO:0002376	0.000459378	0.999662103	221	670	immune system process	BP	0.018294249	BP immune system process
GO:0032527	0.000470654	0.999904034	14	23	protein exit from endoplasmic reticulum	BP	0.018673359	BP protein exit from endoplasmic reticulum
GO:0009368	0.000499205	0.999946581	10	13	endopeptidase Clp complex	CC	0.019732505	CC endopeptidase Clp complex
GO:0010027	0.000502091	0.999856203	20	36	thylakoid membrane organization	BP	0.019773101	BP thylakoid membrane organization
GO:0070887	0.000511353	0.999626537	207	632	cellular response to chemical stimulus	BP	0.020063513	BP cellular response to chemical stimulus
GO:0031669	0.000518157	0.999718095	65	151	cellular response to nutrient levels	BP	0.020255732	BP cellular response to nutrient levels
GO:0004712	0.000534816	0.999810089	28	51	protein serine/threonine/tyrosine kinase activity	MF	0.020830384	MF protein serine/threonine/tyrosine kinase activity
GO:0071483	0.000542339	0.999896856	14	21	cellular response to blue light	BP	0.021046322	BP cellular response to blue light
GO:0008134	0.000544989	0.999737523	46	105	transcription factor binding	MF	0.021072245	MF transcription factor binding
GO:0044270	0.00055013	0.999679266	80	191	cellular nitrogen compound catabolic process	BP	0.021193954	BP cellular nitrogen compound catabolic process
GO:0000160	0.000563541	0.999665584	82	210	phosphorelay signal transduction system	BP	0.021632238	BP phosphorelay signal transduction system
GO:0048585	0.000595438	0.99959735	138	377	negative regulation of response to stimulus	BP	0.022774429	BP negative regulation of response to stimulus
GO:0044434	0.000605067	0.999516299	401	1219	NA	NA	0.023059779	none
GO:2000628	0.000611609	0.999976583	6	7	regulation of miRNA metabolic process	BP	0.023093517	BP regulation of miRNA metabolic process
GO:2000630	0.000611609	0.999976583	6	7	positive regulation of miRNA metabolic process	BP	0.023093517	BP positive regulation of miRNA metabolic process
GO:0016607	0.000612468	0.99969625	51	109	nuclear speck	CC	0.023093517	CC nuclear speck
GO:0005365	0.000615415	0.999949181	9	11	myo-inositol transmembrane transporter activity	MF	0.023122643	MF myo-inositol transmembrane transporter activity
GO:0000123	0.000642028	0.999825491	19	32	histone acetyltransferase complex	CC	0.024037614	CC histone acetyltransferase complex
GO:0010304	0.000655829	0.999970888	7	8	PSII associated light-harvesting complex II catabolic process	BP	0.024468181	BP PSII associated light-harvesting complex II catabolic process
GO:0000967	0.000662486	1	6	6	rRNA 5'-end processing	BP	0.024479461	BP rRNA 5'-end processing
GO:0034471	0.000662486	1	6	6	ncRNA 5'-end processing	BP	0.024479461	BP ncRNA 5'-end processing
GO:0000815	0.000663038	0.999970505	7	8	ESCRT III complex	CC	0.024479461	CC ESCRT III complex
GO:0042176	0.000671338	0.999640797	56	145	regulation of protein catabolic process	BP	0.024700133	BP regulation of protein catabolic process
GO:0004758	0.000678338	1	6	6	serine C-palmitoyltransferase activity	MF	0.024786142	MF serine C-palmitoyltransferase activity
GO:0016454	0.000678338	1	6	6	C-palmitoyltransferase activity	MF	0.024786142	MF C-palmitoyltransferase activity
GO:0009910	0.000702526	0.999774225	24	41	negative regulation of flower development	BP	0.02558205	BP negative regulation of flower development
GO:0044435	0.000704963	0.999434622	403	1227	NA	NA	0.025583175	none
GO:0009873	0.000707939	0.99958899	73	187	ethylene-activated signaling pathway	BP	0.025603797	BP ethylene-activated signaling pathway
GO:0034045	0.000720129	1	7	7	phagophore assembly site membrane	CC	0.025956365	CC phagophore assembly site membrane
GO:0006470	0.000729449	0.999722329	28	57	protein dephosphorylation	BP	0.026203481	BP protein dephosphorylation
GO:0018107	0.000734957	0.999942313	8	10	peptidyl-threonine phosphorylation	BP	0.026224154	BP peptidyl-threonine phosphorylation
GO:0018210	0.000734957	0.999942313	8	10	peptidyl-threonine modification	BP	0.026224154	BP peptidyl-threonine modification
GO:0009266	0.000756449	0.999443159	207	615	response to temperature stimulus	BP	0.026900754	BP response to temperature stimulus
GO:1901606	0.000762587	0.999668075	37	75	alpha-amino acid catabolic process	BP	0.027028623	BP alpha-amino acid catabolic process
GO:0031146	0.000780725	0.999684283	31	64	SCF-dependent proteasomal ubiquitin-dependent protein catabolic process	BP	0.02757958	BP SCF-dependent proteasomal ubiquitin-dependent protein catabolic process
GO:0071462	0.000824462	0.999719609	23	45	cellular response to water stimulus	BP	0.029028172	BP cellular response to water stimulus
GO:0010586	0.000832074	0.999927744	9	11	miRNA metabolic process	BP	0.029199489	BP miRNA metabolic process
GO:0019439	0.000850183	0.999474765	91	228	aromatic compound catabolic process	BP	0.029736832	BP aromatic compound catabolic process
GO:0070920	0.00085502	0.99983443	13	20	regulation of production of small RNA involved in gene silencing by RNA	BP	0.029807962	BP regulation of production of small RNA involved in gene silencing by RNA
GO:0060966	0.00087247	0.999700104	24	45	regulation of gene silencing by RNA	BP	0.03031691	BP regulation of gene silencing by RNA
GO:0009063	0.000918446	0.99957059	41	88	cellular amino acid catabolic process	BP	0.031810543	BP cellular amino acid catabolic process
GO:0098807	0.000927965	0.999882965	9	13	chloroplast thylakoid membrane protein complex	CC	0.032035879	CC chloroplast thylakoid membrane protein complex
GO:0030532	0.000942062	0.999662452	24	49	small nuclear ribonucleoprotein complex	CC	0.032312737	CC small nuclear ribonucleoprotein complex
GO:0097525	0.000942062	0.999662452	24	49	spliceosomal snRNP complex	CC	0.032312737	CC spliceosomal snRNP complex
GO:0010287	0.001009055	0.999594882	29	61	plastoglobule	CC	0.034499311	CC plastoglobule
GO:0006955	0.00102625	0.999245818	192	590	immune response	BP	0.034974721	BP immune response
GO:0036402	0.001069724	0.999815842	11	17	proteasome-activating activity	MF	0.036339865	MF proteasome-activating activity
GO:0005346	0.001084779	0.999803591	12	18	purine ribonucleotide transmembrane transporter activity	MF	0.036733941	MF purine ribonucleotide transmembrane transporter activity
GO:0016408	0.001092155	0.999868132	10	13	C-acyltransferase activity	MF	0.036866297	MF C-acyltransferase activity
GO:0010029	0.001121833	0.999476366	38	87	regulation of seed germination	BP	0.037748262	BP regulation of seed germination
GO:0032182	0.001163731	0.999478974	35	77	ubiquitin-like protein binding	MF	0.038911782	MF ubiquitin-like protein binding
GO:0043130	0.001163731	0.999478974	35	77	ubiquitin binding	MF	0.038911782	MF ubiquitin binding
GO:0000421	0.001172711	0.99994155	7	8	autophagosome membrane	CC	0.039089134	CC autophagosome membrane
GO:0005777	0.001243434	0.999222598	89	227	peroxisome	CC	0.041316995	CC peroxisome
GO:0042594	0.001332039	0.999236524	66	156	response to starvation	BP	0.044068065	BP response to starvation
GO:0048573	0.001335225	0.999417809	34	69	photoperiodism, flowering	BP	0.044068065	BP photoperiodism, flowering
GO:0031248	0.001342806	0.999577518	20	36	protein acetyltransferase complex	CC	0.044068065	CC protein acetyltransferase complex
GO:1902493	0.001342806	0.999577518	20	36	acetyltransferase complex	CC	0.044068065	CC acetyltransferase complex
GO:0016197	0.001393954	0.999390328	34	69	endosomal transport	BP	0.045605898	BP endosomal transport
GO:0006635	0.001429877	0.999579475	18	32	fatty acid beta-oxidation	BP	0.046637663	BP fatty acid beta-oxidation
GO:0042631	0.001466095	0.999483708	22	44	cellular response to water deprivation	BP	0.04749381	BP cellular response to water deprivation
GO:0008420	0.001469525	0.999766161	10	15	RNA polymerase II CTD heptapeptide repeat phosphatase activity	MF	0.04749381	MF RNA polymerase II CTD heptapeptide repeat phosphatase activity
GO:0070940	0.001469525	0.999766161	10	15	dephosphorylation of RNA polymerase II C-terminal domain	BP	0.04749381	BP dephosphorylation of RNA polymerase II C-terminal domain
GO:0060968	0.001499827	0.999225356	48	108	NA	NA	0.048326253	none
GO:0043405	0.001546215	0.999918447	7	8	regulation of MAP kinase activity	BP	0.049670411	BP regulation of MAP kinase activity
GO:0009074	0.001586695	0.99966706	13	20	aromatic amino acid family catabolic process	BP	0.050817262	BP aromatic amino acid family catabolic process
GO:0031334	0.001614751	0.999320963	30	62	positive regulation of protein-containing complex assembly	BP	0.051379361	BP positive regulation of protein-containing complex assembly
GO:0031647	0.001614907	0.999473061	19	38	regulation of protein stability	BP	0.051379361	BP regulation of protein stability
GO:0044242	0.001619184	0.999244776	37	80	cellular lipid catabolic process	BP	0.051379361	BP cellular lipid catabolic process
GO:0006559	0.001628406	0.999760053	10	14	L-phenylalanine catabolic process	BP	0.051379361	BP L-phenylalanine catabolic process
GO:1902222	0.001628406	0.999760053	10	14	erythrose 4-phosphate/phosphoenolpyruvate family amino acid catabolic process	BP	0.051379361	BP erythrose 4-phosphate/phosphoenolpyruvate family amino acid catabolic process
GO:0033962	0.001633761	0.999627258	14	22	P-body assembly	BP	0.051395788	BP P-body assembly
GO:0071482	0.001647122	0.999169545	43	101	cellular response to light stimulus	BP	0.051663259	BP cellular response to light stimulus
GO:0006641	0.001708779	0.999434512	20	38	triglyceride metabolic process	BP	0.053439538	BP triglyceride metabolic process
GO:0030522	0.001755075	0.999660355	12	18	intracellular receptor signaling pathway	BP	0.054726436	BP intracellular receptor signaling pathway
GO:0045087	0.001761743	0.998695198	184	564	innate immune response	BP	0.054773731	BP innate immune response
GO:0009534	0.001776371	0.999002317	56	144	chloroplast thylakoid	CC	0.054907427	CC chloroplast thylakoid
GO:0031976	0.001776371	0.999002317	56	144	plastid thylakoid	CC	0.054907427	CC plastid thylakoid
GO:0030246	0.001783737	0.998725972	146	452	carbohydrate binding	MF	0.054975293	MF carbohydrate binding
GO:0030603	0.00184463	1	4	4	oxaloacetase activity	MF	0.056524339	MF oxaloacetase activity
GO:0047776	0.00184463	1	4	4	citramalate lyase activity	MF	0.056524339	MF citramalate lyase activity
GO:0009267	0.001864101	0.998980667	54	125	cellular response to starvation	BP	0.056873378	BP cellular response to starvation
GO:0005366	0.001866718	0.99989761	7	8	myo-inositol:proton symporter activity	MF	0.056873378	MF myo-inositol:proton symporter activity
GO:0031461	0.001930091	0.998879896	64	154	cullin-RING ubiquitin ligase complex	CC	0.058636173	CC cullin-RING ubiquitin ligase complex
GO:0005956	0.001935888	0.999775752	8	11	protein kinase CK2 complex	CC	0.058644734	CC protein kinase CK2 complex
GO:0044089	0.001944226	0.999104191	35	75	positive regulation of cellular component biogenesis	BP	0.058729988	BP positive regulation of cellular component biogenesis
GO:0051536	0.001967709	0.998835108	66	170	iron-sulfur cluster binding	MF	0.059103521	MF iron-sulfur cluster binding
GO:0051540	0.001967709	0.998835108	66	170	metal cluster binding	MF	0.059103521	MF metal cluster binding
GO:0010083	0.002122589	0.999446819	13	26	regulation of vegetative meristem growth	BP	0.063576013	BP regulation of vegetative meristem growth
GO:0009605	0.00214098	0.99819165	561	1825	response to external stimulus	BP	0.063946743	BP response to external stimulus
GO:0010104	0.002155312	0.999392028	17	28	regulation of ethylene-activated signaling pathway	BP	0.064015169	BP regulation of ethylene-activated signaling pathway
GO:0070297	0.002155312	0.999392028	17	28	regulation of phosphorelay signal transduction system	BP	0.064015169	BP regulation of phosphorelay signal transduction system
GO:0031329	0.002166623	0.999059139	31	63	regulation of cellular catabolic process	BP	0.064171876	BP regulation of cellular catabolic process
GO:0009743	0.002373861	0.998780557	43	99	response to carbohydrate	BP	0.070114627	BP response to carbohydrate
GO:1901703	0.002449673	0.999703638	8	11	protein localization involved in auxin polar transport	BP	0.072153384	BP protein localization involved in auxin polar transport
GO:0009062	0.002457749	0.999221204	18	33	fatty acid catabolic process	BP	0.072191297	BP fatty acid catabolic process
GO:0048506	0.002496124	0.999058028	24	45	regulation of timing of meristematic phase transition	BP	0.072915631	BP regulation of timing of meristematic phase transition
GO:0048510	0.002496124	0.999058028	24	45	regulation of timing of transition from vegetative to reproductive phase	BP	0.072915631	BP regulation of timing of transition from vegetative to reproductive phase
GO:0016226	0.002526947	0.999214676	17	32	iron-sulfur cluster assembly	BP	0.073386638	BP iron-sulfur cluster assembly
GO:0031163	0.002526947	0.999214676	17	32	metallo-sulfur cluster assembly	BP	0.073386638	BP metallo-sulfur cluster assembly
GO:0044804	0.002532954	0.999732788	9	11	autophagy of nucleus	BP	0.073386638	BP autophagy of nucleus
GO:0044463	0.002564304	0.999211642	18	31	NA	NA	0.074093045	none
GO:0010494	0.002603353	0.999056562	21	42	cytoplasmic stress granule	CC	0.075017477	CC cytoplasmic stress granule
GO:1900618	0.002715676	0.999047827	20	39	regulation of shoot system morphogenesis	BP	0.077146037	BP regulation of shoot system morphogenesis
GO:0000494	0.002728008	0.999582791	8	13	box C/D RNA 3'-end processing	BP	0.077146037	BP box C/D RNA 3'-end processing
GO:0033967	0.002728008	0.999582791	8	13	box C/D RNA metabolic process	BP	0.077146037	BP box C/D RNA metabolic process
GO:0034963	0.002728008	0.999582791	8	13	box C/D RNA processing	BP	0.077146037	BP box C/D RNA processing
GO:0036009	0.002728008	0.999582791	8	13	protein-glutamine N-methyltransferase activity	MF	0.077146037	MF protein-glutamine N-methyltransferase activity
GO:1990258	0.002728008	0.999582791	8	13	histone glutamine methylation	BP	0.077146037	BP histone glutamine methylation
GO:1990259	0.002728008	0.999582791	8	13	histone-glutamine methyltransferase activity	MF	0.077146037	MF histone-glutamine methyltransferase activity
GO:1902494	0.002743807	0.997849365	263	767	catalytic complex	CC	0.077274677	CC catalytic complex
GO:0060151	0.002747092	1	5	5	peroxisome localization	BP	0.077274677	BP peroxisome localization
GO:0010105	0.002767833	0.999373872	13	20	negative regulation of ethylene-activated signaling pathway	BP	0.07733227	BP negative regulation of ethylene-activated signaling pathway
GO:0070298	0.002767833	0.999373872	13	20	negative regulation of phosphorelay signal transduction system	BP	0.07733227	BP negative regulation of phosphorelay signal transduction system
GO:0050404	0.002770958	0.99924007	13	27	zeatin O-beta-D-xylosyltransferase activity	MF	0.07733227	MF zeatin O-beta-D-xylosyltransferase activity
GO:0017025	0.002788901	0.999235071	14	26	TBP-class protein binding	MF	0.077381069	MF TBP-class protein binding
GO:0000502	0.002794539	0.998711792	31	73	proteasome complex	CC	0.077381069	CC proteasome complex
GO:1905369	0.002794539	0.998711792	31	73	endopeptidase complex	CC	0.077381069	CC endopeptidase complex
GO:0070390	0.002804915	1	5	5	transcription export complex 2	CC	0.077466666	CC transcription export complex 2
GO:0044092	0.002842771	0.998657073	32	79	negative regulation of molecular function	BP	0.078308756	BP negative regulation of molecular function
GO:1905368	0.002864052	0.998579263	37	88	peptidase complex	CC	0.078691123	CC peptidase complex
GO:0016311	0.002941473	0.998439446	44	107	dephosphorylation	BP	0.080609993	BP dephosphorylation
GO:0031087	0.003065789	0.999813089	7	8	deadenylation-independent decapping of nuclear-transcribed mRNA	BP	0.083800873	BP deadenylation-independent decapping of nuclear-transcribed mRNA
GO:0008037	0.003239486	0.998269128	41	116	cell recognition	BP	0.08832168	BP cell recognition
GO:0070925	0.003272562	0.998291157	43	97	organelle assembly	BP	0.088995279	BP organelle assembly
GO:0009785	0.00330968	0.999327048	11	17	blue light signaling pathway	BP	0.08977508	BP blue light signaling pathway
GO:0010228	0.003321646	0.998192936	49	109	vegetative to reproductive phase transition of meristem	BP	0.089870399	BP vegetative to reproductive phase transition of meristem
GO:1902532	0.00347339	0.999038761	15	25	negative regulation of intracellular signal transduction	BP	0.093538791	BP negative regulation of intracellular signal transduction
GO:0045944	0.003476024	0.997857772	68	181	positive regulation of transcription by RNA polymerase II	BP	0.093538791	BP positive regulation of transcription by RNA polymerase II
GO:0016559	0.003483623	0.999663787	7	9	peroxisome fission	BP	0.093538791	BP peroxisome fission
GO:0016411	0.003508399	0.99871237	20	41	acylglycerol O-acyltransferase activity	MF	0.093966767	MF acylglycerol O-acyltransferase activity
GO:0015166	0.003618047	0.99942625	9	13	polyol transmembrane transporter activity	MF	0.096660041	MF polyol transmembrane transporter activity
GO:0032268	0.003652114	0.997395189	133	367	regulation of cellular protein metabolic process	BP	0.097325636	BP regulation of cellular protein metabolic process
GO:0010207	0.003723644	0.999116383	12	20	photosystem II assembly	BP	0.098813521	BP photosystem II assembly
GO:0009649	0.003726533	0.999152196	12	19	entrainment of circadian clock	BP	0.098813521	BP entrainment of circadian clock
GO:0048449	0.003740647	1	5	5	floral organ formation	BP	0.098941051	BP floral organ formation
GO:0009668	0.003771709	0.998593448	20	42	plastid membrane organization	BP	0.099515101	BP plastid membrane organization
GO:0009654	0.003872623	0.999231775	10	16	photosystem II oxygen evolving complex	CC	0.101924747	CC photosystem II oxygen evolving complex
GO:0051537	0.003892747	0.998313565	26	58	2 iron, 2 sulfur cluster binding	MF	0.101994937	MF 2 iron, 2 sulfur cluster binding
GO:0006352	0.003904061	0.998795523	16	29	DNA-templated transcription, initiation	BP	0.101994937	BP DNA-templated transcription, initiation
GO:0034663	0.003904067	0.999465149	7	11	endoplasmic reticulum chaperone complex	CC	0.101994937	CC endoplasmic reticulum chaperone complex
GO:0009739	0.003978456	0.998127064	31	71	response to gibberellin	BP	0.103683633	BP response to gibberellin
GO:0046487	0.004094098	0.999416537	9	12	glyoxylate metabolic process	BP	0.10643654	BP glyoxylate metabolic process
GO:0043408	0.004170254	0.999581911	7	9	regulation of MAPK cascade	BP	0.108067127	BP regulation of MAPK cascade
GO:0006105	0.004177146	0.999365904	8	12	succinate metabolic process	BP	0.108067127	BP succinate metabolic process
GO:0032511	0.004243194	0.999430274	8	11	late endosome to vacuole transport via multivesicular body sorting pathway	BP	0.109509424	BP late endosome to vacuole transport via multivesicular body sorting pathway
GO:0000956	0.004278576	0.997925746	34	74	nuclear-transcribed mRNA catabolic process	BP	0.11015521	BP nuclear-transcribed mRNA catabolic process
GO:0071478	0.004429431	0.997587501	44	107	cellular response to radiation	BP	0.11376363	BP cellular response to radiation
GO:0009733	0.004442995	0.99702488	93	248	response to auxin	BP	0.113837018	BP response to auxin
GO:0016730	0.004488813	0.999730449	6	7	oxidoreductase activity, acting on iron-sulfur proteins as donors	MF	0.113837796	MF oxidoreductase activity, acting on iron-sulfur proteins as donors
GO:0070676	0.004492861	1	5	5	intralumenal vesicle formation	BP	0.113837796	BP intralumenal vesicle formation
GO:0000387	0.004495836	0.998542869	15	32	spliceosomal snRNP assembly	BP	0.113837796	BP spliceosomal snRNP assembly
GO:0044438	0.004496555	0.998112766	25	51	NA	NA	0.113837796	none
GO:0044439	0.004496555	0.998112766	25	51	NA	NA	0.113837796	none
GO:0055081	0.004692202	0.998022972	24	52	anion homeostasis	BP	0.118508748	BP anion homeostasis
GO:0003729	0.004711073	0.996658344	123	335	mRNA binding	MF	0.118703406	MF mRNA binding
GO:0006378	0.004775549	0.998782711	13	21	mRNA polyadenylation	BP	0.11871345	BP mRNA polyadenylation
GO:0031124	0.004775549	0.998782711	13	21	mRNA 3'-end processing	BP	0.11871345	BP mRNA 3'-end processing
GO:0043631	0.004775549	0.998782711	13	21	RNA polyadenylation	BP	0.11871345	BP RNA polyadenylation
GO:0035267	0.004782484	0.999506264	7	9	NuA4 histone acetyltransferase complex	CC	0.11871345	CC NuA4 histone acetyltransferase complex
GO:0043189	0.004782484	0.999506264	7	9	H4/H2A histone acetyltransferase complex	CC	0.11871345	CC H4/H2A histone acetyltransferase complex
GO:0046460	0.004789624	0.998320573	18	35	neutral lipid biosynthetic process	BP	0.11871345	BP neutral lipid biosynthetic process
GO:0046463	0.004789624	0.998320573	18	35	acylglycerol biosynthetic process	BP	0.11871345	BP acylglycerol biosynthetic process
GO:0043406	0.004889492	0.999700247	6	7	positive regulation of MAP kinase activity	BP	0.120906903	BP positive regulation of MAP kinase activity
GO:0010109	0.004950619	0.998185732	18	39	regulation of photosynthesis	BP	0.122134403	BP regulation of photosynthesis
GO:0046540	0.005141171	0.998876787	10	17	U4/U6 x U5 tri-snRNP complex	CC	0.126541837	CC U4/U6 x U5 tri-snRNP complex
GO:0008022	0.005184831	0.998980741	9	15	protein C-terminus binding	MF	0.127321734	MF protein C-terminus binding
GO:0051646	0.005197595	0.999453676	7	9	mitochondrion localization	BP	0.127341076	BP mitochondrion localization
GO:0018364	0.005214202	0.999044109	8	14	peptidyl-glutamine methylation	BP	0.127454277	BP peptidyl-glutamine methylation
GO:0000978	0.005487629	0.997872154	20	42	RNA polymerase II cis-regulatory region sequence-specific DNA binding	MF	0.133830188	MF RNA polymerase II cis-regulatory region sequence-specific DNA binding
GO:0008234	0.005633503	0.996710045	53	128	cysteine-type peptidase activity	MF	0.137073301	MF cysteine-type peptidase activity
GO:0006552	0.005659115	0.99939406	7	9	leucine catabolic process	BP	0.137382112	BP leucine catabolic process
GO:0016208	0.005722998	0.999248716	7	10	AMP binding	MF	0.138185923	MF AMP binding
GO:0048571	0.005727403	0.998501651	13	21	long-day photoperiodism	BP	0.138185923	BP long-day photoperiodism
GO:0015145	0.005731213	0.998923634	9	14	monosaccharide transmembrane transporter activity	MF	0.138185923	MF monosaccharide transmembrane transporter activity
GO:0048544	0.005903617	0.996759643	39	113	recognition of pollen	BP	0.142020734	BP recognition of pollen
GO:0009620	0.00596046	0.995499954	162	511	response to fungus	BP	0.143064487	BP response to fungus
GO:0050660	0.005974894	0.996342244	58	161	flavin adenine dinucleotide binding	MF	0.143087949	MF flavin adenine dinucleotide binding
GO:0000996	0.00601122	0.999612349	6	7	NA	NA	0.143312327	none
GO:0016987	0.00601122	0.999612349	6	7	sigma factor activity	MF	0.143312327	MF sigma factor activity
GO:0009081	0.006029566	0.997477712	23	48	branched-chain amino acid metabolic process	BP	0.143428136	BP branched-chain amino acid metabolic process
GO:0004722	0.006051159	0.996599536	46	110	protein serine/threonine phosphatase activity	MF	0.143620483	MF protein serine/threonine phosphatase activity
GO:0035556	0.006113367	0.995394025	163	484	intracellular signal transduction	BP	0.144581194	BP intracellular signal transduction
GO:0003691	0.006118832	0.999333538	7	9	double-stranded telomeric DNA binding	MF	0.144581194	MF double-stranded telomeric DNA binding
GO:0042537	0.00644812	0.997199981	24	52	benzene-containing compound metabolic process	BP	0.152024085	BP benzene-containing compound metabolic process
GO:0016822	0.006481358	0.999353586	6	8	hydrolase activity, acting on acid carbon-carbon bonds	MF	0.152133068	MF hydrolase activity, acting on acid carbon-carbon bonds
GO:0016823	0.006481358	0.999353586	6	8	hydrolase activity, acting on acid carbon-carbon bonds, in ketonic substances	MF	0.152133068	MF hydrolase activity, acting on acid carbon-carbon bonds, in ketonic substances
GO:0010380	0.006522416	0.99727908	21	49	regulation of chlorophyll biosynthetic process	BP	0.152759582	BP regulation of chlorophyll biosynthetic process
GO:0000295	0.0066847	0.998160863	12	22	adenine nucleotide transmembrane transporter activity	MF	0.155741272	MF adenine nucleotide transmembrane transporter activity
GO:0015216	0.0066847	0.998160863	12	22	purine nucleotide transmembrane transporter activity	MF	0.155741272	MF purine nucleotide transmembrane transporter activity
GO:0035619	0.006693667	0.999556658	6	7	root hair tip	CC	0.155741272	CC root hair tip
GO:0034655	0.006762253	0.995867572	59	148	nucleobase-containing compound catabolic process	BP	0.156772548	BP nucleobase-containing compound catabolic process
GO:0051028	0.006767479	0.996296231	43	96	mRNA transport	BP	0.156772548	BP mRNA transport
GO:0009882	0.006891914	1	5	5	blue light photoreceptor activity	MF	0.15893963	MF blue light photoreceptor activity
GO:0031428	0.006898437	0.998445388	9	17	box C/D RNP complex	CC	0.15893963	CC box C/D RNP complex
GO:0051091	0.006905869	0.999150412	6	9	positive regulation of DNA-binding transcription factor activity	BP	0.15893963	BP positive regulation of DNA-binding transcription factor activity
GO:0071472	0.006993602	0.997439103	18	35	cellular response to salt stress	BP	0.160611165	BP cellular response to salt stress
GO:0005771	0.007062496	0.99804103	12	22	multivesicular body	CC	0.161843787	CC multivesicular body
GO:0050403	0.007166677	0.997737371	13	28	trans-zeatin O-beta-D-glucosyltransferase activity	MF	0.163878011	MF trans-zeatin O-beta-D-glucosyltransferase activity
GO:0050821	0.007203075	0.997830852	13	25	protein stabilization	BP	0.164356859	BP protein stabilization
GO:1990055	0.007327966	1	3	3	phenylacetaldehyde synthase activity	MF	0.166664929	MF phenylacetaldehyde synthase activity
GO:0070208	0.007335577	1	3	3	protein heterotrimerization	BP	0.166664929	BP protein heterotrimerization
GO:0000813	0.007374967	0.999241319	6	8	ESCRT I complex	CC	0.167202618	CC ESCRT I complex
GO:0000290	0.007532674	0.999486089	6	7	deadenylation-dependent decapping of nuclear-transcribed mRNA	BP	0.170414735	BP deadenylation-dependent decapping of nuclear-transcribed mRNA
GO:0071902	0.007802074	0.999103099	7	9	positive regulation of protein serine/threonine kinase activity	BP	0.176134727	BP positive regulation of protein serine/threonine kinase activity
GO:0015232	0.007977114	1	5	5	heme transmembrane transporter activity	MF	0.179547178	MF heme transmembrane transporter activity
GO:0009579	0.007987004	0.994736655	73	210	thylakoid	CC	0.179547178	CC thylakoid
GO:0070536	0.008084918	1	4	4	protein K63-linked deubiquitination	BP	0.181364843	BP protein K63-linked deubiquitination
GO:0031155	0.008231205	1	3	3	regulation of reproductive fruiting body development	BP	0.183870587	BP regulation of reproductive fruiting body development
GO:0075260	0.008231205	1	3	3	regulation of spore-bearing organ development	BP	0.183870587	BP regulation of spore-bearing organ development
GO:0009863	0.008296016	0.996746675	19	39	salicylic acid mediated signaling pathway	BP	0.184929842	BP salicylic acid mediated signaling pathway
GO:0005779	0.008377552	0.998806232	7	10	integral component of peroxisomal membrane	CC	0.185967668	CC integral component of peroxisomal membrane
GO:0031231	0.008377552	0.998806232	7	10	intrinsic component of peroxisomal membrane	CC	0.185967668	CC intrinsic component of peroxisomal membrane
GO:0004176	0.008461919	0.996795872	18	36	ATP-dependent peptidase activity	MF	0.187449129	MF ATP-dependent peptidase activity
GO:1902456	0.00851758	0.998514998	8	12	regulation of stomatal opening	BP	0.188289864	BP regulation of stomatal opening
GO:0009791	0.008543186	0.993274678	212	620	post-embryonic development	BP	0.188464098	BP post-embryonic development
GO:0043335	0.008561476	0.99889204	6	9	protein unfolding	BP	0.188476555	BP protein unfolding
GO:0022900	0.008881638	0.995150334	37	95	electron transport chain	BP	0.195120769	BP electron transport chain
GO:0051090	0.008920886	0.997973832	9	16	regulation of DNA-binding transcription factor activity	BP	0.195578927	BP regulation of DNA-binding transcription factor activity
GO:0030891	0.008941512	1	4	4	VCB complex	CC	0.19562777	CC VCB complex
GO:0051117	0.009081681	0.997089062	14	26	ATPase binding	MF	0.198286472	MF ATPase binding
GO:0010555	0.009166376	0.998667766	7	10	response to mannitol	BP	0.199725574	BP response to mannitol
GO:0043562	0.009272479	0.996597193	17	33	cellular response to nitrogen levels	BP	0.201624279	BP cellular response to nitrogen levels
GO:0031969	0.009325292	0.993353176	107	298	chloroplast membrane	CC	0.202358836	CC chloroplast membrane
GO:0048731	0.009502499	0.993204516	111	296	system development	BP	0.205784267	BP system development
GO:0071949	0.009562884	0.995120072	30	76	FAD binding	MF	0.206671022	MF FAD binding
GO:0060149	0.009616759	0.998014337	9	14	negative regulation of post-transcriptional gene silencing	BP	0.206900764	BP negative regulation of post-transcriptional gene silencing
GO:0016569	0.009627675	0.993719802	71	180	NA	NA	0.206900764	none
GO:0004854	0.009686273	1	4	4	xanthine dehydrogenase activity	MF	0.206900764	MF xanthine dehydrogenase activity
GO:0042554	0.009686273	1	4	4	superoxide anion generation	BP	0.206900764	BP superoxide anion generation
GO:0046110	0.009686273	1	4	4	xanthine metabolic process	BP	0.206900764	BP xanthine metabolic process
GO:0050657	0.009729181	0.994350821	47	109	nucleic acid transport	BP	0.206900764	BP nucleic acid transport
GO:0050658	0.009729181	0.994350821	47	109	RNA transport	BP	0.206900764	BP RNA transport
GO:0051236	0.009729181	0.994350821	47	109	establishment of RNA localization	BP	0.206900764	BP establishment of RNA localization
GO:0072329	0.009920234	0.995299759	26	59	monocarboxylic acid catabolic process	BP	0.210542619	BP monocarboxylic acid catabolic process
GO:0090056	0.010260348	0.995384835	22	53	regulation of chlorophyll metabolic process	BP	0.217138542	BP regulation of chlorophyll metabolic process
GO:0005347	0.01027186	0.997716485	9	15	ATP transmembrane transporter activity	MF	0.217138542	MF ATP transmembrane transporter activity
GO:0005849	0.010321874	0.997247344	11	19	mRNA cleavage factor complex	CC	0.217762877	CC mRNA cleavage factor complex
GO:0010016	0.010428044	0.995409007	21	50	shoot system morphogenesis	BP	0.218851008	BP shoot system morphogenesis
GO:0015791	0.010435198	1	4	4	polyol transmembrane transport	BP	0.218851008	BP polyol transmembrane transport
GO:0015798	0.010435198	1	4	4	myo-inositol transport	BP	0.218851008	BP myo-inositol transport
GO:0019788	0.01049708	0.999424343	4	5	NEDD8 transferase activity	MF	0.21971545	MF NEDD8 transferase activity
GO:0009639	0.010697508	0.993130974	63	167	response to red or far red light	BP	0.223282789	BP response to red or far red light
GO:0015215	0.01070951	0.996762652	12	23	nucleotide transmembrane transporter activity	MF	0.223282789	MF nucleotide transmembrane transporter activity
GO:0042754	0.010843366	0.999279131	5	6	negative regulation of circadian rhythm	BP	0.22563114	BP negative regulation of circadian rhythm
GO:0051184	0.010958773	0.997564724	10	15	NA	NA	0.227587181	none
GO:0006097	0.01099634	0.998211099	8	11	glyoxylate cycle	BP	0.227922191	BP glyoxylate cycle
GO:0048509	0.011200978	0.992783567	63	168	regulation of meristem development	BP	0.231712068	BP regulation of meristem development
GO:0045017	0.011242266	0.993867651	36	87	glycerolipid biosynthetic process	BP	0.232012179	BP glycerolipid biosynthetic process
GO:0016634	0.011259126	0.997745653	8	13	oxidoreductase activity, acting on the CH-CH group of donors, oxygen as acceptor	MF	0.232012179	MF oxidoreductase activity, acting on the CH-CH group of donors, oxygen as acceptor
GO:0016671	0.011306018	0.99675584	11	21	oxidoreductase activity, acting on a sulfur group of donors, disulfide as acceptor	MF	0.232527823	MF oxidoreductase activity, acting on a sulfur group of donors, disulfide as acceptor
GO:0070301	0.011537017	0.99767864	8	13	cellular response to hydrogen peroxide	BP	0.236654419	BP cellular response to hydrogen peroxide
GO:0009594	0.011551175	0.999346602	4	5	detection of nutrient	BP	0.236654419	BP detection of nutrient
GO:1903335	0.011583242	0.999117165	6	7	regulation of vacuolar transport	BP	0.236855023	BP regulation of vacuolar transport
GO:0005669	0.011637382	0.996834598	11	19	transcription factor TFIID complex	CC	0.237505339	CC transcription factor TFIID complex
GO:0030093	0.01172747	1	3	3	chloroplast photosystem I	CC	0.238885413	CC chloroplast photosystem I
GO:0043410	0.011773212	0.998641161	6	8	positive regulation of MAPK cascade	BP	0.239358634	BP positive regulation of MAPK cascade
GO:1901463	0.011920656	0.994651781	21	51	regulation of tetrapyrrole biosynthetic process	BP	0.24189377	BP regulation of tetrapyrrole biosynthetic process
GO:0005471	0.011960288	0.997925563	7	11	ATP:ADP antiporter activity	MF	0.242235702	MF ATP:ADP antiporter activity
GO:0009814	0.012037593	0.991637209	85	249	NA	NA	0.242853681	none
GO:2000243	0.012052465	0.993543186	34	80	positive regulation of reproductive process	BP	0.242853681	BP positive regulation of reproductive process
GO:1904580	0.012059319	0.999071071	6	7	regulation of intracellular mRNA localization	BP	0.242853681	BP regulation of intracellular mRNA localization
GO:0006979	0.012680523	0.990394247	139	430	response to oxidative stress	BP	0.254880913	BP response to oxidative stress
GO:0005764	0.012860274	0.994524711	20	42	lysosome	CC	0.258006208	CC lysosome
GO:0080167	0.012908206	0.992671043	38	99	response to karrikin	BP	0.258480132	BP response to karrikin
GO:0019432	0.013359961	0.994909881	16	33	triglyceride biosynthetic process	BP	0.267023435	BP triglyceride biosynthetic process
GO:0006952	0.013509208	0.988106233	635	2262	defense response	BP	0.267214601	BP defense response
GO:0051213	0.013528668	0.990995036	68	190	dioxygenase activity	MF	0.267214601	MF dioxygenase activity
GO:0051187	0.013542937	0.995850179	12	22	NA	NA	0.267214601	none
GO:0005732	0.013545255	0.995419106	12	28	sno(s)RNA-containing ribonucleoprotein complex	CC	0.267214601	CC sno(s)RNA-containing ribonucleoprotein complex
GO:0030628	0.013551888	0.997849732	7	10	pre-mRNA 3'-splice site binding	MF	0.267214601	MF pre-mRNA 3'-splice site binding
GO:0033353	0.01357194	1	3	3	S-adenosylmethionine cycle	BP	0.267214601	BP S-adenosylmethionine cycle
GO:0046439	0.01357194	1	3	3	L-cysteine metabolic process	BP	0.267214601	BP L-cysteine metabolic process
GO:0046498	0.01357194	1	3	3	S-adenosylhomocysteine metabolic process	BP	0.267214601	BP S-adenosylhomocysteine metabolic process
GO:0006801	0.013595702	0.99837263	6	8	superoxide metabolic process	BP	0.267214601	BP superoxide metabolic process
GO:0000785	0.013695873	0.991375543	55	143	chromatin	CC	0.268686742	CC chromatin
GO:2000377	0.013749104	0.993498535	24	54	regulation of reactive oxygen species metabolic process	BP	0.269234304	BP regulation of reactive oxygen species metabolic process
GO:0009819	0.013796249	0.998342449	6	8	drought recovery	BP	0.269660878	BP drought recovery
GO:0003906	0.013842642	0.995894755	11	21	DNA-(apurinic or apyrimidinic site) endonuclease activity	MF	0.270071215	MF DNA-(apurinic or apyrimidinic site) endonuclease activity
GO:0005844	0.013916024	0.996396486	10	17	polysome	CC	0.271005652	CC polysome
GO:0051865	0.014090836	0.995555883	12	23	protein autoubiquitination	BP	0.273908332	BP protein autoubiquitination
GO:0031123	0.014316385	0.992412603	31	75	RNA 3'-end processing	BP	0.277784893	BP RNA 3'-end processing
GO:0006325	0.014412571	0.989159341	136	369	chromatin organization	BP	0.27914184	BP chromatin organization
GO:0044802	0.014475188	0.990476563	65	172	NA	NA	0.279844868	none
GO:0009840	0.014521944	0.998232235	6	8	chloroplastic endopeptidase Clp complex	CC	0.280239251	CC chloroplastic endopeptidase Clp complex
GO:0010019	0.014596437	0.996187844	10	17	chloroplast-nucleus signaling pathway	BP	0.281166514	BP chloroplast-nucleus signaling pathway
GO:0044375	0.01464348	0.998937992	5	6	regulation of peroxisome size	BP	0.281562603	BP regulation of peroxisome size
GO:0031930	0.014724741	0.99893036	5	6	mitochondria-nucleus signaling pathway	BP	0.282509332	BP mitochondria-nucleus signaling pathway
GO:0008728	0.014798994	0.998923374	5	6	GTP diphosphokinase activity	MF	0.282509332	MF GTP diphosphokinase activity
GO:0015969	0.014798994	0.998923374	5	6	guanosine tetraphosphate metabolic process	BP	0.282509332	BP guanosine tetraphosphate metabolic process
GO:0034035	0.014798994	0.998923374	5	6	purine ribonucleoside bisphosphate metabolic process	BP	0.282509332	BP purine ribonucleoside bisphosphate metabolic process
GO:0016621	0.014881979	0.997290023	7	11	cinnamoyl-CoA reductase activity	MF	0.283337066	MF cinnamoyl-CoA reductase activity
GO:0015665	0.014922294	0.996440702	9	15	alcohol transmembrane transporter activity	MF	0.283337066	MF alcohol transmembrane transporter activity
GO:1901618	0.014922294	0.996440702	9	15	organic hydroxy compound transmembrane transporter activity	MF	0.283337066	MF organic hydroxy compound transmembrane transporter activity
GO:0008080	0.015102968	0.992784503	25	53	N-acetyltransferase activity	MF	0.286256437	MF N-acetyltransferase activity
GO:0071702	0.015130971	0.987205455	366	1121	organic substance transport	BP	0.286276887	BP organic substance transport
GO:0009755	0.015268214	0.987299044	294	956	hormone-mediated signaling pathway	BP	0.288360432	BP hormone-mediated signaling pathway
GO:0031386	0.015349085	0.995307677	10	23	protein tag	MF	0.289078046	MF protein tag
GO:0003713	0.015360585	0.994233595	15	31	transcription coactivator activity	MF	0.289078046	MF transcription coactivator activity
GO:0008645	0.015529395	0.993242792	20	42	hexose transmembrane transport	BP	0.291738608	BP hexose transmembrane transport
GO:0016233	0.015637327	1	4	4	telomere capping	BP	0.293248149	BP telomere capping
GO:0051181	0.015665976	0.996447856	9	14	NA	NA	0.293268177	none
GO:0000184	0.015717725	0.993911505	17	32	nuclear-transcribed mRNA catabolic process, nonsense-mediated decay	BP	0.293719809	BP nuclear-transcribed mRNA catabolic process, nonsense-mediated decay
GO:0015931	0.015833894	0.989861324	58	145	nucleobase-containing compound transport	BP	0.295305279	BP nucleobase-containing compound transport
GO:0043024	0.015858113	0.997070547	7	11	ribosomal small subunit binding	MF	0.295305279	MF ribosomal small subunit binding
GO:0008024	0.016024447	1	4	4	cyclin/CDK positive transcription elongation factor complex	CC	0.296436492	CC cyclin/CDK positive transcription elongation factor complex
GO:0019908	0.016024447	1	4	4	nuclear cyclin-dependent protein kinase holoenzyme complex	CC	0.296436492	CC nuclear cyclin-dependent protein kinase holoenzyme complex
GO:0061575	0.016024447	1	4	4	cyclin-dependent protein serine/threonine kinase activator activity	MF	0.296436492	MF cyclin-dependent protein serine/threonine kinase activator activity
GO:0006662	0.016030376	0.997295463	6	10	glycerol ether metabolic process	BP	0.296436492	BP glycerol ether metabolic process
GO:0019216	0.016071069	0.991614714	29	69	regulation of lipid metabolic process	BP	0.296673043	BP regulation of lipid metabolic process
GO:0090506	0.016162479	1	3	3	axillary shoot meristem initiation	BP	0.297256306	BP axillary shoot meristem initiation
GO:0006080	0.016242445	0.997584941	5	9	substituted mannan metabolic process	BP	0.297256306	BP substituted mannan metabolic process
GO:0010392	0.016242445	0.997584941	5	9	galactoglucomannan metabolic process	BP	0.297256306	BP galactoglucomannan metabolic process
GO:0051069	0.016242445	0.997584941	5	9	galactomannan metabolic process	BP	0.297256306	BP galactomannan metabolic process
GO:0051070	0.016242445	0.997584941	5	9	galactomannan biosynthetic process	BP	0.297256306	BP galactomannan biosynthetic process
GO:0022624	0.016335758	1	3	3	proteasome accessory complex	CC	0.298450374	CC proteasome accessory complex
GO:0043620	0.016464047	0.994575114	12	24	regulation of DNA-templated transcription in response to stress	BP	0.300157065	BP regulation of DNA-templated transcription in response to stress
GO:0000187	0.016519008	0.998758501	5	6	NA	NA	0.300157065	none
GO:0031901	0.016532871	0.996418591	8	13	early endosome membrane	CC	0.300157065	CC early endosome membrane
GO:0048367	0.01654209	0.987955405	106	287	shoot system development	BP	0.300157065	BP shoot system development
GO:0090342	0.016849552	1	2	2	NA	NA	0.305215144	none
GO:0018958	0.016943611	0.99256196	19	43	phenol-containing compound metabolic process	BP	0.30639696	BP phenol-containing compound metabolic process
GO:0030148	0.017100747	0.994055476	13	26	sphingolipid biosynthetic process	BP	0.308713487	BP sphingolipid biosynthetic process
GO:0048439	0.017183538	0.993713309	13	30	flower morphogenesis	BP	0.309552625	BP flower morphogenesis
GO:0045727	0.017205455	0.992603219	18	41	positive regulation of translation	BP	0.309552625	BP positive regulation of translation
GO:0044456	0.017320741	0.995148428	11	18	NA	NA	0.311100411	none
GO:0045088	0.017391758	0.989223168	49	124	regulation of innate immune response	BP	0.311849185	BP regulation of innate immune response
GO:0019395	0.017450585	0.992590516	18	39	fatty acid oxidation	BP	0.312377218	BP fatty acid oxidation
GO:1901401	0.017581529	0.99156218	22	55	regulation of tetrapyrrole metabolic process	BP	0.31419226	BP regulation of tetrapyrrole metabolic process
GO:0005942	0.017677254	1	4	4	phosphatidylinositol 3-kinase complex	CC	0.314844618	CC phosphatidylinositol 3-kinase complex
GO:0035032	0.017677254	1	4	4	phosphatidylinositol 3-kinase complex, class III	CC	0.314844618	CC phosphatidylinositol 3-kinase complex, class III
GO:0015217	0.01776797	0.995859286	8	14	ADP transmembrane transporter activity	MF	0.315931139	MF ADP transmembrane transporter activity
GO:0016570	0.017803028	0.988108187	67	172	histone modification	BP	0.316026045	BP histone modification
GO:0005770	0.017837375	0.991050109	26	59	late endosome	CC	0.316108009	CC late endosome
GO:0051193	0.017962016	0.991193133	23	58	NA	NA	0.317095441	none
GO:0006104	0.017999864	0.996301762	7	12	succinyl-CoA metabolic process	BP	0.317095441	BP succinyl-CoA metabolic process
GO:0006401	0.018002187	0.988960846	47	117	RNA catabolic process	BP	0.317095441	BP RNA catabolic process
GO:0040034	0.018012381	0.99106736	26	56	regulation of development, heterochronic	BP	0.317095441	BP regulation of development, heterochronic
GO:0000323	0.01826277	0.99184358	20	43	lytic vacuole	CC	0.320971961	CC lytic vacuole
GO:0048581	0.018372624	0.98932675	39	94	negative regulation of post-embryonic development	BP	0.322369819	BP negative regulation of post-embryonic development
GO:0031253	0.018446109	1	3	3	cell projection membrane	CC	0.322594526	CC cell projection membrane
GO:0031256	0.018446109	1	3	3	leading edge membrane	CC	0.322594526	CC leading edge membrane
GO:0042170	0.018483347	0.986356963	109	311	plastid membrane	CC	0.322714989	CC plastid membrane
GO:0034497	0.018733494	0.99853799	5	6	protein localization to phagophore assembly site	BP	0.326546297	BP protein localization to phagophore assembly site
GO:0034605	0.018782604	0.990008599	28	73	cellular response to heat	BP	0.326866499	BP cellular response to heat
GO:0030968	0.018827704	0.993993493	11	22	endoplasmic reticulum unfolded protein response	BP	0.327115967	BP endoplasmic reticulum unfolded protein response
GO:0004402	0.019150179	0.992068106	18	35	histone acetyltransferase activity	MF	0.33102352	MF histone acetyltransferase activity
GO:0061733	0.019150179	0.992068106	18	35	peptide-lysine-N-acetyltransferase activity	MF	0.33102352	MF peptide-lysine-N-acetyltransferase activity
GO:0005319	0.019203466	0.992021948	17	36	lipid transporter activity	MF	0.33102352	MF lipid transporter activity
GO:0061024	0.019261342	0.986692922	75	205	membrane organization	BP	0.33102352	BP membrane organization
GO:0010201	0.019342858	0.998701467	4	5	response to continuous far red light stimulus by the high-irradiance response system	BP	0.33102352	BP response to continuous far red light stimulus by the high-irradiance response system
GO:0016605	0.019391017	1	4	4	PML body	CC	0.33102352	CC PML body
GO:0006787	0.019407207	0.995128048	9	15	porphyrin-containing compound catabolic process	BP	0.33102352	BP porphyrin-containing compound catabolic process
GO:0015996	0.019407207	0.995128048	9	15	chlorophyll catabolic process	BP	0.33102352	BP chlorophyll catabolic process
GO:0033015	0.019407207	0.995128048	9	15	tetrapyrrole catabolic process	BP	0.33102352	BP tetrapyrrole catabolic process
GO:0046149	0.019407207	0.995128048	9	15	pigment catabolic process	BP	0.33102352	BP pigment catabolic process
GO:0099536	0.01942619	1	4	4	synaptic signaling	BP	0.33102352	BP synaptic signaling
GO:0099537	0.01942619	1	4	4	trans-synaptic signaling	BP	0.33102352	BP trans-synaptic signaling
GO:0006405	0.01985798	0.990288857	25	52	RNA export from nucleus	BP	0.337839848	BP RNA export from nucleus
GO:0016592	0.020161787	0.98999291	24	56	mediator complex	CC	0.342460514	CC mediator complex
GO:0045834	0.020211191	0.992117389	15	31	positive regulation of lipid metabolic process	BP	0.342752135	BP positive regulation of lipid metabolic process
GO:0007052	0.020278502	0.991605093	16	36	mitotic spindle organization	BP	0.343346043	BP mitotic spindle organization
GO:0031977	0.020328477	0.990125409	22	54	thylakoid lumen	CC	0.34364499	CC thylakoid lumen
GO:0034250	0.020710409	0.990832627	18	42	positive regulation of cellular amide metabolic process	BP	0.349545684	BP positive regulation of cellular amide metabolic process
GO:0080154	0.021032532	0.998547081	4	5	regulation of fertilization	BP	0.354419822	BP regulation of fertilization
GO:0015149	0.021123948	0.996582477	6	9	hexose transmembrane transporter activity	MF	0.355397055	MF hexose transmembrane transporter activity
GO:0015749	0.0212102	0.990356992	20	43	monosaccharide transmembrane transport	BP	0.356284445	BP monosaccharide transmembrane transport
GO:0009593	0.021262614	0.992992256	12	22	detection of chemical stimulus	BP	0.356601535	BP detection of chemical stimulus
GO:0009643	0.021328336	0.99743286	5	7	photosynthetic acclimation	BP	0.356811869	BP photosynthetic acclimation
GO:0015211	0.021342269	0.99544218	7	12	purine nucleoside transmembrane transporter activity	MF	0.356811869	MF purine nucleoside transmembrane transporter activity
GO:0010476	0.021401762	0.989938085	20	49	gibberellin mediated signaling pathway	BP	0.357244799	BP gibberellin mediated signaling pathway
GO:0006402	0.021493844	0.987545697	37	89	mRNA catabolic process	BP	0.358219509	BP mRNA catabolic process
GO:0005778	0.021738394	0.990087581	20	43	peroxisomal membrane	CC	0.361163034	CC peroxisomal membrane
GO:0031903	0.021738394	0.990087581	20	43	microbody membrane	CC	0.361163034	CC microbody membrane
GO:0006995	0.021795191	0.993196405	11	20	cellular response to nitrogen starvation	BP	0.361541753	BP cellular response to nitrogen starvation
GO:0000309	0.02210306	1	3	3	nicotinamide-nucleotide adenylyltransferase activity	MF	0.365508304	MF nicotinamide-nucleotide adenylyltransferase activity
GO:0004515	0.02210306	1	3	3	nicotinate-nucleotide adenylyltransferase activity	MF	0.365508304	MF nicotinate-nucleotide adenylyltransferase activity
GO:0010565	0.022493326	0.98664992	39	97	regulation of cellular ketone metabolic process	BP	0.371384367	BP regulation of cellular ketone metabolic process
GO:2000028	0.022597249	0.987040193	35	85	regulation of photoperiodism, flowering	BP	0.372521779	BP regulation of photoperiodism, flowering
GO:0004774	0.023087418	0.995732904	6	10	succinate-CoA ligase activity	MF	0.379425843	MF succinate-CoA ligase activity
GO:0004775	0.023087418	0.995732904	6	10	succinate-CoA ligase (ADP-forming) activity	MF	0.379425843	MF succinate-CoA ligase (ADP-forming) activity
GO:0000380	0.023222578	0.994656531	7	13	alternative mRNA splicing, via spliceosome	BP	0.381058133	BP alternative mRNA splicing, via spliceosome
GO:0016667	0.023364934	0.985477233	43	122	oxidoreductase activity, acting on a sulfur group of donors	MF	0.382803297	MF oxidoreductase activity, acting on a sulfur group of donors
GO:0010190	0.023465251	0.997095261	5	7	cytochrome b6f complex assembly	BP	0.383855402	BP cytochrome b6f complex assembly
GO:0004806	0.023574872	0.994848751	7	12	triglyceride lipase activity	MF	0.384485456	MF triglyceride lipase activity
GO:0003995	0.023576086	1	3	3	acyl-CoA dehydrogenase activity	MF	0.384485456	MF acyl-CoA dehydrogenase activity
GO:0043254	0.023764617	0.986061714	37	91	regulation of protein-containing complex assembly	BP	0.386002664	BP regulation of protein-containing complex assembly
GO:0045926	0.023769257	0.988030905	23	57	negative regulation of growth	BP	0.386002664	BP negative regulation of growth
GO:0019747	0.023834565	0.99008653	16	34	regulation of isoprenoid metabolic process	BP	0.386002664	BP regulation of isoprenoid metabolic process
GO:0006415	0.023864136	0.996014846	6	9	translational termination	BP	0.386002664	BP translational termination
GO:2000022	0.023919254	0.988966141	20	43	regulation of jasmonic acid mediated signaling pathway	BP	0.386002664	BP regulation of jasmonic acid mediated signaling pathway
GO:0004556	0.023940087	0.99701887	5	7	alpha-amylase activity	MF	0.386002664	MF alpha-amylase activity
GO:0103025	0.023940087	0.99701887	5	7	NA	NA	0.386002664	none
GO:1905156	0.023959537	0.995529635	6	10	negative regulation of photosynthesis	BP	0.386002664	BP negative regulation of photosynthesis
GO:0007166	0.024079448	0.985484481	38	107	cell surface receptor signaling pathway	BP	0.387347616	BP cell surface receptor signaling pathway
GO:0043967	0.024423954	0.99425011	8	13	histone H4 acetylation	BP	0.39112474	BP histone H4 acetylation
GO:0045551	0.024466639	0.993411141	8	16	cinnamyl-alcohol dehydrogenase activity	MF	0.39112474	MF cinnamyl-alcohol dehydrogenase activity
GO:0052747	0.024466639	0.993411141	8	16	sinapyl alcohol dehydrogenase activity	MF	0.39112474	MF sinapyl alcohol dehydrogenase activity
GO:0060341	0.024481237	0.987153091	28	60	regulation of cellular localization	BP	0.39112474	BP regulation of cellular localization
GO:0040030	0.024534957	1	3	3	NA	NA	0.39112474	none
GO:0045857	0.024534957	1	3	3	NA	NA	0.39112474	none
GO:0005829	0.024651483	0.977805334	822	2720	cytosol	CC	0.392394047	CC cytosol
GO:0051645	0.024749821	0.99688748	5	7	Golgi localization	BP	0.39306225	BP Golgi localization
GO:0090575	0.024767395	0.986818954	27	65	RNA polymerase II transcription regulator complex	CC	0.39306225	CC RNA polymerase II transcription regulator complex
GO:0034212	0.025045839	0.988787098	19	39	peptide N-acetyltransferase activity	MF	0.396888839	MF peptide N-acetyltransferase activity
GO:0016833	0.025219119	0.992567597	9	18	oxo-acid-lyase activity	MF	0.399040017	MF oxo-acid-lyase activity
GO:0004144	0.025367373	0.991484049	11	22	diacylglycerol O-acyltransferase activity	MF	0.400789421	MF diacylglycerol O-acyltransferase activity
GO:0034063	0.025466757	0.994334632	7	12	stress granule assembly	BP	0.401762651	BP stress granule assembly
GO:0098796	0.025742555	0.980014702	135	422	membrane protein complex	CC	0.405511974	CC membrane protein complex
GO:0004724	0.025969612	0.986001271	28	66	NA	NA	0.408483554	none
GO:0048608	0.026314801	0.979941821	122	347	reproductive structure development	BP	0.413301735	BP reproductive structure development
GO:0032270	0.026418241	0.983064231	49	128	positive regulation of cellular protein metabolic process	BP	0.414314396	BP positive regulation of cellular protein metabolic process
GO:0051168	0.026544877	0.986535913	25	53	nuclear export	BP	0.415687301	BP nuclear export
GO:0046339	0.027014105	0.996123189	6	8	diacylglycerol metabolic process	BP	0.422413205	BP diacylglycerol metabolic process
GO:0010031	0.027313596	0.996068306	6	8	circumnutation	BP	0.426469116	BP circumnutation
GO:0005929	0.027574252	1	3	3	cilium	CC	0.429907649	CC cilium
GO:0007064	0.027635374	1	4	4	mitotic sister chromatid cohesion	BP	0.430229769	BP mitotic sister chromatid cohesion
GO:0005353	0.027905092	1	3	3	fructose transmembrane transporter activity	MF	0.43379363	MF fructose transmembrane transporter activity
GO:0006862	0.028351124	0.991688125	9	17	nucleotide transport	BP	0.439772676	BP nucleotide transport
GO:0030515	0.028372431	0.989957138	11	24	snoRNA binding	MF	0.439772676	MF snoRNA binding
GO:1904215	0.028468719	1	3	3	regulation of protein import into chloroplast stroma	BP	0.440435178	BP regulation of protein import into chloroplast stroma
GO:0072523	0.028498016	0.991006778	10	19	purine-containing compound catabolic process	BP	0.440435178	BP purine-containing compound catabolic process
GO:0018904	0.028619244	0.993988142	6	11	ether metabolic process	BP	0.441666793	BP ether metabolic process
GO:1902531	0.029189033	0.984460603	27	60	regulation of intracellular signal transduction	BP	0.449807228	BP regulation of intracellular signal transduction
GO:0030111	0.029347042	0.996115805	5	7	regulation of Wnt signaling pathway	BP	0.450935106	BP regulation of Wnt signaling pathway
GO:0060828	0.029347042	0.996115805	5	7	regulation of canonical Wnt signaling pathway	BP	0.450935106	BP regulation of canonical Wnt signaling pathway
GO:1902850	0.029423162	0.98708918	16	37	microtubule cytoskeleton organization involved in mitosis	BP	0.451452351	BP microtubule cytoskeleton organization involved in mitosis
GO:0050832	0.029486658	0.977097006	127	417	defense response to fungus	BP	0.451774696	BP defense response to fungus
GO:0034440	0.029540576	0.985770033	20	46	lipid oxidation	BP	0.451949554	BP lipid oxidation
GO:0060148	0.029984285	0.991109992	9	17	positive regulation of post-transcriptional gene silencing	BP	0.458078877	BP positive regulation of post-transcriptional gene silencing
GO:0009690	0.030061263	0.984813191	21	55	cytokinin metabolic process	BP	0.458595989	BP cytokinin metabolic process
GO:0051704	0.030195361	0.973592885	447	1513	NA	NA	0.458952489	none
GO:0098552	0.030212348	0.986790863	16	36	side of membrane	CC	0.458952489	CC side of membrane
GO:0009411	0.03021412	0.980946956	44	114	response to UV	BP	0.458952489	BP response to UV
GO:0009908	0.030509581	0.977972589	84	225	flower development	BP	0.460596902	BP flower development
GO:0007031	0.030515653	0.987513534	15	30	peroxisome organization	BP	0.460596902	BP peroxisome organization
GO:0008898	0.030675658	1	3	3	S-adenosylmethionine-homocysteine S-methyltransferase activity	MF	0.460596902	MF S-adenosylmethionine-homocysteine S-methyltransferase activity
GO:0047150	0.030675658	1	3	3	betaine-homocysteine S-methyltransferase activity	MF	0.460596902	MF betaine-homocysteine S-methyltransferase activity
GO:0032870	0.030720065	0.981060816	39	106	cellular response to hormone stimulus	BP	0.460596902	BP cellular response to hormone stimulus
GO:2000468	0.030890648	0.997558945	4	5	regulation of peroxidase activity	BP	0.460596902	BP regulation of peroxidase activity
GO:0008928	0.030938465	1	3	3	mannose-1-phosphate guanylyltransferase (GDP) activity	MF	0.460596902	MF mannose-1-phosphate guanylyltransferase (GDP) activity
GO:0010471	0.030938465	1	3	3	GDP-galactose:mannose-1-phosphate guanylyltransferase activity	MF	0.460596902	MF GDP-galactose:mannose-1-phosphate guanylyltransferase activity
GO:0010472	0.030938465	1	3	3	GDP-galactose:glucose-1-phosphate guanylyltransferase activity	MF	0.460596902	MF GDP-galactose:glucose-1-phosphate guanylyltransferase activity
GO:0010473	0.030938465	1	3	3	GDP-galactose:myoinositol-1-phosphate guanylyltransferase activity	MF	0.460596902	MF GDP-galactose:myoinositol-1-phosphate guanylyltransferase activity
GO:0010474	0.030938465	1	3	3	glucose-1-phosphate guanylyltransferase (GDP) activity	MF	0.460596902	MF glucose-1-phosphate guanylyltransferase (GDP) activity
GO:0010475	0.030938465	1	3	3	galactose-1-phosphate guanylyltransferase (GDP) activity	MF	0.460596902	MF galactose-1-phosphate guanylyltransferase (GDP) activity
GO:0080047	0.030938465	1	3	3	GDP-L-galactose phosphorylase activity	MF	0.460596902	MF GDP-L-galactose phosphorylase activity
GO:0080048	0.030938465	1	3	3	GDP-D-glucose phosphorylase activity	MF	0.460596902	MF GDP-D-glucose phosphorylase activity
GO:1902446	0.030972142	0.994457183	6	9	regulation of shade avoidance	BP	0.460596902	BP regulation of shade avoidance
GO:0047134	0.031048606	0.985843346	17	40	protein-disulfide reductase (NAD(P)) activity	MF	0.460631593	MF protein-disulfide reductase (NAD(P)) activity
GO:0080025	0.031061117	1	3	3	phosphatidylinositol-3,5-bisphosphate binding	MF	0.460631593	MF phosphatidylinositol-3,5-bisphosphate binding
GO:0051130	0.031385609	0.979290982	53	137	positive regulation of cellular component organization	BP	0.464795512	BP positive regulation of cellular component organization
GO:0005684	0.031834071	0.987166262	14	29	U2-type spliceosomal complex	CC	0.470781199	CC U2-type spliceosomal complex
GO:0005337	0.032184703	0.991116508	8	15	nucleoside transmembrane transporter activity	MF	0.475128236	MF nucleoside transmembrane transporter activity
GO:0009408	0.032232927	0.976097254	91	281	response to heat	BP	0.475128236	BP response to heat
GO:0005667	0.03226207	0.980968491	34	85	transcription regulator complex	CC	0.475128236	CC transcription regulator complex
GO:0046203	0.032870234	1	3	3	spermidine catabolic process	BP	0.4828351	BP spermidine catabolic process
GO:0015036	0.032876198	0.9802173	34	97	disulfide oxidoreductase activity	MF	0.4828351	MF disulfide oxidoreductase activity
GO:0000228	0.033007541	0.987097173	13	27	nuclear chromosome	CC	0.48374021	CC nuclear chromosome
GO:0098562	0.033110539	0.987400525	12	26	cytoplasmic side of membrane	CC	0.48374021	CC cytoplasmic side of membrane
GO:0003747	0.033119804	0.995451705	5	7	translation release factor activity	MF	0.48374021	MF translation release factor activity
GO:0008079	0.033119804	0.995451705	5	7	translation termination factor activity	MF	0.48374021	MF translation termination factor activity
GO:0002184	0.033223092	1	3	3	cytoplasmic translational termination	BP	0.483919368	BP cytoplasmic translational termination
GO:0018444	0.033223092	1	3	3	translation release factor complex	CC	0.483919368	CC translation release factor complex
GO:0045038	0.033550721	0.996023123	4	6	protein import into chloroplast thylakoid membrane	BP	0.488023004	BP protein import into chloroplast thylakoid membrane
GO:0043455	0.03380596	0.982483695	23	54	regulation of secondary metabolic process	BP	0.491063899	BP regulation of secondary metabolic process
GO:0097602	0.034199879	0.99139017	7	13	cullin family protein binding	MF	0.49610821	MF cullin family protein binding
GO:0015748	0.034574007	0.983852569	18	40	organophosphate ester transport	BP	0.500852065	BP organophosphate ester transport
GO:0009740	0.034815732	0.983270747	18	45	gibberellic acid mediated signaling pathway	BP	0.503467083	BP gibberellic acid mediated signaling pathway
GO:0009526	0.034849222	0.972716134	133	397	plastid envelope	CC	0.503467083	CC plastid envelope
GO:0046113	0.034955958	0.991086721	8	13	nucleobase catabolic process	BP	0.50432388	BP nucleobase catabolic process
GO:0043484	0.035170839	0.982029253	22	51	regulation of RNA splicing	BP	0.506736494	BP regulation of RNA splicing
GO:0071705	0.035253456	0.969923686	310	955	nitrogen compound transport	BP	0.507239512	BP nitrogen compound transport
GO:0071004	0.035430284	0.990937978	8	13	U2-type prespliceosome	CC	0.508206628	CC U2-type prespliceosome
GO:0071010	0.035430284	0.990937978	8	13	prespliceosome	CC	0.508206628	CC prespliceosome
GO:1902265	0.035523558	0.997661962	3	4	abscisic acid homeostasis	BP	0.508206628	BP abscisic acid homeostasis
GO:0032977	0.035536804	0.9921045	6	11	membrane insertase activity	MF	0.508206628	MF membrane insertase activity
GO:1901000	0.035684929	0.980169129	27	67	regulation of response to salt stress	BP	0.508206628	BP regulation of response to salt stress
GO:0032988	0.035726662	0.991385281	7	12	ribonucleoprotein complex disassembly	BP	0.508206628	BP ribonucleoprotein complex disassembly
GO:0000975	0.035798624	0.976035366	52	146	NA	NA	0.508206628	none
GO:0000976	0.035798624	0.976035366	52	146	transcription cis-regulatory region binding	MF	0.508206628	MF transcription cis-regulatory region binding
GO:0001067	0.035798624	0.976035366	52	146	transcription regulatory region nucleic acid binding	MF	0.508206628	MF transcription regulatory region nucleic acid binding
GO:0044212	0.035798624	0.976035366	52	146	NA	NA	0.508206628	none
GO:0043175	0.036239007	0.989661829	9	15	RNA polymerase core enzyme binding	MF	0.513772489	MF RNA polymerase core enzyme binding
GO:0006354	0.036809145	0.988620615	9	17	DNA-templated transcription, elongation	BP	0.521160635	BP DNA-templated transcription, elongation
GO:1902562	0.036965538	0.991012279	7	12	H4 histone acetyltransferase complex	CC	0.522678946	CC H4 histone acetyltransferase complex
GO:0003997	0.037091105	0.99371256	5	8	acyl-CoA oxidase activity	MF	0.523757926	MF acyl-CoA oxidase activity
GO:0009756	0.037225005	0.980421714	23	55	carbohydrate mediated signaling	BP	0.52425626	BP carbohydrate mediated signaling
GO:0010182	0.037225005	0.980421714	23	55	sugar mediated signaling pathway	BP	0.52425626	BP sugar mediated signaling pathway
GO:0016726	0.037615241	0.996808146	4	5	oxidoreductase activity, acting on CH or CH2 groups, NAD or NADP as acceptor	MF	0.529051405	MF oxidoreductase activity, acting on CH or CH2 groups, NAD or NADP as acceptor
GO:0071495	0.037821941	0.974120049	56	162	cellular response to endogenous stimulus	BP	0.531255883	BP cellular response to endogenous stimulus
GO:1901371	0.0381645	0.986961309	10	20	regulation of leaf morphogenesis	BP	0.534788571	BP regulation of leaf morphogenesis
GO:0006475	0.038324922	0.982248088	18	37	internal protein amino acid acetylation	BP	0.534788571	BP internal protein amino acid acetylation
GO:0016573	0.038324922	0.982248088	18	37	histone acetylation	BP	0.534788571	BP histone acetylation
GO:0018393	0.038324922	0.982248088	18	37	internal peptidyl-lysine acetylation	BP	0.534788571	BP internal peptidyl-lysine acetylation
GO:0018394	0.038324922	0.982248088	18	37	peptidyl-lysine acetylation	BP	0.534788571	BP peptidyl-lysine acetylation
GO:0003841	0.038443812	0.991879549	6	10	1-acylglycerol-3-phosphate O-acyltransferase activity	MF	0.535043268	MF 1-acylglycerol-3-phosphate O-acyltransferase activity
GO:0042171	0.038443812	0.991879549	6	10	lysophosphatidic acid acyltransferase activity	MF	0.535043268	MF lysophosphatidic acid acyltransferase activity
GO:1902458	0.038617708	1	3	3	positive regulation of stomatal opening	BP	0.536218404	BP positive regulation of stomatal opening
GO:0080134	0.038629107	0.968407057	187	572	regulation of response to stress	BP	0.536218404	BP regulation of response to stress
GO:0006551	0.039720682	0.98461877	12	25	leucine metabolic process	BP	0.549540077	BP leucine metabolic process
GO:0010205	0.039841792	0.993098172	5	8	photoinhibition	BP	0.549540077	BP photoinhibition
GO:0043155	0.039841792	0.993098172	5	8	negative regulation of photosynthesis, light reaction	BP	0.549540077	BP negative regulation of photosynthesis, light reaction
GO:0034657	0.039853574	1	3	3	GID complex	CC	0.549540077	CC GID complex
GO:0004557	0.039901653	0.990815423	7	11	alpha-galactosidase activity	MF	0.549540077	MF alpha-galactosidase activity
GO:0052692	0.039901653	0.990815423	7	11	raffinose alpha-galactosidase activity	MF	0.549540077	MF raffinose alpha-galactosidase activity
GO:0042548	0.040042553	0.986278997	9	21	regulation of photosynthesis, light reaction	BP	0.549540077	BP regulation of photosynthesis, light reaction
GO:0031967	0.040053941	0.967778065	159	478	organelle envelope	CC	0.549540077	CC organelle envelope
GO:0031975	0.040053941	0.967778065	159	478	envelope	CC	0.549540077	CC envelope
GO:0048576	0.041016017	1	3	3	positive regulation of short-day photoperiodism, flowering	BP	0.562014572	BP positive regulation of short-day photoperiodism, flowering
GO:0006121	0.041408453	0.990420054	6	11	mitochondrial electron transport, succinate to ubiquinone	BP	0.56666162	BP mitochondrial electron transport, succinate to ubiquinone
GO:0016040	0.041561069	0.993723059	4	7	glutamate synthase (NADH) activity	MF	0.567067321	MF glutamate synthase (NADH) activity
GO:0045181	0.041561069	0.993723059	4	7	glutamate synthase activity, NAD(P)H as acceptor	MF	0.567067321	MF glutamate synthase activity, NAD(P)H as acceptor
GO:0047484	0.041632513	0.975606478	30	77	regulation of response to osmotic stress	BP	0.567067321	BP regulation of response to osmotic stress
GO:0015758	0.041708146	0.980018121	18	40	NA	NA	0.567067321	none
GO:0046323	0.041708146	0.980018121	18	40	glucose import	BP	0.567067321	BP glucose import
GO:0009800	0.041828723	0.996308987	4	5	cinnamic acid biosynthetic process	BP	0.567067321	BP cinnamic acid biosynthetic process
GO:0009803	0.041828723	0.996308987	4	5	cinnamic acid metabolic process	BP	0.567067321	BP cinnamic acid metabolic process
GO:0005254	0.041864746	0.990245812	7	11	chloride channel activity	MF	0.567067321	MF chloride channel activity
GO:0005737	0.042264171	0.961719634	759	2513	cytoplasm	CC	0.568724309	CC cytoplasm
GO:0010360	0.042298815	0.996251984	4	5	negative regulation of anion channel activity	BP	0.568724309	BP negative regulation of anion channel activity
GO:1903792	0.042298815	0.996251984	4	5	negative regulation of anion transport	BP	0.568724309	BP negative regulation of anion transport
GO:1903960	0.042298815	0.996251984	4	5	negative regulation of anion transmembrane transport	BP	0.568724309	BP negative regulation of anion transmembrane transport
GO:0006406	0.042332535	0.981254078	16	32	mRNA export from nucleus	BP	0.568724309	BP mRNA export from nucleus
GO:1902882	0.042338934	0.98717113	8	16	regulation of response to oxidative stress	BP	0.568724309	BP regulation of response to oxidative stress
GO:0080177	0.042361483	1	3	3	plastoglobule organization	BP	0.568724309	BP plastoglobule organization
GO:0010337	0.042578299	0.982878453	13	26	regulation of salicylic acid metabolic process	BP	0.570914318	BP regulation of salicylic acid metabolic process
GO:0071470	0.042647307	0.976625792	24	61	cellular response to osmotic stress	BP	0.571119416	BP cellular response to osmotic stress
GO:2000769	0.043246643	0.996136264	4	5	regulation of establishment or maintenance of cell polarity regulating cell shape	BP	0.578417052	BP regulation of establishment or maintenance of cell polarity regulating cell shape
GO:0033354	0.04363537	1	2	2	chlorophyll cycle	BP	0.582022415	BP chlorophyll cycle
GO:0090415	0.04363537	1	2	2	7-hydroxymethyl chlorophyll a reductase activity	MF	0.582022415	MF 7-hydroxymethyl chlorophyll a reductase activity
GO:0060688	0.043735156	0.985598404	9	18	regulation of morphogenesis of a branching structure	BP	0.582022415	BP regulation of morphogenesis of a branching structure
GO:2000032	0.043735156	0.985598404	9	18	regulation of secondary shoot formation	BP	0.582022415	BP regulation of secondary shoot formation
GO:0050242	0.043857521	0.996838274	3	4	pyruvate, phosphate dikinase activity	MF	0.582921278	MF pyruvate, phosphate dikinase activity
GO:0008195	0.044109456	0.99337419	5	7	phosphatidate phosphatase activity	MF	0.585537888	MF phosphatidate phosphatase activity
GO:0097526	0.044429299	0.983789662	10	22	spliceosomal tri-snRNP complex	CC	0.589048302	CC spliceosomal tri-snRNP complex
GO:0019783	0.044532198	0.974370012	29	68	ubiquitin-like protein peptidase activity	MF	0.589677286	MF ubiquitin-like protein peptidase activity
GO:0016973	0.044779072	0.987908017	8	13	poly(A)+ mRNA export from nucleus	BP	0.5922088	BP poly(A)+ mRNA export from nucleus
GO:0046503	0.044982658	0.991076183	6	9	glycerolipid catabolic process	BP	0.594162234	BP glycerolipid catabolic process
GO:0051123	0.045073895	0.991890463	5	8	RNA polymerase II preinitiation complex assembly	BP	0.594628689	BP RNA polymerase II preinitiation complex assembly
GO:0032846	0.045448412	1	3	3	NA	NA	0.598826481	none
GO:0010277	0.045979115	0.995796853	4	5	chlorophyllide a oxygenase [overall] activity	MF	0.604321296	MF chlorophyllide a oxygenase [overall] activity
GO:0016703	0.045979115	0.995796853	4	5	oxidoreductase activity, acting on single donors with incorporation of molecular oxygen, incorporation of one atom of oxygen (internal monooxygenases or internal mixed function oxidases)	MF	0.604321296	MF oxidoreductase activity, acting on single donors with incorporation of molecular oxygen, incorporation of one atom of oxygen (internal monooxygenases or internal mixed function oxidases)
GO:0014070	0.046208489	0.964457429	103	318	response to organic cyclic compound	BP	0.60658625	BP response to organic cyclic compound
GO:0044389	0.046301625	0.971534088	32	96	ubiquitin-like protein ligase binding	MF	0.607059413	MF ubiquitin-like protein ligase binding
GO:0009543	0.046438516	0.977857217	16	40	chloroplast thylakoid lumen	CC	0.607356391	CC chloroplast thylakoid lumen
GO:0031978	0.046438516	0.977857217	16	40	plastid thylakoid lumen	CC	0.607356391	CC plastid thylakoid lumen
GO:1901562	0.0469398	0.991447849	5	8	response to paraquat	BP	0.61315834	BP response to paraquat
GO:0000266	0.047296141	0.987119865	7	13	mitochondrial fission	BP	0.617055046	BP mitochondrial fission
GO:0043227	0.047422056	0.955346289	2699	9278	membrane-bounded organelle	CC	0.617939606	CC membrane-bounded organelle
GO:0019773	0.047527828	0.986091412	7	15	proteasome core complex, alpha-subunit complex	CC	0.618559844	CC proteasome core complex, alpha-subunit complex
GO:0008909	0.047774523	1	2	2	isochorismate synthase activity	MF	0.618792573	MF isochorismate synthase activity
GO:0070063	0.047806285	0.982764238	11	20	RNA polymerase binding	MF	0.618792573	MF RNA polymerase binding
GO:0046461	0.047870837	0.992617955	5	7	neutral lipid catabolic process	BP	0.618792573	BP neutral lipid catabolic process
GO:0046464	0.047870837	0.992617955	5	7	acylglycerol catabolic process	BP	0.618792573	BP acylglycerol catabolic process
GO:0000390	0.047878982	0.991222765	5	8	spliceosomal complex disassembly	BP	0.618792573	BP spliceosomal complex disassembly
GO:0018025	0.047894883	1	2	2	calmodulin-lysine N-methyltransferase activity	MF	0.618792573	MF calmodulin-lysine N-methyltransferase activity
GO:0031625	0.048216512	0.970520704	31	92	ubiquitin protein ligase binding	MF	0.62219195	MF ubiquitin protein ligase binding
GO:0072529	0.04850475	0.990168832	6	9	pyrimidine-containing compound catabolic process	BP	0.624794795	BP pyrimidine-containing compound catabolic process
GO:0017069	0.048590809	0.978905582	13	31	snRNA binding	MF	0.624794795	MF snRNA binding
GO:0043981	0.048640228	0.991039208	5	8	histone H4-K5 acetylation	BP	0.624794795	BP histone H4-K5 acetylation
GO:0080001	0.048670664	0.985196609	9	15	mucilage extrusion from seed coat	BP	0.624794795	BP mucilage extrusion from seed coat
GO:0044798	0.048712018	0.971608888	28	71	NA	NA	0.624794795	none
GO:0010118	0.048813722	0.97208736	27	65	stomatal movement	BP	0.625344949	BP stomatal movement
GO:0016160	0.048937745	0.985166157	8	15	amylase activity	MF	0.626179357	MF amylase activity
GO:0006574	0.04922253	0.992340893	5	7	valine catabolic process	BP	0.629066297	BP valine catabolic process
GO:0016725	0.049286018	0.986439976	7	13	oxidoreductase activity, acting on CH or CH2 groups	MF	0.629121525	MF oxidoreductase activity, acting on CH or CH2 groups
GO:0010090	0.049490454	0.974540312	20	46	trichome morphogenesis	BP	0.630973612	BP trichome morphogenesis
GO:0003676	0.049615103	0.954325293	1048	3594	nucleic acid binding	MF	0.631591579	MF nucleic acid binding
GO:0048024	0.049657722	0.975830503	17	40	regulation of mRNA splicing, via spliceosome	BP	0.631591579	BP regulation of mRNA splicing, via spliceosome
