# Supplementary material for: Genetic assimilation of ancestral plasticity during parallel adaptation to zinc contamination in Silene uniflora
Source: Nat Ecol Evol. 2023 Jan 26;7(3):414–23. doi: 10.1038/s41559-022-01975-w (PMC9998271; doi:10.1038/s41559-022-01975-w)
Supplement: Supplementary file 4 — For genes differentially expressed between T1 and S1, and T2 and S2 in the zinc treatment in the same direction, table outlining enriched GO terms. [file 41559_2022_1975_MOESM4_ESM.csv]

category	over_represented_pvalue	under_represented_pvalue	numDEInCat	numInCat	term	ontology	over_represented_FDR	go_term
GO:0005575	2.41E-119	1	6647	15429	cellular_component	CC	2.56E-115	CC cellular_component
GO:0044464	7.84E-99	1	6207	14401	NA	NA	4.17E-95	none
GO:0008150	3.48E-69	1	6242	15065	biological_process	BP	1.23E-65	BP biological_process
GO:0044424	8.30E-68	1	5360	12389	NA	NA	2.21E-64	none
GO:0003674	1.19E-56	1	6180	15112	molecular_function	MF	2.52E-53	MF molecular_function
GO:0009987	3.87E-54	1	4786	11224	cellular process	BP	6.87E-51	BP cellular process
GO:0044444	3.86E-46	1	3561	8069	NA	NA	5.86E-43	none
GO:0043229	5.07E-45	1	4182	9649	intracellular organelle	CC	6.74E-42	CC intracellular organelle
GO:0043226	6.24E-45	1	4185	9657	organelle	CC	7.37E-42	CC organelle
GO:0043227	3.85E-36	1	3981	9278	membrane-bounded organelle	CC	4.10E-33	CC membrane-bounded organelle
GO:0008152	4.30E-35	1	3792	8973	metabolic process	BP	4.15E-32	BP metabolic process
GO:0044422	5.06E-34	1	2365	5158	NA	NA	4.48E-31	none
GO:0044446	5.94E-34	1	2358	5143	NA	NA	4.86E-31	none
GO:0043231	9.24E-34	1	3890	9088	intracellular membrane-bounded organelle	CC	6.79E-31	CC intracellular membrane-bounded organelle
GO:0016020	9.57E-34	1	2591	5927	membrane	CC	6.79E-31	CC membrane
GO:0044699	5.47E-33	1	3150	7153	NA	NA	3.63E-30	none
GO:0003735	3.37E-31	1	172	242	structural constituent of ribosome	MF	2.11E-28	MF structural constituent of ribosome
GO:1901564	6.95E-31	1	1902	4161	organonitrogen compound metabolic process	BP	4.11E-28	BP organonitrogen compound metabolic process
GO:0044391	4.04E-30	1	122	153	ribosomal subunit	CC	2.26E-27	CC ribosomal subunit
GO:0032991	7.50E-30	1	1248	2566	protein-containing complex	CC	3.99E-27	CC protein-containing complex
GO:0044445	3.70E-29	1	161	223	NA	NA	1.87E-26	none
GO:0005198	3.87E-29	1	239	377	structural molecule activity	MF	1.87E-26	MF structural molecule activity
GO:0071704	5.04E-27	1	3490	8341	organic substance metabolic process	BP	2.33E-24	BP organic substance metabolic process
GO:0043043	1.30E-26	1	180	269	peptide biosynthetic process	BP	5.76E-24	BP peptide biosynthetic process
GO:0006412	3.25E-26	1	176	263	translation	BP	1.38E-23	BP translation
GO:0044237	1.59E-25	1	3290	7860	cellular metabolic process	BP	6.49E-23	BP cellular metabolic process
GO:0003824	1.07E-24	1	3868	9436	catalytic activity	MF	4.23E-22	MF catalytic activity
GO:0005576	1.17E-24	1	621	1253	extracellular region	CC	4.44E-22	CC extracellular region
GO:0005618	5.78E-24	1	411	759	cell wall	CC	2.05E-21	CC cell wall
GO:0030312	5.78E-24	1	411	759	external encapsulating structure	CC	2.05E-21	CC external encapsulating structure
GO:0006518	9.46E-24	1	209	334	peptide metabolic process	BP	3.25E-21	BP peptide metabolic process
GO:0019538	1.02E-23	1	1403	3072	protein metabolic process	BP	3.39E-21	BP protein metabolic process
GO:0044425	1.83E-23	1	2235	5237	NA	NA	5.90E-21	none
GO:0043604	8.70E-23	1	202	324	amide biosynthetic process	BP	2.72E-20	BP amide biosynthetic process
GO:0034645	2.53E-22	1	422	769	cellular macromolecule biosynthetic process	BP	7.69E-20	BP cellular macromolecule biosynthetic process
GO:0044238	9.66E-22	1	3156	7582	primary metabolic process	BP	2.85E-19	BP primary metabolic process
GO:0009058	1.41E-21	1	1185	2553	biosynthetic process	BP	4.06E-19	BP biosynthetic process
GO:0065007	1.74E-21	1	2350	5405	biological regulation	BP	4.87E-19	BP biological regulation
GO:0044249	5.01E-21	1	1061	2256	cellular biosynthetic process	BP	1.37E-18	BP cellular biosynthetic process
GO:1990904	1.23E-20	1	394	732	ribonucleoprotein complex	CC	3.26E-18	CC ribonucleoprotein complex
GO:0044267	4.31E-20	1	1193	2620	cellular protein metabolic process	BP	1.12E-17	BP cellular protein metabolic process
GO:0030529	5.35E-20	1	360	665	NA	NA	1.35E-17	none
GO:1901576	7.50E-20	1	1116	2412	organic substance biosynthetic process	BP	1.86E-17	BP organic substance biosynthetic process
GO:0009059	8.14E-20	1	489	942	macromolecule biosynthetic process	BP	1.97E-17	BP macromolecule biosynthetic process
GO:0044763	9.26E-20	1	2222	5080	NA	NA	2.19E-17	none
GO:0050789	2.06E-19	1	2147	4936	regulation of biological process	BP	4.75E-17	BP regulation of biological process
GO:0005829	2.77E-19	1	1245	2720	cytosol	CC	6.26E-17	CC cytosol
GO:0044710	3.71E-19	1	1445	3186	NA	NA	8.21E-17	none
GO:0022625	4.26E-19	1	60	69	cytosolic large ribosomal subunit	CC	9.24E-17	CC cytosolic large ribosomal subunit
GO:0005975	4.64E-19	1	515	994	carbohydrate metabolic process	BP	9.86E-17	BP carbohydrate metabolic process
GO:0031224	8.06E-19	1	2023	4791	intrinsic component of membrane	CC	1.68E-16	CC intrinsic component of membrane
GO:0005976	8.78E-19	1	266	452	polysaccharide metabolic process	BP	1.79E-16	BP polysaccharide metabolic process
GO:0050794	2.09E-18	1	1824	4149	regulation of cellular process	BP	4.20E-16	BP regulation of cellular process
GO:0005886	3.64E-18	1	1577	3691	plasma membrane	CC	7.02E-16	CC plasma membrane
GO:0043228	3.70E-18	1	514	1004	non-membrane-bounded organelle	CC	7.02E-16	CC non-membrane-bounded organelle
GO:0043232	3.70E-18	1	514	1004	intracellular non-membrane-bounded organelle	CC	7.02E-16	CC intracellular non-membrane-bounded organelle
GO:0005488	6.91E-18	1	4396	11117	binding	MF	1.29E-15	MF binding
GO:0071554	7.81E-18	1	302	543	cell wall organization or biogenesis	BP	1.43E-15	BP cell wall organization or biogenesis
GO:0071840	1.03E-17	1	1269	2753	cellular component organization or biogenesis	BP	1.86E-15	BP cellular component organization or biogenesis
GO:0043603	2.65E-17	1	239	425	cellular amide metabolic process	BP	4.69E-15	BP cellular amide metabolic process
GO:0015934	4.72E-17	1	65	80	large ribosomal subunit	CC	8.23E-15	CC large ribosomal subunit
GO:0005840	6.09E-17	1	142	228	ribosome	CC	1.04E-14	CC ribosome
GO:0009056	2.20E-16	1	766	1596	catabolic process	BP	3.71E-14	BP catabolic process
GO:0071555	2.84E-16	1	272	486	cell wall organization	BP	4.72E-14	BP cell wall organization
GO:0016043	8.38E-16	1	1228	2686	cellular component organization	BP	1.37E-13	BP cellular component organization
GO:1901566	8.63E-16	1	407	793	organonitrogen compound biosynthetic process	BP	1.37E-13	BP organonitrogen compound biosynthetic process
GO:0016021	8.65E-16	1	1926	4610	integral component of membrane	CC	1.37E-13	CC integral component of membrane
GO:0031090	1.11E-15	1	880	1863	organelle membrane	CC	1.74E-13	CC organelle membrane
GO:0022626	1.25E-15	1	75	101	cytosolic ribosome	CC	1.93E-13	CC cytosolic ribosome
GO:0005634	2.15E-15	1	1968	4520	nucleus	CC	3.27E-13	CC nucleus
GO:0044036	6.78E-15	1	114	168	cell wall macromolecule metabolic process	BP	1.02E-12	BP cell wall macromolecule metabolic process
GO:0045229	7.58E-15	1	288	532	external encapsulating structure organization	BP	1.12E-12	BP external encapsulating structure organization
GO:0022627	8.27E-15	1	51	63	cytosolic small ribosomal subunit	CC	1.20E-12	CC cytosolic small ribosomal subunit
GO:0042221	1.13E-14	1	1054	2355	response to chemical	BP	1.62E-12	BP response to chemical
GO:0015935	1.52E-14	1	57	73	small ribosomal subunit	CC	2.15E-12	CC small ribosomal subunit
GO:0030054	1.65E-14	1	492	1014	cell junction	CC	2.29E-12	CC cell junction
GO:0009506	1.66E-14	1	489	1008	plasmodesma	CC	2.29E-12	CC plasmodesma
GO:0005911	2.08E-14	1	490	1011	cell-cell junction	CC	2.84E-12	CC cell-cell junction
GO:0032502	3.77E-14	1	1245	2770	developmental process	BP	5.08E-12	BP developmental process
GO:0042788	1.53E-13	1	45	53	polysomal ribosome	CC	2.03E-11	CC polysomal ribosome
GO:0098588	8.24E-13	1	658	1397	bounding membrane of organelle	CC	1.08E-10	CC bounding membrane of organelle
GO:0006807	1.06E-12	1	2650	6523	nitrogen compound metabolic process	BP	1.38E-10	BP nitrogen compound metabolic process
GO:0050896	1.09E-12	1	2312	5699	response to stimulus	BP	1.39E-10	BP response to stimulus
GO:0010383	1.13E-12	1	94	138	cell wall polysaccharide metabolic process	BP	1.43E-10	BP cell wall polysaccharide metabolic process
GO:0009628	1.45E-12	1	948	2092	response to abiotic stimulus	BP	1.81E-10	BP response to abiotic stimulus
GO:0044767	1.63E-12	1	1091	2430	NA	NA	2.01E-10	none
GO:1901575	1.80E-12	1	648	1364	organic substance catabolic process	BP	2.20E-10	BP organic substance catabolic process
GO:1901700	1.89E-12	1	684	1486	response to oxygen-containing compound	BP	2.28E-10	BP response to oxygen-containing compound
GO:0016757	2.18E-12	1	325	644	glycosyltransferase activity	MF	2.60E-10	MF glycosyltransferase activity
GO:0044429	2.22E-12	1	246	448	NA	NA	2.60E-10	none
GO:0010410	2.22E-12	1	74	102	hemicellulose metabolic process	BP	2.60E-10	BP hemicellulose metabolic process
GO:0043234	4.08E-12	1	666	1416	NA	NA	4.72E-10	none
GO:0044271	4.45E-12	1	448	924	cellular nitrogen compound biosynthetic process	BP	5.09E-10	BP cellular nitrogen compound biosynthetic process
GO:0044723	4.93E-12	1	314	603	NA	NA	5.58E-10	none
GO:0044281	6.48E-12	1	713	1533	small molecule metabolic process	BP	7.26E-10	BP small molecule metabolic process
GO:0031410	1.01E-11	1	336	657	cytoplasmic vesicle	CC	1.12E-09	CC cytoplasmic vesicle
GO:0016051	1.11E-11	1	198	357	carbohydrate biosynthetic process	BP	1.22E-09	BP carbohydrate biosynthetic process
GO:0043170	1.15E-11	1	2372	5854	macromolecule metabolic process	BP	1.25E-09	BP macromolecule metabolic process
GO:0005794	1.86E-11	1	445	911	Golgi apparatus	CC	2.00E-09	CC Golgi apparatus
GO:0000271	2.13E-11	1	153	258	polysaccharide biosynthetic process	BP	2.27E-09	BP polysaccharide biosynthetic process
GO:0005730	2.38E-11	1	211	381	nucleolus	CC	2.51E-09	CC nucleolus
GO:1902494	2.48E-11	1	384	767	catalytic complex	CC	2.58E-09	CC catalytic complex
GO:0097708	2.61E-11	1	336	662	intracellular vesicle	CC	2.69E-09	CC intracellular vesicle
GO:0044264	2.76E-11	1	174	305	cellular polysaccharide metabolic process	BP	2.82E-09	BP cellular polysaccharide metabolic process
GO:0044431	3.83E-11	1	349	689	NA	NA	3.85E-09	none
GO:0048046	3.84E-11	1	198	388	apoplast	CC	3.85E-09	CC apoplast
GO:0006793	4.40E-11	1	700	1555	phosphorus metabolic process	BP	4.37E-09	BP phosphorus metabolic process
GO:0000139	6.06E-11	1	258	492	Golgi membrane	CC	5.97E-09	CC Golgi membrane
GO:0044248	6.43E-11	1	528	1109	cellular catabolic process	BP	6.27E-09	BP cellular catabolic process
GO:0010033	7.42E-11	1	710	1579	response to organic substance	BP	7.17E-09	BP response to organic substance
GO:0016740	1.38E-10	1	1853	4591	transferase activity	MF	1.31E-08	MF transferase activity
GO:0009725	1.38E-10	1	477	992	response to hormone	BP	1.31E-08	BP response to hormone
GO:0001101	1.67E-10	1	521	1120	response to acid chemical	BP	1.58E-08	BP response to acid chemical
GO:0044262	1.77E-10	1	225	421	cellular carbohydrate metabolic process	BP	1.65E-08	BP cellular carbohydrate metabolic process
GO:0044711	2.68E-10	1	732	1623	NA	NA	2.48E-08	none
GO:0031982	2.86E-10	1	343	689	vesicle	CC	2.63E-08	CC vesicle
GO:0006464	3.05E-10	1	1005	2317	cellular protein modification process	BP	2.75E-08	BP cellular protein modification process
GO:0036211	3.05E-10	1	1005	2317	protein modification process	BP	2.75E-08	BP protein modification process
GO:0048856	5.31E-10	1	797	1757	anatomical structure development	BP	4.75E-08	BP anatomical structure development
GO:0006796	8.87E-10	1	665	1496	phosphate-containing compound metabolic process	BP	7.86E-08	BP phosphate-containing compound metabolic process
GO:0009755	1.16E-09	1	438	956	hormone-mediated signaling pathway	BP	1.02E-07	BP hormone-mediated signaling pathway
GO:0043412	1.46E-09	1	1182	2826	macromolecule modification	BP	1.27E-07	BP macromolecule modification
GO:0031323	1.52E-09	1	967	2195	regulation of cellular metabolic process	BP	1.31E-07	BP regulation of cellular metabolic process
GO:0007165	1.58E-09	1	694	1575	signal transduction	BP	1.35E-07	BP signal transduction
GO:1901565	1.61E-09	1	279	553	organonitrogen compound catabolic process	BP	1.37E-07	BP organonitrogen compound catabolic process
GO:0009415	2.90E-09	1	198	378	response to water	BP	2.44E-07	BP response to water
GO:0042546	3.06E-09	0.999999999	83	132	cell wall biogenesis	BP	2.56E-07	BP cell wall biogenesis
GO:1901698	3.08E-09	1	190	367	response to nitrogen compound	BP	2.56E-07	BP response to nitrogen compound
GO:0016310	3.13E-09	1	458	1014	phosphorylation	BP	2.58E-07	BP phosphorylation
GO:0009719	3.24E-09	1	491	1048	response to endogenous stimulus	BP	2.65E-07	BP response to endogenous stimulus
GO:0009414	3.78E-09	1	194	369	response to water deprivation	BP	3.07E-07	BP response to water deprivation
GO:0044712	3.93E-09	1	325	652	NA	NA	3.17E-07	none
GO:0006950	4.03E-09	1	1688	4225	response to stress	BP	3.22E-07	BP response to stress
GO:0007017	4.40E-09	1	132	231	microtubule-based process	BP	3.49E-07	BP microtubule-based process
GO:0099081	5.76E-09	1	144	252	supramolecular polymer	CC	4.47E-07	CC supramolecular polymer
GO:0099512	5.76E-09	1	144	252	supramolecular fiber	CC	4.47E-07	CC supramolecular fiber
GO:0099513	5.76E-09	1	144	252	polymeric cytoskeletal fiber	CC	4.47E-07	CC polymeric cytoskeletal fiber
GO:0034637	6.45E-09	1	137	241	cellular carbohydrate biosynthetic process	BP	4.97E-07	BP cellular carbohydrate biosynthetic process
GO:0016301	6.49E-09	1	728	1720	kinase activity	MF	4.97E-07	MF kinase activity
GO:0099080	7.77E-09	1	144	253	supramolecular complex	CC	5.85E-07	CC supramolecular complex
GO:0004672	7.79E-09	1	627	1487	protein kinase activity	MF	5.85E-07	MF protein kinase activity
GO:0033692	7.81E-09	1	123	210	cellular polysaccharide biosynthetic process	BP	5.85E-07	BP cellular polysaccharide biosynthetic process
GO:0016491	8.86E-09	1	675	1555	oxidoreductase activity	MF	6.59E-07	MF oxidoreductase activity
GO:0044260	9.98E-09	1	2181	5460	cellular macromolecule metabolic process	BP	7.37E-07	BP cellular macromolecule metabolic process
GO:0006979	1.17E-08	1	214	430	response to oxidative stress	BP	8.57E-07	BP response to oxidative stress
GO:0003729	1.25E-08	1	181	335	mRNA binding	MF	9.13E-07	MF mRNA binding
GO:0005737	1.71E-08	1	1076	2513	cytoplasm	CC	1.23E-06	CC cytoplasm
GO:0009734	2.48E-08	1	141	259	auxin-activated signaling pathway	BP	1.78E-06	BP auxin-activated signaling pathway
GO:0009834	2.77E-08	0.999999996	36	46	plant-type secondary cell wall biogenesis	BP	1.97E-06	BP plant-type secondary cell wall biogenesis
GO:0006468	3.05E-08	1	399	894	protein phosphorylation	BP	2.16E-06	BP protein phosphorylation
GO:0009057	3.12E-08	1	379	802	macromolecule catabolic process	BP	2.20E-06	BP macromolecule catabolic process
GO:0016052	3.15E-08	1	136	243	carbohydrate catabolic process	BP	2.20E-06	BP carbohydrate catabolic process
GO:0005874	4.13E-08	1	135	239	microtubule	CC	2.87E-06	CC microtubule
GO:0006082	4.21E-08	1	485	1052	organic acid metabolic process	BP	2.91E-06	BP organic acid metabolic process
GO:0044085	4.36E-08	1	116	205	cellular component biogenesis	BP	2.99E-06	BP cellular component biogenesis
GO:0043436	4.87E-08	1	482	1046	oxoacid metabolic process	BP	3.32E-06	BP oxoacid metabolic process
GO:0044430	5.46E-08	1	188	355	NA	NA	3.70E-06	none
GO:0006073	6.15E-08	1	132	239	cellular glucan metabolic process	BP	4.12E-06	BP cellular glucan metabolic process
GO:0044042	6.15E-08	1	132	239	glucan metabolic process	BP	4.12E-06	BP glucan metabolic process
GO:0071669	6.66E-08	1	121	222	plant-type cell wall organization or biogenesis	BP	4.43E-06	BP plant-type cell wall organization or biogenesis
GO:0016758	9.30E-08	1	223	461	hexosyltransferase activity	MF	6.14E-06	MF hexosyltransferase activity
GO:0019222	9.53E-08	1	1112	2599	regulation of metabolic process	BP	6.26E-06	BP regulation of metabolic process
GO:0001071	9.65E-08	1	475	1045	NA	NA	6.26E-06	none
GO:0003700	9.65E-08	1	475	1045	DNA-binding transcription factor activity	MF	6.26E-06	MF DNA-binding transcription factor activity
GO:0005802	9.85E-08	1	158	294	trans-Golgi network	CC	6.35E-06	CC trans-Golgi network
GO:0016773	1.04E-07	1	681	1633	phosphotransferase activity, alcohol group as acceptor	MF	6.65E-06	MF phosphotransferase activity, alcohol group as acceptor
GO:0097305	1.05E-07	1	247	498	response to alcohol	BP	6.70E-06	BP response to alcohol
GO:0010035	1.52E-07	1	414	911	response to inorganic substance	BP	9.64E-06	BP response to inorganic substance
GO:0098791	2.15E-07	1	178	338	Golgi apparatus subcompartment	CC	1.35E-05	CC Golgi apparatus subcompartment
GO:0045491	2.34E-07	0.999999946	43	59	xylan metabolic process	BP	1.46E-05	BP xylan metabolic process
GO:0003723	2.38E-07	1	536	1188	RNA binding	MF	1.48E-05	MF RNA binding
GO:0004674	2.41E-07	1	568	1370	protein serine/threonine kinase activity	MF	1.49E-05	MF protein serine/threonine kinase activity
GO:0098796	2.73E-07	1	204	422	membrane protein complex	CC	1.68E-05	CC membrane protein complex
GO:0009832	3.16E-07	0.999999891	63	101	plant-type cell wall biogenesis	BP	1.93E-05	BP plant-type cell wall biogenesis
GO:0031225	3.45E-07	1	114	213	anchored component of membrane	CC	2.10E-05	CC anchored component of membrane
GO:0005773	4.00E-07	1	321	698	vacuole	CC	2.42E-05	CC vacuole
GO:0010393	4.26E-07	0.999999826	83	137	galacturonan metabolic process	BP	2.54E-05	BP galacturonan metabolic process
GO:0031966	4.26E-07	1	124	219	mitochondrial membrane	CC	2.54E-05	CC mitochondrial membrane
GO:0030243	4.45E-07	0.999999837	67	109	cellulose metabolic process	BP	2.64E-05	BP cellulose metabolic process
GO:1901135	4.87E-07	1	244	504	carbohydrate derivative metabolic process	BP	2.87E-05	BP carbohydrate derivative metabolic process
GO:0009505	6.31E-07	1	129	250	plant-type cell wall	CC	3.71E-05	CC plant-type cell wall
GO:0004553	6.74E-07	1	168	334	hydrolase activity, hydrolyzing O-glycosyl compounds	MF	3.94E-05	MF hydrolase activity, hydrolyzing O-glycosyl compounds
GO:0009737	6.83E-07	1	237	485	response to abscisic acid	BP	3.97E-05	BP response to abscisic acid
GO:0098798	7.24E-07	0.999999741	61	101	mitochondrial protein-containing complex	CC	4.18E-05	CC mitochondrial protein-containing complex
GO:0010411	8.75E-07	0.999999815	34	47	xyloglucan metabolic process	BP	5.03E-05	BP xyloglucan metabolic process
GO:0000272	9.34E-07	0.999999601	84	143	polysaccharide catabolic process	BP	5.34E-05	BP polysaccharide catabolic process
GO:0005774	9.83E-07	0.999999597	326	708	vacuolar membrane	CC	5.59E-05	CC vacuolar membrane
GO:0009889	1.00E-06	0.999999413	762	1752	regulation of biosynthetic process	BP	5.67E-05	BP regulation of biosynthetic process
GO:0005743	1.06E-06	0.999999539	90	149	mitochondrial inner membrane	CC	5.94E-05	CC mitochondrial inner membrane
GO:0045488	1.17E-06	0.999999511	81	135	pectin metabolic process	BP	6.53E-05	BP pectin metabolic process
GO:0009611	1.34E-06	1	116	216	response to wounding	BP	7.44E-05	BP response to wounding
GO:0033993	1.35E-06	0.999999456	279	584	response to lipid	BP	7.47E-05	BP response to lipid
GO:0031326	1.53E-06	0.999998998	754	1735	regulation of cellular biosynthetic process	BP	8.40E-05	BP regulation of cellular biosynthetic process
GO:0080090	1.57E-06	0.999998891	925	2159	regulation of primary metabolic process	BP	8.59E-05	BP regulation of primary metabolic process
GO:0044428	1.68E-06	0.999998922	583	1286	NA	NA	9.15E-05	none
GO:0098803	2.06E-06	0.999999458	38	57	respiratory chain complex	CC	0.000111579	CC respiratory chain complex
GO:0048522	2.43E-06	0.999998474	443	963	positive regulation of cellular process	BP	0.000131366	BP positive regulation of cellular process
GO:0098800	2.69E-06	0.999999084	50	83	inner mitochondrial membrane protein complex	CC	0.000144305	CC inner mitochondrial membrane protein complex
GO:0006970	2.90E-06	0.999998263	302	638	response to osmotic stress	BP	0.000155052	BP response to osmotic stress
GO:0019752	3.14E-06	0.999997913	437	957	carboxylic acid metabolic process	BP	0.000167144	BP carboxylic acid metabolic process
GO:0051252	3.18E-06	0.999997713	671	1533	regulation of RNA metabolic process	BP	0.000168452	BP regulation of RNA metabolic process
GO:0071496	3.29E-06	0.999998867	112	206	cellular response to external stimulus	BP	0.000172988	BP cellular response to external stimulus
GO:0044437	3.90E-06	0.999997625	328	719	NA	NA	0.000204146	none
GO:0031974	4.14E-06	0.999997964	99	180	membrane-enclosed lumen	CC	0.000213816	CC membrane-enclosed lumen
GO:0043233	4.14E-06	0.999997964	99	180	organelle lumen	CC	0.000213816	CC organelle lumen
GO:0070013	4.14E-06	0.999997964	99	180	intracellular organelle lumen	CC	0.000213816	CC intracellular organelle lumen
GO:0010243	4.36E-06	0.999997897	148	297	response to organonitrogen compound	BP	0.000224107	BP response to organonitrogen compound
GO:0044452	4.39E-06	0.999998902	34	50	NA	NA	0.000224428	none
GO:0000028	4.72E-06	0.999999827	15	16	ribosomal small subunit assembly	BP	0.000240322	BP ribosomal small subunit assembly
GO:0019219	4.87E-06	0.999996334	713	1636	regulation of nucleobase-containing compound metabolic process	BP	0.000246472	BP regulation of nucleobase-containing compound metabolic process
GO:0005515	6.53E-06	0.999994774	1029	2458	protein binding	MF	0.000329038	MF protein binding
GO:0030163	6.70E-06	0.999996266	182	373	protein catabolic process	BP	0.000335946	BP protein catabolic process
GO:0009141	6.99E-06	0.999996968	72	125	nucleoside triphosphate metabolic process	BP	0.000348988	BP nucleoside triphosphate metabolic process
GO:0019866	7.81E-06	0.999996356	131	238	organelle inner membrane	CC	0.000388119	CC organelle inner membrane
GO:0010167	7.96E-06	0.999998141	31	44	response to nitrate	BP	0.000393822	BP response to nitrate
GO:0046658	8.08E-06	0.999996045	91	168	anchored component of plasma membrane	CC	0.000397683	CC anchored component of plasma membrane
GO:0070592	8.46E-06	0.99999733	44	67	cell wall polysaccharide biosynthetic process	BP	0.000414302	BP cell wall polysaccharide biosynthetic process
GO:0044038	8.58E-06	0.999997189	46	71	cell wall macromolecule biosynthetic process	BP	0.000416521	BP cell wall macromolecule biosynthetic process
GO:0070589	8.58E-06	0.999997189	46	71	cellular component macromolecule biosynthetic process	BP	0.000416521	BP cellular component macromolecule biosynthetic process
GO:0010556	9.11E-06	0.999992976	699	1610	regulation of macromolecule biosynthetic process	BP	0.000440317	BP regulation of macromolecule biosynthetic process
GO:0099503	9.61E-06	0.999995362	85	159	secretory vesicle	CC	0.000462517	CC secretory vesicle
GO:0005507	1.09E-05	0.999995321	68	117	copper ion binding	MF	0.000522595	MF copper ion binding
GO:0048523	1.14E-05	0.999992143	351	765	negative regulation of cellular process	BP	0.000542229	BP negative regulation of cellular process
GO:0099402	1.16E-05	0.99999263	241	501	plant organ development	BP	0.000548284	BP plant organ development
GO:0044707	1.20E-05	0.999990579	756	1730	NA	NA	0.000565973	none
GO:0048518	1.20E-05	0.999990874	577	1303	positive regulation of biological process	BP	0.000566597	BP positive regulation of biological process
GO:0032501	1.30E-05	0.999989776	758	1735	multicellular organismal process	BP	0.000608177	BP multicellular organismal process
GO:0007275	1.35E-05	0.999990438	378	826	multicellular organism development	BP	0.000629452	BP multicellular organism development
GO:0065008	1.43E-05	0.999989428	492	1112	regulation of biological quality	BP	0.000662491	BP regulation of biological quality
GO:2000112	1.44E-05	0.999988702	694	1603	regulation of cellular macromolecule biosynthetic process	BP	0.00066761	BP regulation of cellular macromolecule biosynthetic process
GO:0031668	1.65E-05	0.999991379	103	191	cellular response to extracellular stimulus	BP	0.000757539	BP cellular response to extracellular stimulus
GO:0009250	1.81E-05	0.999991314	84	148	glucan biosynthetic process	BP	0.00082818	BP glucan biosynthetic process
GO:1901605	1.87E-05	0.999989551	140	269	alpha-amino acid metabolic process	BP	0.000855584	BP alpha-amino acid metabolic process
GO:0045735	1.94E-05	0.999993636	39	65	nutrient reservoir activity	MF	0.000880922	MF nutrient reservoir activity
GO:0009733	1.98E-05	0.999989167	129	248	response to auxin	BP	0.000895318	BP response to auxin
GO:0030244	2.00E-05	0.99999259	50	81	cellulose biosynthetic process	BP	0.000903307	BP cellulose biosynthetic process
GO:0098805	2.05E-05	0.999984901	435	976	NA	NA	0.000917619	none
GO:0051273	2.06E-05	0.999990526	73	130	beta-glucan metabolic process	BP	0.000920816	BP beta-glucan metabolic process
GO:0051234	2.21E-05	0.999982045	902	2131	establishment of localization	BP	0.00098173	BP establishment of localization
GO:0051171	2.29E-05	0.999981333	895	2117	regulation of nitrogen compound metabolic process	BP	0.001013489	BP regulation of nitrogen compound metabolic process
GO:0006790	2.30E-05	0.999986891	148	294	sulfur compound metabolic process	BP	0.001013489	BP sulfur compound metabolic process
GO:1902578	2.35E-05	0.999982883	392	863	NA	NA	0.001032214	none
GO:0009969	2.40E-05	0.999998986	14	15	xyloglucan biosynthetic process	BP	0.001049847	BP xyloglucan biosynthetic process
GO:0005768	2.43E-05	0.999984954	192	390	endosome	CC	0.001057383	CC endosome
GO:0048037	2.44E-05	0.999984154	221	475	NA	NA	0.001057383	none
GO:0060255	2.54E-05	0.999979135	972	2297	regulation of macromolecule metabolic process	BP	0.001098453	BP regulation of macromolecule metabolic process
GO:0009651	2.61E-05	0.999982482	253	533	response to salt stress	BP	0.001122972	BP response to salt stress
GO:1990204	2.65E-05	0.999989034	57	99	oxidoreductase complex	CC	0.001135899	CC oxidoreductase complex
GO:0032787	2.71E-05	0.999982116	226	477	monocarboxylic acid metabolic process	BP	0.001158553	BP monocarboxylic acid metabolic process
GO:0005759	2.78E-05	0.999988882	56	92	mitochondrial matrix	CC	0.001182185	CC mitochondrial matrix
GO:2001141	3.11E-05	0.999975579	613	1413	regulation of RNA biosynthetic process	BP	0.001317548	BP regulation of RNA biosynthetic process
GO:0051179	3.16E-05	0.999973969	969	2306	localization	BP	0.001333169	BP localization
GO:0007154	3.42E-05	0.999980974	119	232	cell communication	BP	0.001430481	BP cell communication
GO:0043161	3.43E-05	0.999980575	125	248	proteasome-mediated ubiquitin-dependent protein catabolic process	BP	0.001430481	BP proteasome-mediated ubiquitin-dependent protein catabolic process
GO:0003777	3.44E-05	0.999988784	43	63	microtubule motor activity	MF	0.001430481	MF microtubule motor activity
GO:0005871	3.44E-05	0.999988784	43	63	kinesin complex	CC	0.001430481	CC kinesin complex
GO:0007010	3.49E-05	0.999981559	107	203	cytoskeleton organization	BP	0.001443841	BP cytoskeleton organization
GO:0006364	3.66E-05	0.999981183	91	166	rRNA processing	BP	0.001509542	BP rRNA processing
GO:0016798	3.88E-05	0.99997529	183	385	hydrolase activity, acting on glycosyl bonds	MF	0.001591091	MF hydrolase activity, acting on glycosyl bonds
GO:0031226	3.89E-05	0.999976441	152	311	intrinsic component of plasma membrane	CC	0.001591545	CC intrinsic component of plasma membrane
GO:0006355	4.00E-05	0.999968532	611	1411	regulation of transcription, DNA-templated	BP	0.001621929	BP regulation of transcription, DNA-templated
GO:1903506	4.00E-05	0.999968532	611	1411	regulation of nucleic acid-templated transcription	BP	0.001621929	BP regulation of nucleic acid-templated transcription
GO:0031985	4.17E-05	0.999978614	89	163	Golgi cisterna	CC	0.001685663	CC Golgi cisterna
GO:0030145	4.21E-05	0.99998677	35	56	manganese ion binding	MF	0.001697053	MF manganese ion binding
GO:0009126	4.28E-05	0.999980507	67	118	purine nucleoside monophosphate metabolic process	BP	0.001709963	BP purine nucleoside monophosphate metabolic process
GO:0009167	4.28E-05	0.999980507	67	118	purine ribonucleoside monophosphate metabolic process	BP	0.001709963	BP purine ribonucleoside monophosphate metabolic process
GO:0045492	4.42E-05	0.99998959	27	38	xylan biosynthetic process	BP	0.001761407	BP xylan biosynthetic process
GO:0009605	4.45E-05	0.999963979	750	1825	response to external stimulus	BP	0.001764473	BP response to external stimulus
GO:0071705	4.82E-05	0.999963726	431	955	nitrogen compound transport	BP	0.001903609	BP nitrogen compound transport
GO:0019748	4.83E-05	0.999971172	139	284	secondary metabolic process	BP	0.001904033	BP secondary metabolic process
GO:0005747	4.98E-05	0.999988704	24	35	mitochondrial respiratory chain complex I	CC	0.001939181	CC mitochondrial respiratory chain complex I
GO:0030964	4.98E-05	0.999988704	24	35	NADH dehydrogenase complex	CC	0.001939181	CC NADH dehydrogenase complex
GO:0045271	4.98E-05	0.999988704	24	35	respiratory chain complex I	CC	0.001939181	CC respiratory chain complex I
GO:0008017	5.13E-05	0.999972825	98	176	microtubule binding	MF	0.00198971	MF microtubule binding
GO:0002181	5.15E-05	0.999990896	20	27	cytoplasmic translation	BP	0.001990973	BP cytoplasmic translation
GO:1990234	5.41E-05	0.999964195	212	435	transferase complex	CC	0.002083848	CC transferase complex
GO:0010200	5.57E-05	0.999971679	81	154	response to chitin	BP	0.00213973	BP response to chitin
GO:0016072	5.80E-05	0.999968882	97	180	rRNA metabolic process	BP	0.002219967	BP rRNA metabolic process
GO:0006810	5.95E-05	0.999950971	880	2091	transport	BP	0.002266048	BP transport
GO:0009161	5.99E-05	0.999970868	75	135	ribonucleoside monophosphate metabolic process	BP	0.002273137	BP ribonucleoside monophosphate metabolic process
GO:0010468	6.70E-05	0.999945195	803	1879	regulation of gene expression	BP	0.002533942	BP regulation of gene expression
GO:0036094	6.88E-05	0.99994024	1669	4324	small molecule binding	MF	0.002592885	MF small molecule binding
GO:0071702	7.44E-05	0.999942313	499	1121	organic substance transport	BP	0.002792106	BP organic substance transport
GO:0010498	7.46E-05	0.999956277	125	251	proteasomal protein catabolic process	BP	0.002792106	BP proteasomal protein catabolic process
GO:0007018	7.51E-05	0.999973091	45	68	microtubule-based movement	BP	0.002802663	BP microtubule-based movement
GO:0032580	7.68E-05	0.999984811	21	29	Golgi cisterna membrane	CC	0.002856289	CC Golgi cisterna membrane
GO:0009123	8.20E-05	0.999958946	77	141	nucleoside monophosphate metabolic process	BP	0.003038018	BP nucleoside monophosphate metabolic process
GO:0010191	8.58E-05	0.999977235	28	41	mucilage metabolic process	BP	0.003167581	BP mucilage metabolic process
GO:0044459	8.62E-05	0.999941747	212	456	NA	NA	0.003171212	none
GO:0015631	8.85E-05	0.999950565	106	196	tubulin binding	MF	0.003245828	MF tubulin binding
GO:0044765	9.73E-05	0.999927223	371	823	NA	NA	0.003554155	none
GO:0005875	0.000101883	0.999957103	56	90	microtubule associated complex	CC	0.003710007	CC microtubule associated complex
GO:0000226	0.000112241	0.999940533	85	161	microtubule cytoskeleton organization	BP	0.004073243	BP microtubule cytoskeleton organization
GO:0055086	0.000112754	0.999928572	157	320	nucleobase-containing small molecule metabolic process	BP	0.004077952	BP nucleobase-containing small molecule metabolic process
GO:0046890	0.000118469	0.999962551	33	51	regulation of lipid biosynthetic process	BP	0.004270117	BP regulation of lipid biosynthetic process
GO:0051603	0.000119224	0.99991734	230	493	proteolysis involved in cellular protein catabolic process	BP	0.004282806	BP proteolysis involved in cellular protein catabolic process
GO:0051338	0.000121987	0.999945264	58	101	regulation of transferase activity	BP	0.004367294	BP regulation of transferase activity
GO:1901606	0.000123936	0.999951532	47	75	alpha-amino acid catabolic process	BP	0.004422181	BP alpha-amino acid catabolic process
GO:0046777	0.00013103	0.99991796	142	300	protein autophosphorylation	BP	0.004659671	BP protein autophosphorylation
GO:0008194	0.000132798	0.999913673	164	354	UDP-glycosyltransferase activity	MF	0.004706817	MF UDP-glycosyltransferase activity
GO:0019216	0.000135914	0.999948522	42	69	regulation of lipid metabolic process	BP	0.004801233	BP regulation of lipid metabolic process
GO:0005739	0.000136548	0.999889102	654	1598	mitochondrion	CC	0.004807666	CC mitochondrion
GO:0046034	0.000140133	0.999936677	57	101	ATP metabolic process	BP	0.004917595	BP ATP metabolic process
GO:0000741	0.000143511	0.999955961	32	48	karyogamy	BP	0.00500313	BP karyogamy
GO:0010197	0.000143511	0.999955961	32	48	polar nucleus fusion	BP	0.00500313	BP polar nucleus fusion
GO:0019900	0.000155422	0.999921291	74	135	kinase binding	MF	0.005400661	MF kinase binding
GO:0009991	0.000163186	0.999902571	119	236	response to extracellular stimulus	BP	0.005651984	BP response to extracellular stimulus
GO:0072593	0.000169485	0.999908782	81	162	reactive oxygen species metabolic process	BP	0.005851087	BP reactive oxygen species metabolic process
GO:0009150	0.000170308	0.999910326	80	150	purine ribonucleotide metabolic process	BP	0.005860479	BP purine ribonucleotide metabolic process
GO:0050662	0.000177143	0.999886577	148	317	NA	NA	0.006075996	none
GO:0034976	0.000179461	0.999922509	51	88	response to endoplasmic reticulum stress	BP	0.006135718	BP response to endoplasmic reticulum stress
GO:0009205	0.000184227	0.999913357	60	108	purine ribonucleoside triphosphate metabolic process	BP	0.00627049	BP purine ribonucleoside triphosphate metabolic process
GO:0009536	0.000184582	0.99984549	884	2112	plastid	CC	0.00627049	CC plastid
GO:0023051	0.000188016	0.999873496	190	392	regulation of signaling	BP	0.00636681	BP regulation of signaling
GO:0009199	0.000189774	0.999909988	61	110	ribonucleoside triphosphate metabolic process	BP	0.006405915	BP ribonucleoside triphosphate metabolic process
GO:0051301	0.000192511	0.999878317	145	292	cell division	BP	0.006477753	BP cell division
GO:0009966	0.000201917	0.999864304	187	386	regulation of signal transduction	BP	0.006772834	BP regulation of signal transduction
GO:0061630	0.000206575	0.999885099	90	175	ubiquitin protein ligase activity	MF	0.006907254	MF ubiquitin protein ligase activity
GO:0015698	0.000208342	0.999894163	68	132	inorganic anion transport	BP	0.006944517	BP inorganic anion transport
GO:0006414	0.000210933	0.999962737	17	23	translational elongation	BP	0.006994572	BP translational elongation
GO:0006753	0.000211159	0.999868432	134	271	nucleoside phosphate metabolic process	BP	0.006994572	BP nucleoside phosphate metabolic process
GO:0009063	0.000213967	0.999906811	52	88	cellular amino acid catabolic process	BP	0.00706557	BP cellular amino acid catabolic process
GO:0006508	0.000215259	0.999840555	309	685	proteolysis	BP	0.00708621	BP proteolysis
GO:0006163	0.000225912	0.999878907	81	153	purine nucleotide metabolic process	BP	0.007406885	BP purine nucleotide metabolic process
GO:0031669	0.000226393	0.999879114	81	151	cellular response to nutrient levels	BP	0.007406885	BP cellular response to nutrient levels
GO:0055114	0.000245876	0.999838678	158	338	NA	NA	0.008019629	none
GO:0009664	0.000246665	0.999878427	64	118	plant-type cell wall organization	BP	0.008020771	BP plant-type cell wall organization
GO:0016829	0.000247535	0.999834034	172	376	lyase activity	MF	0.008024513	MF lyase activity
GO:0031984	0.000250366	0.999821935	236	516	organelle subcompartment	CC	0.008091632	CC organelle subcompartment
GO:0040008	0.000254848	0.999824044	200	435	regulation of growth	BP	0.008211512	BP regulation of growth
GO:0009144	0.000263665	0.999873368	60	109	purine nucleoside triphosphate metabolic process	BP	0.008446336	BP purine nucleoside triphosphate metabolic process
GO:0009524	0.000263725	0.999866151	70	127	phragmoplast	CC	0.008446336	CC phragmoplast
GO:0061659	0.000277035	0.999843914	90	176	ubiquitin-like protein ligase activity	MF	0.008845986	MF ubiquitin-like protein ligase activity
GO:0072521	0.000282916	0.999839883	92	178	purine-containing compound metabolic process	BP	0.009006717	BP purine-containing compound metabolic process
GO:0005200	0.000290788	0.999913308	25	41	structural constituent of cytoskeleton	MF	0.009229683	MF structural constituent of cytoskeleton
GO:0006949	0.000292573	0.99997443	12	14	syncytium formation	BP	0.00925527	BP syncytium formation
GO:0016054	0.000294205	0.999842165	80	148	organic acid catabolic process	BP	0.00925527	BP organic acid catabolic process
GO:0046395	0.000294205	0.999842165	80	148	carboxylic acid catabolic process	BP	0.00925527	BP carboxylic acid catabolic process
GO:0042430	0.000296017	0.999894422	35	56	indole-containing compound metabolic process	BP	0.009272259	BP indole-containing compound metabolic process
GO:0043168	0.000296489	0.999739154	1633	4262	anion binding	MF	0.009272259	MF anion binding
GO:0044283	0.000298727	0.999779961	281	629	small molecule biosynthetic process	BP	0.009314859	BP small molecule biosynthetic process
GO:0010646	0.000307514	0.999789642	192	399	regulation of cell communication	BP	0.009560808	BP regulation of cell communication
GO:0009835	0.000312342	0.99992124	23	33	fruit ripening	BP	0.009654469	BP fruit ripening
GO:0071695	0.000312342	0.99992124	23	33	anatomical structure maturation	BP	0.009654469	BP anatomical structure maturation
GO:0008092	0.000320077	0.999787022	169	344	cytoskeletal protein binding	MF	0.009864876	MF cytoskeletal protein binding
GO:0045184	0.000325582	0.999756428	312	687	establishment of protein localization	BP	0.010005516	BP establishment of protein localization
GO:0009142	0.000332617	0.999888551	30	49	nucleoside triphosphate biosynthetic process	BP	0.01019227	BP nucleoside triphosphate biosynthetic process
GO:0030599	0.000338949	0.999909766	24	35	pectinesterase activity	MF	0.010326773	MF pectinesterase activity
GO:0045330	0.000338949	0.999909766	24	35	aspartyl esterase activity	MF	0.010326773	MF aspartyl esterase activity
GO:0043167	0.000340747	0.999692217	2978	7900	ion binding	MF	0.01035189	MF ion binding
GO:0051704	0.000380299	0.999688208	613	1513	NA	NA	0.011520578	none
GO:0044550	0.000400245	0.999771293	89	176	secondary metabolite biosynthetic process	BP	0.012090366	BP secondary metabolite biosynthetic process
GO:0050660	0.000406175	0.999774118	79	161	flavin adenine dinucleotide binding	MF	0.012234718	MF flavin adenine dinucleotide binding
GO:0042886	0.000411559	0.999690196	314	693	amide transport	BP	0.012361884	BP amide transport
GO:0016722	0.000412723	0.999864336	28	46	oxidoreductase activity, acting on metal ions	MF	0.012361924	MF oxidoreductase activity, acting on metal ions
GO:0044282	0.000434422	0.999739674	107	208	small molecule catabolic process	BP	0.012975296	BP small molecule catabolic process
GO:0045490	0.000455711	0.999830619	35	57	pectin catabolic process	BP	0.013573051	BP pectin catabolic process
GO:0000307	0.000461658	0.99984748	29	46	cyclin-dependent protein kinase holoenzyme complex	CC	0.013711752	CC cyclin-dependent protein kinase holoenzyme complex
GO:0009620	0.000466772	0.999664594	217	511	response to fungus	BP	0.013825023	BP response to fungus
GO:0048509	0.000473142	0.999731403	85	168	regulation of meristem development	BP	0.013974788	BP regulation of meristem development
GO:0005319	0.000476833	0.999865496	24	36	lipid transporter activity	MF	0.014044787	MF lipid transporter activity
GO:0009267	0.000482999	0.999749222	68	125	cellular response to starvation	BP	0.014187108	BP cellular response to starvation
GO:1903047	0.000487669	0.99970004	114	227	mitotic cell cycle process	BP	0.014284797	BP mitotic cell cycle process
GO:0046364	0.00049765	0.999832157	29	47	monosaccharide biosynthetic process	BP	0.014537123	BP monosaccharide biosynthetic process
GO:0019693	0.000509228	0.999703707	93	181	ribose phosphate metabolic process	BP	0.014834572	BP ribose phosphate metabolic process
GO:0000166	0.00051286	0.999547471	1564	4098	nucleotide binding	MF	0.014858955	MF nucleotide binding
GO:1901265	0.00051286	0.999547471	1564	4098	nucleoside phosphate binding	MF	0.014858955	MF nucleoside phosphate binding
GO:0015833	0.00052346	0.999605052	307	679	peptide transport	BP	0.015124877	BP peptide transport
GO:0042743	0.000535185	0.999710894	69	141	hydrogen peroxide metabolic process	BP	0.015421754	BP hydrogen peroxide metabolic process
GO:0019941	0.000559911	0.999608064	192	417	modification-dependent protein catabolic process	BP	0.016090641	BP modification-dependent protein catabolic process
GO:0048284	0.00056485	0.999719026	59	108	organelle fusion	BP	0.016188812	BP organelle fusion
GO:0097159	0.000567397	0.999485761	2936	7796	organic cyclic compound binding	MF	0.016200953	MF organic cyclic compound binding
GO:0007389	0.000568321	0.999664392	97	188	pattern specification process	BP	0.016200953	BP pattern specification process
GO:0080001	0.000574517	0.999942656	13	15	mucilage extrusion from seed coat	BP	0.016333797	BP mucilage extrusion from seed coat
GO:0031325	0.000579597	0.999561607	305	683	positive regulation of cellular metabolic process	BP	0.016434291	BP positive regulation of cellular metabolic process
GO:0001932	0.000588356	0.999728527	50	88	regulation of protein phosphorylation	BP	0.016638278	BP regulation of protein phosphorylation
GO:0004842	0.000605721	0.999565303	218	477	ubiquitin-protein transferase activity	MF	0.017043905	MF ubiquitin-protein transferase activity
GO:0015103	0.000605906	0.999705925	54	100	inorganic anion transmembrane transporter activity	MF	0.017043905	MF inorganic anion transmembrane transporter activity
GO:0006091	0.000620443	0.999622322	103	211	generation of precursor metabolites and energy	BP	0.017406776	BP generation of precursor metabolites and energy
GO:0031967	0.000656606	0.999527458	221	478	organelle envelope	CC	0.018324663	CC organelle envelope
GO:0031975	0.000656606	0.999527458	221	478	envelope	CC	0.018324663	CC envelope
GO:0009055	0.000666155	0.999637759	69	139	electron transfer activity	MF	0.018514764	MF electron transfer activity
GO:1901657	0.000668275	0.999609024	87	179	glycosyl compound metabolic process	BP	0.018514764	BP glycosyl compound metabolic process
GO:0048364	0.000668642	0.999555788	145	308	root development	BP	0.018514764	BP root development
GO:0008509	0.000673401	0.999570611	123	253	anion transmembrane transporter activity	MF	0.018598097	MF anion transmembrane transporter activity
GO:0005996	0.000681162	0.999614625	81	157	monosaccharide metabolic process	BP	0.018763721	BP monosaccharide metabolic process
GO:0005797	0.000703484	0.99974041	33	53	Golgi medial cisterna	CC	0.019328539	CC Golgi medial cisterna
GO:0006511	0.000713819	0.999499402	187	406	ubiquitin-dependent protein catabolic process	BP	0.019540661	BP ubiquitin-dependent protein catabolic process
GO:0044455	0.00071488	0.999602542	73	148	NA	NA	0.019540661	none
GO:0044265	0.000718851	0.999468986	252	559	cellular macromolecule catabolic process	BP	0.019598826	BP cellular macromolecule catabolic process
GO:0043632	0.000735848	0.999477747	198	433	modification-dependent macromolecule catabolic process	BP	0.020010924	BP modification-dependent macromolecule catabolic process
GO:0005758	0.000746766	0.999866756	15	20	mitochondrial intermembrane space	CC	0.020256035	CC mitochondrial intermembrane space
GO:0031970	0.000767614	0.999830145	18	25	organelle envelope lumen	CC	0.020750424	CC organelle envelope lumen
GO:0006631	0.00077084	0.999513685	114	237	fatty acid metabolic process	BP	0.020750424	BP fatty acid metabolic process
GO:0042353	0.000770847	1	7	7	fucose biosynthetic process	BP	0.020750424	BP fucose biosynthetic process
GO:0042744	0.000774462	0.999590014	62	125	hydrogen peroxide catabolic process	BP	0.020795076	BP hydrogen peroxide catabolic process
GO:0097599	0.000785187	0.999893214	14	17	xylanase activity	MF	0.021029949	MF xylanase activity
GO:0015031	0.000802172	0.999390232	302	671	protein transport	BP	0.021430894	BP protein transport
GO:0005615	0.000809488	0.999581472	59	115	extracellular space	CC	0.02155055	CC extracellular space
GO:0009314	0.000810704	0.99938202	308	683	response to radiation	BP	0.02155055	BP response to radiation
GO:1901363	0.000819207	0.999255523	2926	7781	heterocyclic compound binding	MF	0.021698195	MF heterocyclic compound binding
GO:0071826	0.00082034	0.999548	71	140	ribonucleoprotein complex subunit organization	BP	0.021698195	BP ribonucleoprotein complex subunit organization
GO:0006826	0.000832846	0.999711567	29	46	iron ion transport	BP	0.021974324	BP iron ion transport
GO:0036503	0.000842861	0.999657988	36	62	ERAD pathway	BP	0.02218351	BP ERAD pathway
GO:0009409	0.000849829	0.999412446	168	365	response to cold	BP	0.022311693	BP response to cold
GO:0000154	0.000863262	0.999730276	23	38	rRNA modification	BP	0.022608543	BP rRNA modification
GO:0051274	0.000868524	0.999573051	54	98	beta-glucan biosynthetic process	BP	0.022690455	BP beta-glucan biosynthetic process
GO:0010565	0.00087922	0.999569113	54	97	regulation of cellular ketone metabolic process	BP	0.022913602	BP regulation of cellular ketone metabolic process
GO:0010115	0.000895056	0.999880025	13	16	regulation of abscisic acid biosynthetic process	BP	0.02326927	BP regulation of abscisic acid biosynthetic process
GO:0010192	0.000899946	0.999724713	24	37	mucilage biosynthetic process	BP	0.023339342	BP mucilage biosynthetic process
GO:0070925	0.000926357	0.999544669	54	97	organelle assembly	BP	0.023965832	BP organelle assembly
GO:0019787	0.000970727	0.999292982	220	485	ubiquitin-like protein transferase activity	MF	0.025017221	MF ubiquitin-like protein transferase activity
GO:0045859	0.000971702	0.999566889	43	75	regulation of protein kinase activity	BP	0.025017221	BP regulation of protein kinase activity
GO:0051783	0.000974216	0.999598506	38	63	regulation of nuclear division	BP	0.025021345	BP regulation of nuclear division
GO:0045927	0.00098944	0.999674296	26	41	positive regulation of growth	BP	0.02535112	BP positive regulation of growth
GO:0009738	0.001008786	0.999332493	131	284	abscisic acid-activated signaling pathway	BP	0.025734934	BP abscisic acid-activated signaling pathway
GO:0008104	0.001009261	0.99921401	346	782	protein localization	BP	0.025734934	BP protein localization
GO:0010817	0.001052441	0.999311707	125	266	regulation of hormone levels	BP	0.02677177	BP regulation of hormone levels
GO:0055076	0.001099566	0.999396109	68	132	transition metal ion homeostasis	BP	0.02790378	BP transition metal ion homeostasis
GO:0019843	0.001119392	0.999425998	54	107	rRNA binding	MF	0.028339263	MF rRNA binding
GO:0098542	0.00112398	0.999096282	423	1044	defense response to other organism	BP	0.028387832	BP defense response to other organism
GO:0022618	0.001206566	0.999340967	65	128	ribonucleoprotein complex assembly	BP	0.030401456	BP ribonucleoprotein complex assembly
GO:0009259	0.001229137	0.999278901	83	163	ribonucleotide metabolic process	BP	0.030837673	BP ribonucleotide metabolic process
GO:0044421	0.001229679	0.999287206	77	157	NA	NA	0.030837673	none
GO:2000022	0.001300869	0.999551866	28	43	regulation of jasmonic acid mediated signaling pathway	BP	0.032508903	BP regulation of jasmonic acid mediated signaling pathway
GO:0009893	0.001302435	0.998981866	339	774	positive regulation of metabolic process	BP	0.032508903	BP positive regulation of metabolic process
GO:0006996	0.001329353	0.998924955	455	1046	organelle organization	BP	0.033103071	BP organelle organization
GO:0005732	0.001344582	0.999640263	17	28	sno(s)RNA-containing ribonucleoprotein complex	CC	0.033404071	CC sno(s)RNA-containing ribonucleoprotein complex
GO:0051726	0.001450995	0.999080705	108	216	regulation of cell cycle	BP	0.035893875	BP regulation of cell cycle
GO:0071900	0.001451553	0.999454173	30	49	regulation of protein serine/threonine kinase activity	BP	0.035893875	BP regulation of protein serine/threonine kinase activity
GO:0033178	0.001471194	0.99958491	19	30	proton-transporting two-sector ATPase complex, catalytic domain	CC	0.036295151	CC proton-transporting two-sector ATPase complex, catalytic domain
GO:0000278	0.001484688	0.999439296	29	49	mitotic cell cycle	BP	0.036543259	BP mitotic cell cycle
GO:0043549	0.001511054	0.999295549	44	78	regulation of kinase activity	BP	0.037106316	BP regulation of kinase activity
GO:0009698	0.001517076	0.99909246	84	170	phenylpropanoid metabolic process	BP	0.037168367	BP phenylpropanoid metabolic process
GO:0044724	0.001542688	0.999175745	61	114	NA	NA	0.037708959	none
GO:0042445	0.00154693	0.999101499	75	152	hormone metabolic process	BP	0.03772594	BP hormone metabolic process
GO:0000470	0.001556789	0.999782034	12	15	maturation of LSU-rRNA	BP	0.037879485	BP maturation of LSU-rRNA
GO:0019899	0.001594826	0.998865165	177	386	enzyme binding	MF	0.03871641	MF enzyme binding
GO:0030490	0.001605737	0.999826694	11	13	maturation of SSU-rRNA	BP	0.038892492	BP maturation of SSU-rRNA
GO:0000463	0.001623919	0.999899163	9	10	maturation of LSU-rRNA from tricistronic rRNA transcript (SSU-rRNA, 5.8S rRNA, LSU-rRNA)	BP	0.039194169	BP maturation of LSU-rRNA from tricistronic rRNA transcript (SSU-rRNA, 5.8S rRNA, LSU-rRNA)
GO:0009117	0.001625565	0.998924083	125	260	nucleotide metabolic process	BP	0.039194169	BP nucleotide metabolic process
GO:0042435	0.001667107	0.999415534	26	42	indole-containing compound biosynthetic process	BP	0.040104862	BP indole-containing compound biosynthetic process
GO:0045489	0.001685154	0.999238313	41	71	pectin biosynthetic process	BP	0.040447511	BP pectin biosynthetic process
GO:0022414	0.001692434	0.998563387	727	1740	reproductive process	BP	0.040530742	BP reproductive process
GO:0004601	0.001704566	0.998983054	78	167	peroxidase activity	MF	0.040729562	MF peroxidase activity
GO:0030433	0.001720407	0.999286275	33	58	ubiquitin-dependent ERAD pathway	BP	0.041015893	BP ubiquitin-dependent ERAD pathway
GO:0042594	0.001741303	0.998974024	80	156	response to starvation	BP	0.041421201	BP response to starvation
GO:0000462	0.001750737	0.999889763	9	10	maturation of SSU-rRNA from tricistronic rRNA transcript (SSU-rRNA, 5.8S rRNA, LSU-rRNA)	BP	0.041482715	BP maturation of SSU-rRNA from tricistronic rRNA transcript (SSU-rRNA, 5.8S rRNA, LSU-rRNA)
GO:0031667	0.001751692	0.998907016	97	196	response to nutrient levels	BP	0.041482715	BP response to nutrient levels
GO:0009308	0.001765971	0.999047993	59	115	amine metabolic process	BP	0.041493889	BP amine metabolic process
GO:0006022	0.001774482	0.999656442	14	19	aminoglycan metabolic process	BP	0.041493889	BP aminoglycan metabolic process
GO:0009403	0.001787285	1	7	7	toxin biosynthetic process	BP	0.041493889	BP toxin biosynthetic process
GO:0009700	0.001787285	1	7	7	indole phytoalexin biosynthetic process	BP	0.041493889	BP indole phytoalexin biosynthetic process
GO:0010120	0.001787285	1	7	7	camalexin biosynthetic process	BP	0.041493889	BP camalexin biosynthetic process
GO:0046217	0.001787285	1	7	7	indole phytoalexin metabolic process	BP	0.041493889	BP indole phytoalexin metabolic process
GO:0052314	0.001787285	1	7	7	phytoalexin metabolic process	BP	0.041493889	BP phytoalexin metabolic process
GO:0052315	0.001787285	1	7	7	phytoalexin biosynthetic process	BP	0.041493889	BP phytoalexin biosynthetic process
GO:0052317	0.001787285	1	7	7	camalexin metabolic process	BP	0.041493889	BP camalexin metabolic process
GO:0009044	0.001817586	0.999799847	11	13	xylan 1,4-beta-xylosidase activity	MF	0.042013895	MF xylan 1,4-beta-xylosidase activity
GO:0046556	0.001817586	0.999799847	11	13	alpha-L-arabinofuranosidase activity	MF	0.042013895	MF alpha-L-arabinofuranosidase activity
GO:0007088	0.001850271	0.999284014	31	50	regulation of mitotic nuclear division	BP	0.042676645	BP regulation of mitotic nuclear division
GO:0044804	0.001933411	0.999869443	10	11	autophagy of nucleus	BP	0.044497746	BP autophagy of nucleus
GO:0036294	0.001950737	0.998807072	86	178	cellular response to decreased oxygen levels	BP	0.044606851	BP cellular response to decreased oxygen levels
GO:0071453	0.001950737	0.998807072	86	178	cellular response to oxygen levels	BP	0.044606851	BP cellular response to oxygen levels
GO:0071456	0.001950737	0.998807072	86	178	cellular response to hypoxia	BP	0.044606851	BP cellular response to hypoxia
GO:0008378	0.001964543	0.999249211	29	48	galactosyltransferase activity	MF	0.044826146	MF galactosyltransferase activity
GO:0051707	0.001970241	0.998358274	546	1372	response to other organism	BP	0.044859903	BP response to other organism
GO:0009555	0.001990171	0.998785483	87	175	pollen development	BP	0.045216859	BP pollen development
GO:0006820	0.001996559	0.998598416	156	344	anion transport	BP	0.045265268	BP anion transport
GO:0009607	0.002057561	0.998275638	578	1456	response to biotic stimulus	BP	0.046549025	BP response to biotic stimulus
GO:0009642	0.002075751	0.998870924	59	115	response to light intensity	BP	0.046860846	BP response to light intensity
GO:0050790	0.00208992	0.998639337	109	231	regulation of catalytic activity	BP	0.047080756	BP regulation of catalytic activity
GO:0019901	0.002116907	0.998927819	50	92	protein kinase binding	MF	0.047587896	MF protein kinase binding
GO:0004310	0.002153252	0.999811824	7	9	farnesyl-diphosphate farnesyltransferase activity	MF	0.047798608	MF farnesyl-diphosphate farnesyltransferase activity
GO:0006696	0.002153252	0.999811824	7	9	ergosterol biosynthetic process	BP	0.047798608	BP ergosterol biosynthetic process
GO:0008204	0.002153252	0.999811824	7	9	ergosterol metabolic process	BP	0.047798608	BP ergosterol metabolic process
GO:0044107	0.002153252	0.999811824	7	9	cellular alcohol metabolic process	BP	0.047798608	BP cellular alcohol metabolic process
GO:0044108	0.002153252	0.999811824	7	9	cellular alcohol biosynthetic process	BP	0.047798608	BP cellular alcohol biosynthetic process
GO:0051996	0.002153252	0.999811824	7	9	squalene synthase activity	MF	0.047798608	MF squalene synthase activity
GO:0031396	0.002168291	0.999620426	13	17	regulation of protein ubiquitination	BP	0.048032153	BP regulation of protein ubiquitination
GO:0045493	0.002207155	0.999600829	14	18	xylan catabolic process	BP	0.048746312	BP xylan catabolic process
GO:0016846	0.002209698	0.999345588	21	31	carbon-sulfur lyase activity	MF	0.048746312	MF carbon-sulfur lyase activity
GO:0005215	0.00222068	0.99815559	525	1277	transporter activity	MF	0.048887141	MF transporter activity
GO:0019747	0.00224325	0.999287348	22	34	regulation of isoprenoid metabolic process	BP	0.049146202	BP regulation of isoprenoid metabolic process
GO:0009416	0.002246618	0.998257132	292	656	response to light stimulus	BP	0.049146202	BP response to light stimulus
GO:0018364	0.002250684	0.999650693	10	14	peptidyl-glutamine methylation	BP	0.049146202	BP peptidyl-glutamine methylation
GO:0071462	0.002250936	0.999156951	27	45	cellular response to water stimulus	BP	0.049146202	BP cellular response to water stimulus
GO:0055065	0.002257299	0.99856588	99	203	metal ion homeostasis	BP	0.049152823	BP metal ion homeostasis
GO:0047262	0.002260484	0.999487749	16	22	polygalacturonate 4-alpha-galacturonosyltransferase activity	MF	0.049152823	MF polygalacturonate 4-alpha-galacturonosyltransferase activity
GO:0006633	0.002269179	0.998660249	74	151	fatty acid biosynthetic process	BP	0.049157078	BP fatty acid biosynthetic process
GO:0009064	0.002269926	0.999003432	37	63	glutamine family amino acid metabolic process	BP	0.049157078	BP glutamine family amino acid metabolic process
GO:0042325	0.002307993	0.998807427	52	96	regulation of phosphorylation	BP	0.04963229	BP regulation of phosphorylation
GO:0006891	0.002311027	0.999121692	27	46	intra-Golgi vesicle-mediated transport	BP	0.04963229	BP intra-Golgi vesicle-mediated transport
GO:0006080	0.002320182	0.999794129	7	9	substituted mannan metabolic process	BP	0.04963229	BP substituted mannan metabolic process
GO:0010392	0.002320182	0.999794129	7	9	galactoglucomannan metabolic process	BP	0.04963229	BP galactoglucomannan metabolic process
GO:0051069	0.002320182	0.999794129	7	9	galactomannan metabolic process	BP	0.04963229	BP galactomannan metabolic process
GO:0051070	0.002320182	0.999794129	7	9	galactomannan biosynthetic process	BP	0.04963229	BP galactomannan biosynthetic process
GO:0016684	0.002325357	0.998584904	79	171	oxidoreductase activity, acting on peroxide as acceptor	MF	0.04963229	MF oxidoreductase activity, acting on peroxide as acceptor
GO:0008810	0.002329212	0.99945275	15	22	cellulase activity	MF	0.04963229	MF cellulase activity
GO:0033036	0.002437528	0.998050971	365	841	macromolecule localization	BP	0.051836479	BP macromolecule localization
GO:1903008	0.002472154	0.999161751	23	37	organelle disassembly	BP	0.052467901	BP organelle disassembly
GO:0006811	0.002523399	0.998011422	316	738	ion transport	BP	0.0534488	BP ion transport
GO:0070469	0.002533329	0.999238665	21	31	respirasome	CC	0.053552456	CC respirasome
GO:0000422	0.002579881	0.999698965	11	13	autophagy of mitochondrion	BP	0.054320547	BP autophagy of mitochondrion
GO:0061726	0.002579881	0.999698965	11	13	mitochondrion disassembly	BP	0.054320547	BP mitochondrion disassembly
GO:0032950	0.002674977	0.999817508	9	10	regulation of beta-glucan metabolic process	BP	0.055990222	BP regulation of beta-glucan metabolic process
GO:0032951	0.002674977	0.999817508	9	10	regulation of beta-glucan biosynthetic process	BP	0.055990222	BP regulation of beta-glucan biosynthetic process
GO:2001006	0.002674977	0.999817508	9	10	regulation of cellulose biosynthetic process	BP	0.055990222	BP regulation of cellulose biosynthetic process
GO:0043207	0.002692318	0.997739376	560	1413	response to external biotic stimulus	BP	0.056046404	BP response to external biotic stimulus
GO:0009127	0.002693474	0.998962262	27	46	purine nucleoside monophosphate biosynthetic process	BP	0.056046404	BP purine nucleoside monophosphate biosynthetic process
GO:0009168	0.002693474	0.998962262	27	46	purine ribonucleoside monophosphate biosynthetic process	BP	0.056046404	BP purine ribonucleoside monophosphate biosynthetic process
GO:1903335	0.002742249	1	7	7	regulation of vacuolar transport	BP	0.056949867	BP regulation of vacuolar transport
GO:0051716	0.002780598	0.997633946	665	1646	cellular response to stimulus	BP	0.057633728	BP cellular response to stimulus
GO:0006520	0.002804606	0.99797174	177	382	cellular amino acid metabolic process	BP	0.058018231	BP cellular amino acid metabolic process
GO:1904580	0.002817176	1	7	7	regulation of intracellular mRNA localization	BP	0.058165119	BP regulation of intracellular mRNA localization
GO:0072330	0.002905202	0.998059652	114	246	monocarboxylic acid biosynthetic process	BP	0.059866308	BP monocarboxylic acid biosynthetic process
GO:0016835	0.002980928	0.998198846	76	157	carbon-oxygen lyase activity	MF	0.061307941	MF carbon-oxygen lyase activity
GO:0016074	0.003035162	0.999030578	19	32	sno(s)RNA metabolic process	BP	0.062302857	BP sno(s)RNA metabolic process
GO:0048359	0.00307031	0.999116266	19	28	mucilage metabolic process involved in seed coat development	BP	0.062902911	BP mucilage metabolic process involved in seed coat development
GO:0052689	0.003082506	0.998058891	88	185	carboxylic ester hydrolase activity	MF	0.06303131	MF carboxylic ester hydrolase activity
GO:0045935	0.003118647	0.997656273	216	486	positive regulation of nucleobase-containing compound metabolic process	BP	0.063647937	BP positive regulation of nucleobase-containing compound metabolic process
GO:1902170	0.00318162	0.99904134	18	29	cellular response to reactive nitrogen species	BP	0.064808751	BP cellular response to reactive nitrogen species
GO:0005102	0.003190564	0.998357149	46	90	signaling receptor binding	MF	0.064866672	MF signaling receptor binding
GO:0009132	0.003213874	0.99853078	37	65	nucleoside diphosphate metabolic process	BP	0.065215892	BP nucleoside diphosphate metabolic process
GO:0019207	0.003232727	0.99856963	34	60	kinase regulator activity	MF	0.065473503	MF kinase regulator activity
GO:0034045	0.003270388	1	7	7	phagophore assembly site membrane	CC	0.066110329	CC phagophore assembly site membrane
GO:0016762	0.003285743	0.999155857	15	23	xyloglucan:xyloglucosyl transferase activity	MF	0.066294692	MF xyloglucan:xyloglucosyl transferase activity
GO:0042631	0.003427378	0.998679935	26	44	cellular response to water deprivation	BP	0.069021418	BP cellular response to water deprivation
GO:0070482	0.003435522	0.997743552	103	219	response to oxygen levels	BP	0.069054648	BP response to oxygen levels
GO:0071949	0.003481234	0.998302698	39	76	FAD binding	MF	0.069841443	MF FAD binding
GO:0006637	0.003514062	0.998559111	30	50	acyl-CoA metabolic process	BP	0.070235007	BP acyl-CoA metabolic process
GO:0035383	0.003514062	0.998559111	30	50	thioester metabolic process	BP	0.070235007	BP thioester metabolic process
GO:0055072	0.003547897	0.998193655	45	85	iron ion homeostasis	BP	0.070778217	BP iron ion homeostasis
GO:0006576	0.003625559	0.998455304	32	54	cellular biogenic amine metabolic process	BP	0.072057145	BP cellular biogenic amine metabolic process
GO:0044106	0.003625559	0.998455304	32	54	cellular amine metabolic process	BP	0.072057145	BP cellular amine metabolic process
GO:0006123	0.003692458	0.999765516	7	8	mitochondrial electron transport, cytochrome c to oxygen	BP	0.073249832	BP mitochondrial electron transport, cytochrome c to oxygen
GO:0016129	0.003720717	0.998910823	17	27	phytosteroid biosynthetic process	BP	0.073672965	BP phytosteroid biosynthetic process
GO:0101031	0.003730859	0.999222402	13	18	chaperone complex	CC	0.073736473	CC chaperone complex
GO:0016053	0.003775047	0.997146786	215	488	organic acid biosynthetic process	BP	0.074124714	BP organic acid biosynthetic process
GO:0046394	0.003775047	0.997146786	215	488	carboxylic acid biosynthetic process	BP	0.074124714	BP carboxylic acid biosynthetic process
GO:1902554	0.003776944	0.998331915	33	58	serine/threonine protein kinase complex	CC	0.074124714	CC serine/threonine protein kinase complex
GO:0010469	0.003778388	1	5	5	regulation of signaling receptor activity	BP	0.074124714	BP regulation of signaling receptor activity
GO:0030307	0.003812996	0.999119263	14	20	positive regulation of cell growth	BP	0.074665907	BP positive regulation of cell growth
GO:0040007	0.00386981	0.997073565	215	487	growth	BP	0.075576521	BP growth
GO:0046906	0.003873714	0.997114014	188	445	tetrapyrrole binding	MF	0.075576521	MF tetrapyrrole binding
GO:0009653	0.003912804	0.996957182	264	601	anatomical structure morphogenesis	BP	0.076199341	BP anatomical structure morphogenesis
GO:0048827	0.003931551	0.997550519	84	167	phyllome development	BP	0.076424462	BP phyllome development
GO:0016903	0.0039653	0.998007909	43	80	oxidoreductase activity, acting on the aldehyde or oxo group of donors	MF	0.076939839	MF oxidoreductase activity, acting on the aldehyde or oxo group of donors
GO:0070181	0.003980741	0.999742972	7	8	small ribosomal subunit rRNA binding	MF	0.077098761	MF small ribosomal subunit rRNA binding
GO:0051275	0.003991449	0.998821591	17	27	beta-glucan catabolic process	BP	0.077165604	BP beta-glucan catabolic process
GO:0009116	0.004024491	0.99818763	34	60	nucleoside metabolic process	BP	0.077663184	BP nucleoside metabolic process
GO:0000041	0.004072315	0.997849511	50	92	transition metal ion transport	BP	0.078327874	BP transition metal ion transport
GO:1901137	0.004073668	0.997247069	114	243	carbohydrate derivative biosynthetic process	BP	0.078327874	BP carbohydrate derivative biosynthetic process
GO:0071249	0.004166516	0.998826969	16	25	cellular response to nitrate	BP	0.079968529	BP cellular response to nitrate
GO:0048519	0.004180735	0.996480522	546	1302	negative regulation of biological process	BP	0.080096856	BP negative regulation of biological process
GO:0065009	0.004188743	0.997022816	141	323	regulation of molecular function	BP	0.080105935	BP regulation of molecular function
GO:0036293	0.004256363	0.997182126	102	218	response to decreased oxygen levels	BP	0.081252981	BP response to decreased oxygen levels
GO:0030837	0.004265262	0.999504231	9	11	negative regulation of actin filament polymerization	BP	0.08127693	BP negative regulation of actin filament polymerization
GO:0009850	0.004314602	0.997912811	38	71	auxin metabolic process	BP	0.082070054	BP auxin metabolic process
GO:0051173	0.004337988	0.996594045	277	638	positive regulation of nitrogen compound metabolic process	BP	0.08236755	BP positive regulation of nitrogen compound metabolic process
GO:0071214	0.004366563	0.997133649	98	208	cellular response to abiotic stimulus	BP	0.082762327	BP cellular response to abiotic stimulus
GO:0022904	0.004378825	0.998132364	29	52	respiratory electron transport chain	BP	0.082847052	BP respiratory electron transport chain
GO:0008353	0.004535023	0.9985271	20	31	RNA polymerase II CTD heptapeptide repeat kinase activity	MF	0.085321122	MF RNA polymerase II CTD heptapeptide repeat kinase activity
GO:0033365	0.004540601	0.996938311	112	234	protein localization to organelle	BP	0.085321122	BP protein localization to organelle
GO:1902652	0.004556358	0.999379656	8	11	secondary alcohol metabolic process	BP	0.085321122	BP secondary alcohol metabolic process
GO:1902653	0.004556358	0.999379656	8	11	secondary alcohol biosynthetic process	BP	0.085321122	BP secondary alcohol biosynthetic process
GO:0031126	0.004582689	0.998554382	17	29	sno(s)RNA 3'-end processing	BP	0.085321122	BP sno(s)RNA 3'-end processing
GO:0006096	0.004623502	0.997838615	36	64	glycolytic process	BP	0.085321122	BP glycolytic process
GO:0006165	0.004623502	0.997838615	36	64	nucleoside diphosphate phosphorylation	BP	0.085321122	BP nucleoside diphosphate phosphorylation
GO:0006757	0.004623502	0.997838615	36	64	ATP generation from ADP	BP	0.085321122	BP ATP generation from ADP
GO:0009135	0.004623502	0.997838615	36	64	purine nucleoside diphosphate metabolic process	BP	0.085321122	BP purine nucleoside diphosphate metabolic process
GO:0009179	0.004623502	0.997838615	36	64	purine ribonucleoside diphosphate metabolic process	BP	0.085321122	BP purine ribonucleoside diphosphate metabolic process
GO:0009185	0.004623502	0.997838615	36	64	ribonucleoside diphosphate metabolic process	BP	0.085321122	BP ribonucleoside diphosphate metabolic process
GO:0046031	0.004623502	0.997838615	36	64	ADP metabolic process	BP	0.085321122	BP ADP metabolic process
GO:0031429	0.004625299	0.999525871	7	9	box H/ACA snoRNP complex	CC	0.085321122	CC box H/ACA snoRNP complex
GO:0072588	0.004625299	0.999525871	7	9	box H/ACA RNP complex	CC	0.085321122	CC box H/ACA RNP complex
GO:1902930	0.004629953	0.998809246	15	22	regulation of alcohol biosynthetic process	BP	0.085321122	BP regulation of alcohol biosynthetic process
GO:0006914	0.004659223	0.997922281	33	57	autophagy	BP	0.085711965	BP autophagy
GO:0001666	0.004669954	0.996901884	101	216	response to hypoxia	BP	0.085760994	BP response to hypoxia
GO:0046939	0.004716247	0.997764983	37	66	nucleotide phosphorylation	BP	0.086461815	BP nucleotide phosphorylation
GO:0048878	0.004772756	0.996452097	185	412	chemical homeostasis	BP	0.087347182	BP chemical homeostasis
GO:0000502	0.004874151	0.997598076	38	73	proteasome complex	CC	0.088896826	CC proteasome complex
GO:1905369	0.004874151	0.997598076	38	73	endopeptidase complex	CC	0.088896826	CC endopeptidase complex
GO:0000079	0.004914919	0.998234916	22	36	regulation of cyclin-dependent protein serine/threonine kinase activity	BP	0.089333913	BP regulation of cyclin-dependent protein serine/threonine kinase activity
GO:1904029	0.004914919	0.998234916	22	36	regulation of cyclin-dependent protein kinase activity	BP	0.089333913	BP regulation of cyclin-dependent protein kinase activity
GO:1902074	0.004969606	0.99835655	19	31	response to salt	BP	0.090041186	BP response to salt
GO:0048229	0.004976325	0.996610202	115	242	gametophyte development	BP	0.090041186	BP gametophyte development
GO:0000138	0.004992788	0.997359405	46	89	Golgi trans cisterna	CC	0.090041186	CC Golgi trans cisterna
GO:0033180	0.004995081	0.999261517	9	12	proton-transporting V-type ATPase, V1 domain	CC	0.090041186	CC proton-transporting V-type ATPase, V1 domain
GO:0009808	0.005004139	0.997333671	47	91	lignin metabolic process	BP	0.090041186	BP lignin metabolic process
GO:0040031	0.00500464	0.999478204	7	9	snRNA modification	BP	0.090041186	BP snRNA modification
GO:0030245	0.00503646	0.998631197	15	23	cellulose catabolic process	BP	0.090460609	BP cellulose catabolic process
GO:0055080	0.005062467	0.996569491	111	235	cation homeostasis	BP	0.090774381	BP cation homeostasis
GO:0005381	0.0050836	0.998645748	16	23	iron ion transmembrane transporter activity	MF	0.090999868	MF iron ion transmembrane transporter activity
GO:0022892	0.005106881	0.995801234	400	956	NA	NA	0.091116726	none
GO:0052324	0.005150996	1	6	6	plant-type cell wall cellulose biosynthetic process	BP	0.091116726	BP plant-type cell wall cellulose biosynthetic process
GO:0000494	0.005158682	0.999128311	9	13	box C/D RNA 3'-end processing	BP	0.091116726	BP box C/D RNA 3'-end processing
GO:0033967	0.005158682	0.999128311	9	13	box C/D RNA metabolic process	BP	0.091116726	BP box C/D RNA metabolic process
GO:0034963	0.005158682	0.999128311	9	13	box C/D RNA processing	BP	0.091116726	BP box C/D RNA processing
GO:0036009	0.005158682	0.999128311	9	13	protein-glutamine N-methyltransferase activity	MF	0.091116726	MF protein-glutamine N-methyltransferase activity
GO:1990258	0.005158682	0.999128311	9	13	histone glutamine methylation	BP	0.091116726	BP histone glutamine methylation
GO:1990259	0.005158682	0.999128311	9	13	histone-glutamine methyltransferase activity	MF	0.091116726	MF histone-glutamine methyltransferase activity
GO:0051649	0.005207228	0.995949243	251	565	establishment of localization in cell	BP	0.091821654	BP establishment of localization in cell
GO:0030865	0.005304356	0.997780783	28	48	cortical cytoskeleton organization	BP	0.093379494	BP cortical cytoskeleton organization
GO:0010075	0.005335153	0.99716403	44	90	regulation of meristem growth	BP	0.093766423	BP regulation of meristem growth
GO:1902911	0.005388709	0.997530767	33	59	protein kinase complex	CC	0.094508076	CC protein kinase complex
GO:0043144	0.005395129	0.998194188	18	31	sno(s)RNA processing	BP	0.094508076	BP sno(s)RNA processing
GO:0016747	0.00542379	0.995930441	188	430	acyltransferase activity, transferring groups other than amino-acyl groups	MF	0.094853879	MF acyltransferase activity, transferring groups other than amino-acyl groups
GO:0016209	0.005465096	0.996471037	84	186	antioxidant activity	MF	0.095336965	MF antioxidant activity
GO:0072350	0.005469345	0.997621409	30	52	tricarboxylic acid metabolic process	BP	0.095336965	BP tricarboxylic acid metabolic process
GO:0016746	0.005543735	0.995784638	205	471	acyltransferase activity	MF	0.096475506	MF acyltransferase activity
GO:0006486	0.005605444	0.996393261	85	180	protein glycosylation	BP	0.096911484	BP protein glycosylation
GO:0043413	0.005605444	0.996393261	85	180	macromolecule glycosylation	BP	0.096911484	BP macromolecule glycosylation
GO:0009699	0.005611765	0.996614684	67	137	phenylpropanoid biosynthetic process	BP	0.096911484	BP phenylpropanoid biosynthetic process
GO:1901988	0.005614358	0.998629937	14	20	negative regulation of cell cycle phase transition	BP	0.096911484	BP negative regulation of cell cycle phase transition
GO:1901991	0.005614358	0.998629937	14	20	negative regulation of mitotic cell cycle phase transition	BP	0.096911484	BP negative regulation of mitotic cell cycle phase transition
GO:1903320	0.005786307	0.998712143	13	18	regulation of protein modification by small protein conjugation or removal	BP	0.099675967	BP regulation of protein modification by small protein conjugation or removal
GO:0044877	0.005793261	0.996176726	96	200	protein-containing complex binding	MF	0.099675967	MF protein-containing complex binding
GO:0010604	0.005829466	0.99535672	292	678	positive regulation of macromolecule metabolic process	BP	0.09987468	BP positive regulation of macromolecule metabolic process
GO:0004774	0.005832989	0.999321255	8	10	succinate-CoA ligase activity	MF	0.09987468	MF succinate-CoA ligase activity
GO:0004775	0.005832989	0.999321255	8	10	succinate-CoA ligase (ADP-forming) activity	MF	0.09987468	MF succinate-CoA ligase (ADP-forming) activity
GO:0000098	0.005844474	1	6	6	sulfur amino acid catabolic process	BP	0.099910433	BP sulfur amino acid catabolic process
GO:0042592	0.005898496	0.995335787	274	634	homeostatic process	BP	0.100672086	BP homeostatic process
GO:1905037	0.005937421	0.998384979	16	23	autophagosome organization	BP	0.101166155	BP autophagosome organization
GO:0018105	0.005946473	0.996864349	44	85	peptidyl-serine phosphorylation	BP	0.101166155	BP peptidyl-serine phosphorylation
GO:0004675	0.005980689	0.996006776	99	211	transmembrane receptor protein serine/threonine kinase activity	MF	0.101585737	MF transmembrane receptor protein serine/threonine kinase activity
GO:0015020	0.006011881	0.997925837	19	32	glucuronosyltransferase activity	MF	0.101952684	MF glucuronosyltransferase activity
GO:0033047	0.006075551	0.998133988	18	27	regulation of mitotic sister chromatid segregation	BP	0.102868363	BP regulation of mitotic sister chromatid segregation
GO:0000045	0.006118754	0.998451077	15	21	autophagosome assembly	BP	0.103435153	BP autophagosome assembly
GO:0009863	0.006278761	0.997581816	23	39	salicylic acid mediated signaling pathway	BP	0.105971534	BP salicylic acid mediated signaling pathway
GO:0016878	0.006288822	0.997642386	22	37	acid-thiol ligase activity	MF	0.105973126	MF acid-thiol ligase activity
GO:0016836	0.006301977	0.996701259	43	82	hydro-lyase activity	MF	0.106026769	MF hydro-lyase activity
GO:0006534	0.006355727	0.997886063	19	30	cysteine metabolic process	BP	0.106762153	BP cysteine metabolic process
GO:0018196	0.006379069	1	6	6	peptidyl-asparagine modification	BP	0.106816757	BP peptidyl-asparagine modification
GO:0018279	0.006379069	1	6	6	protein N-linked glycosylation via asparagine	BP	0.106816757	BP protein N-linked glycosylation via asparagine
GO:0001882	0.006394516	0.995604221	111	242	nucleoside binding	MF	0.106907052	MF nucleoside binding
GO:0061695	0.006420185	0.996109753	67	135	transferase complex, transferring phosphorus-containing groups	CC	0.107167696	CC transferase complex, transferring phosphorus-containing groups
GO:0006479	0.006526987	0.996319766	54	103	protein methylation	BP	0.108609465	BP protein methylation
GO:0008213	0.006526987	0.996319766	54	103	protein alkylation	BP	0.108609465	BP protein alkylation
GO:0033120	0.00660382	1	6	6	positive regulation of RNA splicing	BP	0.109709272	BP positive regulation of RNA splicing
GO:0042545	0.006613716	0.996059132	62	126	cell wall modification	BP	0.109709272	BP cell wall modification
GO:0018107	0.006638972	0.999206512	8	10	peptidyl-threonine phosphorylation	BP	0.109785677	BP peptidyl-threonine phosphorylation
GO:0018210	0.006638972	0.999206512	8	10	peptidyl-threonine modification	BP	0.109785677	BP peptidyl-threonine modification
GO:0010413	0.006703394	0.998520335	12	17	glucuronoxylan metabolic process	BP	0.110385473	BP glucuronoxylan metabolic process
GO:0010417	0.006703394	0.998520335	12	17	glucuronoxylan biosynthetic process	BP	0.110385473	BP glucuronoxylan biosynthetic process
GO:0070085	0.006706387	0.99560676	88	188	glycosylation	BP	0.110385473	BP glycosylation
GO:0048869	0.006744313	0.994499999	350	820	cellular developmental process	BP	0.110838143	BP cellular developmental process
GO:0045839	0.00685833	0.998480594	12	17	negative regulation of mitotic nuclear division	BP	0.112537996	BP negative regulation of mitotic nuclear division
GO:0008289	0.00690453	0.995266422	107	235	lipid binding	MF	0.11312152	MF lipid binding
GO:0032040	0.006954499	0.997844137	16	26	small-subunit processome	CC	0.113764897	CC small-subunit processome
GO:0070887	0.007051195	0.994411746	258	632	cellular response to chemical stimulus	BP	0.11516952	BP cellular response to chemical stimulus
GO:0022607	0.007079269	0.994340618	287	671	cellular component assembly	BP	0.115450716	BP cellular component assembly
GO:0030684	0.007171268	0.997062758	25	43	preribosome	CC	0.116771965	CC preribosome
GO:0006694	0.007240104	0.99635769	37	71	steroid biosynthetic process	BP	0.11771257	BP steroid biosynthetic process
GO:0000151	0.007453171	0.995020889	97	200	ubiquitin ligase complex	CC	0.120823351	CC ubiquitin ligase complex
GO:1901362	0.007454163	0.993833519	394	931	organic cyclic compound biosynthetic process	BP	0.120823351	BP organic cyclic compound biosynthetic process
GO:0016614	0.007528283	0.994911421	98	214	oxidoreductase activity, acting on CH-OH group of donors	MF	0.121839008	MF oxidoreductase activity, acting on CH-OH group of donors
GO:0016833	0.007555442	0.998183186	12	18	oxo-acid-lyase activity	MF	0.122092726	MF oxo-acid-lyase activity
GO:0018209	0.007698021	0.995850762	44	86	peptidyl-serine modification	BP	0.124185785	BP peptidyl-serine modification
GO:0010214	0.007726717	0.997571386	16	26	seed coat development	BP	0.124185785	BP seed coat development
GO:0031329	0.007729246	0.996253822	35	63	regulation of cellular catabolic process	BP	0.124185785	BP regulation of cellular catabolic process
GO:0021700	0.007731683	0.995569495	54	105	developmental maturation	BP	0.124185785	BP developmental maturation
GO:0070847	0.007743719	0.999044133	8	10	core mediator complex	CC	0.124191501	CC core mediator complex
GO:0005856	0.007770208	0.995246426	65	135	cytoskeleton	CC	0.124428645	CC cytoskeleton
GO:0004550	0.007783179	0.998508381	10	14	nucleoside diphosphate kinase activity	MF	0.124448936	MF nucleoside diphosphate kinase activity
GO:0009873	0.007821332	0.994848166	86	187	ethylene-activated signaling pathway	BP	0.124871213	BP ethylene-activated signaling pathway
GO:0019827	0.007869423	0.995990718	39	72	stem cell population maintenance	BP	0.125262835	BP stem cell population maintenance
GO:0098727	0.007869423	0.995990718	39	72	maintenance of cell number	BP	0.125262835	BP maintenance of cell number
GO:0009526	0.007896941	0.994063581	178	397	plastid envelope	CC	0.125512963	CC plastid envelope
GO:0006536	0.007925462	0.997708038	15	23	glutamate metabolic process	BP	0.125605383	BP glutamate metabolic process
GO:0005832	0.007926381	0.998959982	9	11	chaperonin-containing T-complex	CC	0.125605383	CC chaperonin-containing T-complex
GO:0019005	0.008034268	0.996025441	36	66	SCF ubiquitin ligase complex	CC	0.127005279	CC SCF ubiquitin ligase complex
GO:0055071	0.008038611	0.997534318	16	25	manganese ion homeostasis	BP	0.127005279	BP manganese ion homeostasis
GO:0016128	0.008077639	0.997018159	20	34	phytosteroid metabolic process	BP	0.127365264	BP phytosteroid metabolic process
GO:0009074	0.008085352	0.997918251	14	20	aromatic amino acid family catabolic process	BP	0.127365264	BP aromatic amino acid family catabolic process
GO:0030126	0.008158696	0.997537434	14	24	COPI vesicle coat	CC	0.128330494	CC COPI vesicle coat
GO:0000421	0.008237748	0.999371616	7	8	autophagosome membrane	CC	0.129382538	CC autophagosome membrane
GO:0009145	0.008288233	0.996882796	20	35	purine nucleoside triphosphate biosynthetic process	BP	0.129792023	BP purine nucleoside triphosphate biosynthetic process
GO:0009206	0.008288233	0.996882796	20	35	purine ribonucleoside triphosphate biosynthetic process	BP	0.129792023	BP purine ribonucleoside triphosphate biosynthetic process
GO:0010078	0.00830084	0.997392843	17	26	maintenance of root meristem identity	BP	0.129798276	BP maintenance of root meristem identity
GO:0031328	0.008340242	0.993489412	228	524	positive regulation of cellular biosynthetic process	BP	0.130032311	BP positive regulation of cellular biosynthetic process
GO:0031118	0.008340265	0.998718804	8	11	rRNA pseudouridine synthesis	BP	0.130032311	BP rRNA pseudouridine synthesis
GO:0020037	0.008373993	0.993680059	172	411	heme binding	MF	0.130367011	MF heme binding
GO:0016616	0.00843952	0.994424537	86	186	oxidoreductase activity, acting on the CH-OH group of donors, NAD or NADP as acceptor	MF	0.131096155	MF oxidoreductase activity, acting on the CH-OH group of donors, NAD or NADP as acceptor
GO:0006105	0.008445487	0.998620331	9	12	succinate metabolic process	BP	0.131096155	BP succinate metabolic process
GO:0016311	0.008494152	0.995088463	52	107	dephosphorylation	BP	0.131591043	BP dephosphorylation
GO:0016763	0.008519228	0.995373966	44	86	pentosyltransferase activity	MF	0.131591043	MF pentosyltransferase activity
GO:0015706	0.008526031	0.995668476	35	71	nitrate transport	BP	0.131591043	BP nitrate transport
GO:0031333	0.00853655	0.998268057	11	15	negative regulation of protein-containing complex assembly	BP	0.131591043	BP negative regulation of protein-containing complex assembly
GO:0044272	0.008540056	0.99486005	62	123	sulfur compound biosynthetic process	BP	0.131591043	BP sulfur compound biosynthetic process
GO:0031399	0.008551623	0.994413537	85	174	regulation of protein modification process	BP	0.131591043	BP regulation of protein modification process
GO:0016830	0.008603598	0.995069913	51	103	carbon-carbon lyase activity	MF	0.132199512	MF carbon-carbon lyase activity
GO:0005635	0.008625112	0.995451969	42	78	nuclear envelope	CC	0.132338836	CC nuclear envelope
GO:0072522	0.008650069	0.995650387	36	68	purine-containing compound biosynthetic process	BP	0.132530529	BP purine-containing compound biosynthetic process
GO:0000822	0.008692429	0.998230867	11	15	inositol hexakisphosphate binding	MF	0.13290755	MF inositol hexakisphosphate binding
GO:0003924	0.008705304	0.994314786	81	175	GTPase activity	MF	0.13290755	MF GTPase activity
GO:0009891	0.008712176	0.993175836	232	533	positive regulation of biosynthetic process	BP	0.13290755	BP positive regulation of biosynthetic process
GO:0097367	0.008725775	0.992093776	1435	3826	carbohydrate derivative binding	MF	0.132924302	MF carbohydrate derivative binding
GO:0006754	0.008752487	0.997009254	17	29	ATP biosynthetic process	BP	0.133140472	BP ATP biosynthetic process
GO:0009201	0.008890862	0.996532889	21	37	ribonucleoside triphosphate biosynthetic process	BP	0.135052199	BP ribonucleoside triphosphate biosynthetic process
GO:0009226	0.008954192	0.997021786	18	28	nucleotide-sugar biosynthetic process	BP	0.135820142	BP nucleotide-sugar biosynthetic process
GO:0019773	0.009184562	0.998022443	10	15	proteasome core complex, alpha-subunit complex	CC	0.139116026	CC proteasome core complex, alpha-subunit complex
GO:2000113	0.009282294	0.993146043	151	339	negative regulation of cellular macromolecule biosynthetic process	BP	0.140396344	BP negative regulation of cellular macromolecule biosynthetic process
GO:0004298	0.009310736	0.996923963	16	27	threonine-type endopeptidase activity	MF	0.140427035	MF threonine-type endopeptidase activity
GO:0070003	0.009310736	0.996923963	16	27	threonine-type peptidase activity	MF	0.140427035	MF threonine-type peptidase activity
GO:0015291	0.009424005	0.992892871	172	391	secondary active transmembrane transporter activity	MF	0.141934062	MF secondary active transmembrane transporter activity
GO:0034613	0.009455824	0.993029734	151	332	cellular protein localization	BP	0.142211842	BP cellular protein localization
GO:0046907	0.00951185	0.992550294	229	519	intracellular transport	BP	0.142852404	BP intracellular transport
GO:0006164	0.009609623	0.995230246	34	64	purine nucleotide biosynthetic process	BP	0.143914251	BP purine nucleotide biosynthetic process
GO:0009152	0.009609623	0.995230246	34	64	purine ribonucleotide biosynthetic process	BP	0.143914251	BP purine ribonucleotide biosynthetic process
GO:0019220	0.009639462	0.994158417	61	123	regulation of phosphate metabolic process	BP	0.143955613	BP regulation of phosphate metabolic process
GO:0051174	0.009639462	0.994158417	61	123	regulation of phosphorus metabolic process	BP	0.143955613	BP regulation of phosphorus metabolic process
GO:0046128	0.009721755	0.9969401	16	25	purine ribonucleoside metabolic process	BP	0.144980962	BP purine ribonucleoside metabolic process
GO:0045892	0.009742415	0.992982241	129	286	negative regulation of transcription, DNA-templated	BP	0.145085578	BP negative regulation of transcription, DNA-templated
GO:0030835	0.009771718	0.998732374	8	10	negative regulation of actin filament depolymerization	BP	0.145101654	BP negative regulation of actin filament depolymerization
GO:0051693	0.009771718	0.998732374	8	10	actin filament capping	BP	0.145101654	BP actin filament capping
GO:0009897	0.009784434	0.999222239	7	8	external side of plasma membrane	CC	0.145101654	CC external side of plasma membrane
GO:0034622	0.009804591	0.992608687	170	386	NA	NA	0.145198066	none
GO:0016620	0.009881223	0.99522809	32	59	oxidoreductase activity, acting on the aldehyde or oxo group of donors, NAD or NADP as acceptor	MF	0.146129401	MF oxidoreductase activity, acting on the aldehyde or oxo group of donors, NAD or NADP as acceptor
GO:0098771	0.009923923	0.992993719	116	252	inorganic ion homeostasis	BP	0.146557052	BP inorganic ion homeostasis
GO:0009890	0.009942642	0.992556642	162	366	negative regulation of biosynthetic process	BP	0.146629844	BP negative regulation of biosynthetic process
GO:0031324	0.009975231	0.992331838	193	445	negative regulation of cellular metabolic process	BP	0.146906685	BP negative regulation of cellular metabolic process
GO:0032549	0.010025165	0.992985217	109	240	ribonucleoside binding	MF	0.147402642	MF ribonucleoside binding
GO:0030234	0.010036632	0.992682903	134	309	enzyme regulator activity	MF	0.147402642	MF enzyme regulator activity
GO:0033554	0.010065805	0.99139695	522	1293	cellular response to stress	BP	0.147627173	BP cellular response to stress
GO:0009411	0.010147185	0.993946964	58	114	response to UV	BP	0.148615733	BP response to UV
GO:0015297	0.010231492	0.993211802	84	181	antiporter activity	MF	0.149564147	MF antiporter activity
GO:0032268	0.010265773	0.992299791	164	367	regulation of cellular protein metabolic process	BP	0.149564147	BP regulation of cellular protein metabolic process
GO:0006026	0.010310403	0.997639885	11	16	aminoglycan catabolic process	BP	0.149564147	BP aminoglycan catabolic process
GO:0006030	0.010310403	0.997639885	11	16	chitin metabolic process	BP	0.149564147	BP chitin metabolic process
GO:0006032	0.010310403	0.997639885	11	16	chitin catabolic process	BP	0.149564147	BP chitin catabolic process
GO:0046348	0.010310403	0.997639885	11	16	amino sugar catabolic process	BP	0.149564147	BP amino sugar catabolic process
GO:1901072	0.010310403	0.997639885	11	16	glucosamine-containing compound catabolic process	BP	0.149564147	BP glucosamine-containing compound catabolic process
GO:0005539	0.010392395	1	5	5	glycosaminoglycan binding	MF	0.150250102	MF glycosaminoglycan binding
GO:0015248	0.010400082	0.999160981	7	8	sterol transporter activity	MF	0.150250102	MF sterol transporter activity
GO:0032934	0.010400082	0.999160981	7	8	sterol binding	MF	0.150250102	MF sterol binding
GO:0070180	0.010434896	0.999226065	6	7	large ribosomal subunit rRNA binding	MF	0.150483627	MF large ribosomal subunit rRNA binding
GO:0003774	0.010444552	0.9940991	49	93	cytoskeletal motor activity	MF	0.150483627	MF cytoskeletal motor activity
GO:0006167	0.010486936	1	5	5	AMP biosynthetic process	BP	0.150889839	BP AMP biosynthetic process
GO:0009072	0.010576027	0.994362683	40	77	aromatic amino acid family metabolic process	BP	0.151966069	BP aromatic amino acid family metabolic process
GO:0009083	0.010605972	0.997154445	14	20	branched-chain amino acid catabolic process	BP	0.152190695	BP branched-chain amino acid catabolic process
GO:0019319	0.010679189	0.996852383	14	22	hexose biosynthetic process	BP	0.153034787	BP hexose biosynthetic process
GO:0032482	0.010757659	0.996021167	19	32	Rab protein signal transduction	BP	0.153951802	BP Rab protein signal transduction
GO:0007033	0.010950758	0.994217764	40	74	vacuole organization	BP	0.156504589	BP vacuole organization
GO:0031120	0.011007918	0.998750608	6	8	snRNA pseudouridine synthesis	BP	0.15711033	BP snRNA pseudouridine synthesis
GO:0006099	0.011092914	0.994925964	28	50	tricarboxylic acid cycle	BP	0.157899534	BP tricarboxylic acid cycle
GO:0006101	0.011092914	0.994925964	28	50	citrate metabolic process	BP	0.157899534	BP citrate metabolic process
GO:0051347	0.011138482	0.99494692	28	49	positive regulation of transferase activity	BP	0.158336197	BP positive regulation of transferase activity
GO:0000293	0.011235088	0.997751242	8	13	ferric-chelate reductase activity	MF	0.15928359	MF ferric-chelate reductase activity
GO:0016723	0.011235088	0.997751242	8	13	oxidoreductase activity, acting on metal ions, NAD or NADP as acceptor	MF	0.15928359	MF oxidoreductase activity, acting on metal ions, NAD or NADP as acceptor
GO:0009069	0.011430146	0.994337552	33	61	serine family amino acid metabolic process	BP	0.161833218	BP serine family amino acid metabolic process
GO:0009741	0.01148539	0.994525171	30	55	response to brassinosteroid	BP	0.162394802	BP response to brassinosteroid
GO:0033045	0.011500356	0.996048705	18	28	regulation of sister chromatid segregation	BP	0.162394802	BP regulation of sister chromatid segregation
GO:0010311	0.011583858	0.994156073	34	64	lateral root formation	BP	0.163356983	BP lateral root formation
GO:0006283	0.011716875	1	5	5	transcription-coupled nucleotide-excision repair	BP	0.165013953	BP transcription-coupled nucleotide-excision repair
GO:0009941	0.011848072	0.990987568	174	391	chloroplast envelope	CC	0.166640933	CC chloroplast envelope
GO:0008356	0.011884586	0.99683463	13	19	asymmetric cell division	BP	0.166933685	BP asymmetric cell division
GO:0043455	0.011927727	0.994333831	30	54	regulation of secondary metabolic process	BP	0.167152901	BP regulation of secondary metabolic process
GO:0046915	0.011940029	0.993891845	36	66	transition metal ion transmembrane transporter activity	MF	0.167152901	MF transition metal ion transmembrane transporter activity
GO:0044257	0.011947353	0.997909349	9	12	cellular protein catabolic process	BP	0.167152901	BP cellular protein catabolic process
GO:0042742	0.01197941	0.990367888	256	631	defense response to bacterium	BP	0.167381162	BP defense response to bacterium
GO:1905392	0.012043922	0.9925559	62	126	plant organ morphogenesis	BP	0.168061712	BP plant organ morphogenesis
GO:0071241	0.012077906	0.993672145	36	71	cellular response to inorganic substance	BP	0.168315041	BP cellular response to inorganic substance
GO:0006090	0.012111182	0.993318229	43	83	pyruvate metabolic process	BP	0.168407927	BP pyruvate metabolic process
GO:0031327	0.012116248	0.990877836	160	362	negative regulation of cellular biosynthetic process	BP	0.168407927	BP negative regulation of cellular biosynthetic process
GO:0097384	0.012219344	0.997870415	7	11	cellular lipid biosynthetic process	BP	0.169223207	BP cellular lipid biosynthetic process
GO:1902582	0.012222449	0.992044372	76	157	NA	NA	0.169223207	none
GO:0009809	0.012247548	0.993602035	36	70	lignin biosynthetic process	BP	0.169223207	BP lignin biosynthetic process
GO:0004322	0.012269439	0.9953875	19	32	ferroxidase activity	MF	0.169223207	MF ferroxidase activity
GO:0016724	0.012269439	0.9953875	19	32	oxidoreductase activity, acting on metal ions, oxygen as acceptor	MF	0.169223207	MF oxidoreductase activity, acting on metal ions, oxygen as acceptor
GO:0003746	0.012270393	0.994916167	21	39	translation elongation factor activity	MF	0.169223207	MF translation elongation factor activity
GO:0004693	0.012318115	0.995021865	22	37	cyclin-dependent protein serine/threonine kinase activity	MF	0.169441803	MF cyclin-dependent protein serine/threonine kinase activity
GO:0097472	0.012318115	0.995021865	22	37	cyclin-dependent protein kinase activity	MF	0.169441803	MF cyclin-dependent protein kinase activity
GO:0004838	0.012360796	1	5	5	L-tyrosine:2-oxoglutarate aminotransferase activity	MF	0.169457585	MF L-tyrosine:2-oxoglutarate aminotransferase activity
GO:0070547	0.012360796	1	5	5	L-tyrosine aminotransferase activity	MF	0.169457585	MF L-tyrosine aminotransferase activity
GO:0071369	0.01238777	0.998956762	7	8	cellular response to ethylene stimulus	BP	0.169457585	BP cellular response to ethylene stimulus
GO:0009825	0.01239325	0.994517695	26	45	multidimensional cell growth	BP	0.169457585	BP multidimensional cell growth
GO:0012505	0.012450612	0.991939768	70	155	endomembrane system	CC	0.169457585	CC endomembrane system
GO:0048598	0.012450923	0.996956475	12	17	embryonic morphogenesis	BP	0.169457585	BP embryonic morphogenesis
GO:0051983	0.012452884	0.995498673	19	30	regulation of chromosome segregation	BP	0.169457585	BP regulation of chromosome segregation
GO:0051253	0.012460248	0.990903603	131	292	negative regulation of RNA metabolic process	BP	0.169457585	BP negative regulation of RNA metabolic process
GO:0072594	0.012462695	0.991375871	100	212	establishment of protein localization to organelle	BP	0.169457585	BP establishment of protein localization to organelle
GO:0015181	0.012501185	1	5	5	NA	NA	0.169763857	none
GO:0032272	0.012624454	0.997766078	9	12	negative regulation of protein polymerization	BP	0.171187451	BP negative regulation of protein polymerization
GO:0060548	0.012638216	0.993687239	32	61	negative regulation of cell death	BP	0.171187451	BP negative regulation of cell death
GO:0070069	0.012684279	0.997872906	8	11	cytochrome complex	CC	0.1715928	CC cytochrome complex
GO:0005777	0.012732392	0.991071627	106	227	peroxisome	CC	0.172014254	CC peroxisome
GO:0051641	0.012747788	0.989561299	311	727	cellular localization	BP	0.172014254	BP cellular localization
GO:0032881	0.012820907	0.995531217	18	28	regulation of polysaccharide metabolic process	BP	0.172781624	BP regulation of polysaccharide metabolic process
GO:0006325	0.012847351	0.990265563	170	369	chromatin organization	BP	0.172918836	BP chromatin organization
GO:0016407	0.012896005	0.991899087	66	132	acetyltransferase activity	MF	0.173354262	MF acetyltransferase activity
GO:0043622	0.012915365	0.994814457	21	36	cortical microtubule organization	BP	0.173395294	BP cortical microtubule organization
GO:0010424	0.013107381	0.99888054	7	8	DNA methylation on cytosine within a CG sequence	BP	0.175642082	BP DNA methylation on cytosine within a CG sequence
GO:0010941	0.013115754	0.991602672	68	144	regulation of cell death	BP	0.175642082	BP regulation of cell death
GO:0042446	0.013182579	0.992855177	39	77	hormone biosynthetic process	BP	0.176314917	BP hormone biosynthetic process
GO:0006888	0.013210643	0.992813965	39	78	endoplasmic reticulum to Golgi vesicle-mediated transport	BP	0.176468302	BP endoplasmic reticulum to Golgi vesicle-mediated transport
GO:1990110	0.013331627	1	4	4	callus formation	BP	0.177232945	BP callus formation
GO:0010965	0.013350481	0.995838766	15	23	regulation of mitotic sister chromatid separation	BP	0.177232945	BP regulation of mitotic sister chromatid separation
GO:1905818	0.013350481	0.995838766	15	23	regulation of chromosome separation	BP	0.177232945	BP regulation of chromosome separation
GO:0009081	0.013355705	0.993879117	27	48	branched-chain amino acid metabolic process	BP	0.177232945	BP branched-chain amino acid metabolic process
GO:0015985	0.013435205	0.995236763	16	28	energy coupled proton transport, down electrochemical gradient	BP	0.177232945	BP energy coupled proton transport, down electrochemical gradient
GO:0015986	0.013435205	0.995236763	16	28	proton motive force-driven ATP synthesis	BP	0.177232945	BP proton motive force-driven ATP synthesis
GO:0010558	0.013505471	0.989864551	152	344	negative regulation of macromolecule biosynthetic process	BP	0.177232945	BP negative regulation of macromolecule biosynthetic process
GO:0033046	0.013511713	0.997133454	10	14	negative regulation of sister chromatid segregation	BP	0.177232945	BP negative regulation of sister chromatid segregation
GO:0033048	0.013511713	0.997133454	10	14	negative regulation of mitotic sister chromatid segregation	BP	0.177232945	BP negative regulation of mitotic sister chromatid segregation
GO:0045841	0.013511713	0.997133454	10	14	negative regulation of mitotic metaphase/anaphase transition	BP	0.177232945	BP negative regulation of mitotic metaphase/anaphase transition
GO:0051985	0.013511713	0.997133454	10	14	negative regulation of chromosome segregation	BP	0.177232945	BP negative regulation of chromosome segregation
GO:1902100	0.013511713	0.997133454	10	14	negative regulation of metaphase/anaphase transition of cell cycle	BP	0.177232945	BP negative regulation of metaphase/anaphase transition of cell cycle
GO:1905819	0.013511713	0.997133454	10	14	negative regulation of chromosome separation	BP	0.177232945	BP negative regulation of chromosome separation
GO:2000816	0.013511713	0.997133454	10	14	negative regulation of mitotic sister chromatid separation	BP	0.177232945	BP negative regulation of mitotic sister chromatid separation
GO:0016405	0.013533942	0.994762049	19	33	CoA-ligase activity	MF	0.177232945	MF CoA-ligase activity
GO:0060918	0.013534576	0.992731395	39	74	auxin transport	BP	0.177232945	BP auxin transport
GO:0048354	0.013575713	0.996017023	14	21	mucilage biosynthetic process involved in seed coat development	BP	0.177552958	BP mucilage biosynthetic process involved in seed coat development
GO:0031461	0.013835938	0.990966387	75	154	cullin-RING ubiquitin ligase complex	CC	0.180535314	CC cullin-RING ubiquitin ligase complex
GO:0004129	0.013888638	0.998889111	6	7	cytochrome-c oxidase activity	MF	0.180535314	MF cytochrome-c oxidase activity
GO:0015002	0.013888638	0.998889111	6	7	NA	NA	0.180535314	none
GO:0016675	0.013888638	0.998889111	6	7	oxidoreductase activity, acting on a heme group of donors	MF	0.180535314	MF oxidoreductase activity, acting on a heme group of donors
GO:0016676	0.013888638	0.998889111	6	7	NA	NA	0.180535314	none
GO:0009156	0.014012131	0.992972793	32	60	ribonucleoside monophosphate biosynthetic process	BP	0.181918177	BP ribonucleoside monophosphate biosynthetic process
GO:1902580	0.014047069	0.99060994	82	172	NA	NA	0.182149366	none
GO:0019887	0.014077571	0.993113288	30	56	protein kinase regulator activity	MF	0.182322544	MF protein kinase regulator activity
GO:0010928	0.01409728	0.993397348	27	50	regulation of auxin mediated signaling pathway	BP	0.182355689	BP regulation of auxin mediated signaling pathway
GO:0009119	0.014175171	0.994176851	22	37	ribonucleoside metabolic process	BP	0.183140458	BP ribonucleoside metabolic process
GO:0034440	0.014227415	0.993551055	26	46	lipid oxidation	BP	0.183572212	BP lipid oxidation
GO:0016569	0.014243118	0.990378043	87	180	NA	NA	0.183572212	none
GO:0006572	0.014317554	0.998749778	7	8	tyrosine catabolic process	BP	0.18430817	BP tyrosine catabolic process
GO:1901880	0.014345314	0.997394381	9	12	negative regulation of protein depolymerization	BP	0.184442231	BP negative regulation of protein depolymerization
GO:0048026	0.014496229	1	5	5	positive regulation of mRNA splicing, via spliceosome	BP	0.185932935	BP positive regulation of mRNA splicing, via spliceosome
GO:0050685	0.014496229	1	5	5	positive regulation of mRNA processing	BP	0.185932935	BP positive regulation of mRNA processing
GO:0009914	0.014522818	0.991846846	43	84	hormone transport	BP	0.186049541	BP hormone transport
GO:0120091	0.014633057	0.99684805	10	14	jasmonic acid hydrolase	MF	0.186152706	MF jasmonic acid hydrolase
GO:1902679	0.014642295	0.989245085	130	291	negative regulation of RNA biosynthetic process	BP	0.186152706	BP negative regulation of RNA biosynthetic process
GO:1903507	0.014642295	0.989245085	130	291	negative regulation of nucleic acid-templated transcription	BP	0.186152706	BP negative regulation of nucleic acid-templated transcription
GO:0009968	0.014649065	0.990862379	62	124	negative regulation of signal transduction	BP	0.186152706	BP negative regulation of signal transduction
GO:0010648	0.014649065	0.990862379	62	124	negative regulation of cell communication	BP	0.186152706	BP negative regulation of cell communication
GO:0023057	0.014649065	0.990862379	62	124	negative regulation of signaling	BP	0.186152706	BP negative regulation of signaling
GO:0009521	0.014680956	0.993016868	26	52	photosystem	CC	0.186152706	CC photosystem
GO:0010628	0.014697045	0.988288534	232	540	positive regulation of gene expression	BP	0.186152706	BP positive regulation of gene expression
GO:0009644	0.014711976	0.99292474	28	53	response to high light intensity	BP	0.186152706	BP response to high light intensity
GO:0023056	0.014717579	0.990786451	62	126	positive regulation of signaling	BP	0.186152706	BP positive regulation of signaling
GO:0010677	0.014723448	1	5	5	negative regulation of cellular carbohydrate metabolic process	BP	0.186152706	BP negative regulation of cellular carbohydrate metabolic process
GO:0009225	0.014827658	0.99379191	22	38	nucleotide-sugar metabolic process	BP	0.187247606	BP nucleotide-sugar metabolic process
GO:1902065	0.014854405	1	5	5	response to L-glutamate	BP	0.187362862	BP response to L-glutamate
GO:0004617	0.01494152	1	5	5	phosphoglycerate dehydrogenase activity	MF	0.188238363	MF phosphoglycerate dehydrogenase activity
GO:0016778	0.014971462	0.996761002	10	14	diphosphotransferase activity	MF	0.188392374	MF diphosphotransferase activity
GO:1990351	0.01517464	0.994915863	16	25	transporter complex	CC	0.190723342	CC transporter complex
GO:0033612	0.015205706	0.992741292	26	52	receptor serine/threonine kinase binding	MF	0.190888161	MF receptor serine/threonine kinase binding
GO:0006972	0.015240231	0.992255121	32	61	hyperosmotic response	BP	0.191095964	BP hyperosmotic response
GO:0046459	0.015261812	1	5	5	short-chain fatty acid metabolic process	BP	0.191141166	BP short-chain fatty acid metabolic process
GO:0010540	0.015342374	0.995223611	14	22	basipetal auxin transport	BP	0.19192408	BP basipetal auxin transport
GO:0009668	0.015376271	0.993237981	23	42	plastid membrane organization	BP	0.192122078	BP plastid membrane organization
GO:0000096	0.01540661	0.992604444	29	52	sulfur amino acid metabolic process	BP	0.192275214	BP sulfur amino acid metabolic process
GO:0030170	0.0155005	0.991159237	45	87	pyridoxal phosphate binding	MF	0.192600253	MF pyridoxal phosphate binding
GO:0070279	0.0155005	0.991159237	45	87	vitamin B6 binding	MF	0.192600253	MF vitamin B6 binding
GO:0031597	0.015510085	0.99439164	16	28	cytosolic proteasome complex	CC	0.192600253	CC cytosolic proteasome complex
GO:0008135	0.015520825	0.990802955	48	101	translation factor activity, RNA binding	MF	0.192600253	MF translation factor activity, RNA binding
GO:0019217	0.015523222	0.995799575	12	18	regulation of fatty acid metabolic process	BP	0.192600253	BP regulation of fatty acid metabolic process
GO:0080167	0.015694271	0.990732282	48	99	response to karrikin	BP	0.194430803	BP response to karrikin
GO:0051287	0.01570793	0.991293683	40	79	NAD binding	MF	0.194430803	MF NAD binding
GO:0051512	0.015741975	0.998697549	6	7	positive regulation of unidimensional cell growth	BP	0.194430803	BP positive regulation of unidimensional cell growth
GO:0022857	0.015743903	0.986476313	491	1224	transmembrane transporter activity	MF	0.194430803	MF transmembrane transporter activity
GO:0036265	0.015860608	1	4	4	RNA (guanine-N7)-methylation	BP	0.195644828	BP RNA (guanine-N7)-methylation
GO:0043178	0.015908617	0.993281406	21	38	alcohol binding	MF	0.196006586	MF alcohol binding
GO:0006880	0.015945236	0.996658209	9	13	intracellular sequestering of iron ion	BP	0.196006586	BP intracellular sequestering of iron ion
GO:0097577	0.015945236	0.996658209	9	13	sequestering of iron ion	BP	0.196006586	BP sequestering of iron ion
GO:0051254	0.015970972	0.987481003	198	458	positive regulation of RNA metabolic process	BP	0.196096237	BP positive regulation of RNA metabolic process
GO:0004724	0.015997296	0.991603284	36	66	NA	NA	0.196192901	none
GO:0010962	0.016280341	0.996289776	11	15	regulation of glucan biosynthetic process	BP	0.199324544	BP regulation of glucan biosynthetic process
GO:0030515	0.016290137	0.994563858	14	24	snoRNA binding	MF	0.199324544	MF snoRNA binding
GO:0051054	0.016585801	0.994210411	16	26	positive regulation of DNA metabolic process	BP	0.202708985	BP positive regulation of DNA metabolic process
GO:1902904	0.016730999	0.99630185	10	14	negative regulation of supramolecular fiber organization	BP	0.204130354	BP negative regulation of supramolecular fiber organization
GO:0006004	0.016740494	0.992080361	27	49	fucose metabolic process	BP	0.204130354	BP fucose metabolic process
GO:0072341	0.016809763	0.996281048	10	14	modified amino acid binding	MF	0.204740219	MF modified amino acid binding
GO:0022411	0.016848825	0.990307268	44	88	cellular component disassembly	BP	0.204981188	BP cellular component disassembly
GO:1903332	0.016944349	1	4	4	regulation of protein folding	BP	0.205907734	BP regulation of protein folding
GO:0010557	0.016983224	0.986555476	211	489	positive regulation of macromolecule biosynthetic process	BP	0.206144543	BP positive regulation of macromolecule biosynthetic process
GO:0009538	0.017013289	0.998709989	5	6	photosystem I reaction center	CC	0.20627401	CC photosystem I reaction center
GO:0008202	0.017062175	0.989599771	53	109	steroid metabolic process	BP	0.206631098	BP steroid metabolic process
GO:0005839	0.017087485	0.994871013	12	20	proteasome core complex	CC	0.206702199	CC proteasome core complex
GO:0004022	0.017196329	0.997469808	8	10	alcohol dehydrogenase (NAD+) activity	MF	0.207782465	MF alcohol dehydrogenase (NAD+) activity
GO:0016036	0.017529161	0.990968248	33	61	cellular response to phosphate starvation	BP	0.211563644	BP cellular response to phosphate starvation
GO:0015562	0.017624988	0.99220787	23	41	efflux transmembrane transporter activity	MF	0.212479018	MF efflux transmembrane transporter activity
GO:0070129	0.017744244	1	4	4	regulation of mitochondrial translation	BP	0.212522832	BP regulation of mitochondrial translation
GO:0070131	0.017744244	1	4	4	positive regulation of mitochondrial translation	BP	0.212522832	BP positive regulation of mitochondrial translation
GO:0097177	0.017744244	1	4	4	mitochondrial ribosome binding	MF	0.212522832	MF mitochondrial ribosome binding
GO:0006839	0.017752466	0.99051284	35	68	mitochondrial transport	BP	0.212522832	BP mitochondrial transport
GO:0010082	0.017764205	0.991916051	23	44	regulation of root meristem growth	BP	0.212522832	BP regulation of root meristem growth
GO:0009124	0.017764688	0.99059869	34	66	nucleoside monophosphate biosynthetic process	BP	0.212522832	BP nucleoside monophosphate biosynthetic process
GO:0000323	0.017768532	0.991984571	25	43	lytic vacuole	CC	0.212522832	CC lytic vacuole
GO:0008168	0.01784392	0.98708276	116	249	methyltransferase activity	MF	0.213184722	MF methyltransferase activity
GO:0051784	0.017923513	0.994635859	13	20	negative regulation of nuclear division	BP	0.213895297	BP negative regulation of nuclear division
GO:0009610	0.018141736	0.996711217	8	11	response to symbiotic fungus	BP	0.216256813	BP response to symbiotic fungus
GO:0045898	0.01819064	0.993827365	14	24	regulation of RNA polymerase II transcription preinitiation complex assembly	BP	0.216354675	BP regulation of RNA polymerase II transcription preinitiation complex assembly
GO:0045899	0.01819064	0.993827365	14	24	positive regulation of RNA polymerase II transcription preinitiation complex assembly	BP	0.216354675	BP positive regulation of RNA polymerase II transcription preinitiation complex assembly
GO:0016998	0.01825423	0.996067633	9	13	cell wall macromolecule catabolic process	BP	0.216868411	BP cell wall macromolecule catabolic process
GO:0001883	0.018321201	0.986870985	105	235	purine nucleoside binding	MF	0.216936894	MF purine nucleoside binding
GO:0005525	0.018321201	0.986870985	105	235	GTP binding	MF	0.216936894	MF GTP binding
GO:0032550	0.018321201	0.986870985	105	235	purine ribonucleoside binding	MF	0.216936894	MF purine ribonucleoside binding
GO:0003677	0.018482516	0.983688753	714	1746	DNA binding	MF	0.218416185	MF DNA binding
GO:0006886	0.018487216	0.985540134	188	430	intracellular protein transport	BP	0.218416185	BP intracellular protein transport
GO:0007346	0.018597974	0.98891235	50	97	regulation of mitotic cell cycle	BP	0.219480863	BP regulation of mitotic cell cycle
GO:0015112	0.018647894	0.991631599	22	42	nitrate transmembrane transporter activity	MF	0.219826002	MF nitrate transmembrane transporter activity
GO:0009310	0.018874351	0.996369221	9	12	amine catabolic process	BP	0.222003287	BP amine catabolic process
GO:0042402	0.018874351	0.996369221	9	12	cellular biogenic amine catabolic process	BP	0.222003287	BP cellular biogenic amine catabolic process
GO:0033962	0.019020105	0.993876877	14	22	P-body assembly	BP	0.223433465	BP P-body assembly
GO:0046496	0.019037969	0.988116872	57	116	nicotinamide nucleotide metabolic process	BP	0.223433465	BP nicotinamide nucleotide metabolic process
GO:0009888	0.019070283	0.986604628	93	207	tissue development	BP	0.223565954	BP tissue development
GO:0010369	0.019109546	0.995664719	10	14	chromocenter	CC	0.223779519	CC chromocenter
GO:1905368	0.019189781	0.988858907	43	88	peptidase complex	CC	0.224269494	CC peptidase complex
GO:0052541	0.019193571	0.995822423	9	13	plant-type cell wall cellulose metabolic process	BP	0.224269494	BP plant-type cell wall cellulose metabolic process
GO:0009967	0.019221748	0.9877813	61	125	positive regulation of signal transduction	BP	0.224352188	BP positive regulation of signal transduction
GO:0000160	0.019405853	0.986323593	94	210	phosphorelay signal transduction system	BP	0.22620759	BP phosphorelay signal transduction system
GO:0015171	0.019426392	0.989291099	38	73	amino acid transmembrane transporter activity	MF	0.22620759	MF amino acid transmembrane transporter activity
GO:0043933	0.019444535	0.984431455	222	521	protein-containing complex organization	BP	0.22620759	BP protein-containing complex organization
GO:0031428	0.019497908	0.994631291	10	17	box C/D RNP complex	CC	0.226580602	CC box C/D RNP complex
GO:0006568	0.019566022	0.993005125	16	26	tryptophan metabolic process	BP	0.226876239	BP tryptophan metabolic process
GO:0006586	0.019566022	0.993005125	16	26	indolalkylamine metabolic process	BP	0.226876239	BP indolalkylamine metabolic process
GO:0050832	0.019597982	0.984758324	166	417	defense response to fungus	BP	0.226999286	BP defense response to fungus
GO:0016049	0.01964692	0.984690523	179	410	cell growth	BP	0.2273185	BP cell growth
GO:0006817	0.019846544	0.99272039	16	27	phosphate ion transport	BP	0.22937859	BP phosphate ion transport
GO:1901071	0.01992938	0.994541123	11	17	glucosamine-containing compound metabolic process	BP	0.230085877	BP glucosamine-containing compound metabolic process
GO:0000790	0.019971977	0.989212348	35	68	NA	NA	0.230327578	none
GO:0034220	0.020119946	0.985548818	106	230	ion transmembrane transport	BP	0.231782652	BP ion transmembrane transport
GO:0042278	0.020159	0.992038248	18	31	purine nucleoside metabolic process	BP	0.23198122	BP purine nucleoside metabolic process
GO:0032553	0.020245439	0.981466206	1414	3795	ribonucleotide binding	MF	0.232724054	MF ribonucleotide binding
GO:0030775	0.020302575	1	4	4	glucuronoxylan 4-O-methyltransferase activity	MF	0.233128811	MF glucuronoxylan 4-O-methyltransferase activity
GO:0030071	0.020378779	0.993367306	14	22	regulation of mitotic metaphase/anaphase transition	BP	0.233499521	BP regulation of mitotic metaphase/anaphase transition
GO:1902099	0.020378779	0.993367306	14	22	regulation of metaphase/anaphase transition of cell cycle	BP	0.233499521	BP regulation of metaphase/anaphase transition of cell cycle
GO:0019318	0.020438214	0.987053828	59	121	hexose metabolic process	BP	0.233928448	BP hexose metabolic process
GO:1990388	0.02048116	1	3	3	xylem-to-phloem iron transport	BP	0.234167932	BP xylem-to-phloem iron transport
GO:0098772	0.020511686	0.984279274	153	359	molecular function regulator activity	MF	0.23426504	MF molecular function regulator activity
GO:0008514	0.020621911	0.98651685	67	139	organic anion transmembrane transporter activity	MF	0.23527122	MF organic anion transmembrane transporter activity
GO:0046982	0.020767774	0.987399527	48	102	protein heterodimerization activity	MF	0.236557014	MF protein heterodimerization activity
GO:0008250	0.020779108	0.998143626	6	7	oligosaccharyltransferase complex	CC	0.236557014	CC oligosaccharyltransferase complex
GO:0009851	0.021075843	0.990601193	21	40	auxin biosynthetic process	BP	0.23967854	BP auxin biosynthetic process
GO:0006857	0.021104142	0.992185067	15	27	oligopeptide transport	BP	0.239743956	BP oligopeptide transport
GO:0098552	0.021253612	0.990925072	20	36	side of membrane	CC	0.24118426	CC side of membrane
GO:0016236	0.021339934	0.992578702	14	24	macroautophagy	BP	0.241905675	BP macroautophagy
GO:0051781	0.02148379	0.993548293	12	19	positive regulation of cell division	BP	0.243265747	BP positive regulation of cell division
GO:0018193	0.021505671	0.983726171	144	317	peptidyl-amino acid modification	BP	0.243265747	BP peptidyl-amino acid modification
GO:0098656	0.021735739	0.986824633	50	99	anion transmembrane transport	BP	0.245606916	BP anion transmembrane transport
GO:0016462	0.021940016	0.981234203	421	1042	pyrophosphatase activity	MF	0.247516617	MF pyrophosphatase activity
GO:0004311	0.0219513	0.993820767	10	17	farnesyltranstransferase activity	MF	0.247516617	MF farnesyltranstransferase activity
GO:0017076	0.022262317	0.979602746	1397	3750	purine nucleotide binding	MF	0.250757644	MF purine nucleotide binding
GO:0034663	0.022322813	0.995537784	7	11	endoplasmic reticulum chaperone complex	CC	0.250945443	CC endoplasmic reticulum chaperone complex
GO:0051015	0.02233035	0.988231764	32	61	actin filament binding	MF	0.250945443	MF actin filament binding
GO:1901607	0.022349792	0.98467819	80	172	alpha-amino acid biosynthetic process	BP	0.250945443	BP alpha-amino acid biosynthetic process
GO:0004683	0.022375662	0.99694888	6	8	calmodulin-dependent protein kinase activity	MF	0.2509709	MF calmodulin-dependent protein kinase activity
GO:0051094	0.022484966	0.985007574	69	150	positive regulation of developmental process	BP	0.25173776	BP positive regulation of developmental process
GO:0016627	0.022491383	0.987207399	39	78	oxidoreductase activity, acting on the CH-CH group of donors	MF	0.25173776	MF oxidoreductase activity, acting on the CH-CH group of donors
GO:0019209	0.022716748	0.99566807	8	11	kinase activator activity	MF	0.253454857	MF kinase activator activity
GO:0030295	0.022716748	0.99566807	8	11	protein kinase activator activity	MF	0.253454857	MF protein kinase activator activity
GO:2000377	0.022725168	0.988492785	29	54	regulation of reactive oxygen species metabolic process	BP	0.253454857	BP regulation of reactive oxygen species metabolic process
GO:0031155	0.022763979	1	3	3	regulation of reproductive fruiting body development	BP	0.253454857	BP regulation of reproductive fruiting body development
GO:0075260	0.022763979	1	3	3	regulation of spore-bearing organ development	BP	0.253454857	BP regulation of spore-bearing organ development
GO:0042579	0.022892816	0.983261979	113	247	microbody	CC	0.254435395	CC microbody
GO:1990542	0.022899903	0.988177459	30	57	mitochondrial transmembrane transport	BP	0.254435395	BP mitochondrial transmembrane transport
GO:0006560	0.02299559	0.996584039	7	9	proline metabolic process	BP	0.255231851	BP proline metabolic process
GO:0015030	0.023082841	0.990875537	16	30	Cajal body	CC	0.255933109	CC Cajal body
GO:0016655	0.023286851	0.988595196	26	49	oxidoreductase activity, acting on NAD(P)H, quinone or similar compound as acceptor	MF	0.257926131	MF oxidoreductase activity, acting on NAD(P)H, quinone or similar compound as acceptor
GO:0010073	0.023317011	0.989457089	22	40	meristem maintenance	BP	0.257991443	BP meristem maintenance
GO:0035639	0.023414506	0.978539546	1384	3716	purine ribonucleoside triphosphate binding	MF	0.258800874	MF purine ribonucleoside triphosphate binding
GO:0005543	0.023871086	0.985105939	52	109	phospholipid binding	MF	0.263573478	MF phospholipid binding
GO:0003002	0.023903235	0.984342506	65	134	regionalization	BP	0.263654667	BP regionalization
GO:0010224	0.023963042	0.986137831	41	81	response to UV-B	BP	0.264040443	BP response to UV-B
GO:0030246	0.024023617	0.980990942	179	452	carbohydrate binding	MF	0.264433877	MF carbohydrate binding
GO:0042304	0.024124994	0.994492112	9	13	regulation of fatty acid biosynthetic process	BP	0.265275138	BP regulation of fatty acid biosynthetic process
GO:0006166	0.024364685	1	4	4	purine ribonucleoside salvage	BP	0.267357784	BP purine ribonucleoside salvage
GO:0044209	0.024364685	1	4	4	AMP salvage	BP	0.267357784	BP AMP salvage
GO:0014070	0.024392424	0.981476196	136	318	response to organic cyclic compound	BP	0.267386227	BP response to organic cyclic compound
GO:0031222	0.024501647	0.997706106	6	7	arabinan catabolic process	BP	0.268306913	BP arabinan catabolic process
GO:0009113	0.024544355	0.997700958	6	7	purine nucleobase biosynthetic process	BP	0.268326298	BP purine nucleobase biosynthetic process
GO:0007568	0.024577749	0.982401886	96	214	aging	BP	0.268326298	BP aging
GO:0042470	0.024609114	1	4	4	melanosome	CC	0.268326298	CC melanosome
GO:0048770	0.024609114	1	4	4	pigment granule	CC	0.268326298	CC pigment granule
GO:2000034	0.024648619	0.995210894	8	11	regulation of seed maturation	BP	0.268326298	BP regulation of seed maturation
GO:0000495	0.024730534	0.996890435	5	7	box H/ACA RNA 3'-end processing	BP	0.268326298	BP box H/ACA RNA 3'-end processing
GO:0033979	0.024730534	0.996890435	5	7	box H/ACA RNA metabolic process	BP	0.268326298	BP box H/ACA RNA metabolic process
GO:0034964	0.024730534	0.996890435	5	7	box H/ACA RNA processing	BP	0.268326298	BP box H/ACA RNA processing
GO:1990481	0.024730534	0.996890435	5	7	mRNA pseudouridine synthesis	BP	0.268326298	BP mRNA pseudouridine synthesis
GO:0006997	0.024789672	0.991989457	14	21	nucleus organization	BP	0.268639113	BP nucleus organization
GO:0019346	0.024835159	0.997665826	6	7	transsulfuration	BP	0.268639113	BP transsulfuration
GO:0050667	0.024835159	0.997665826	6	7	homocysteine metabolic process	BP	0.268639113	BP homocysteine metabolic process
GO:0070536	0.024881998	1	4	4	protein K63-linked deubiquitination	BP	0.268872245	BP protein K63-linked deubiquitination
GO:0032555	0.024937609	0.977116668	1395	3748	purine ribonucleotide binding	MF	0.269199585	MF purine ribonucleotide binding
GO:0009765	0.025026553	0.991736521	12	21	photosynthesis, light harvesting	BP	0.269448124	BP photosynthesis, light harvesting
GO:0051302	0.025082483	0.98600578	35	71	regulation of cell division	BP	0.269448124	BP regulation of cell division
GO:0046083	0.025107869	1	4	4	adenine metabolic process	BP	0.269448124	BP adenine metabolic process
GO:0046084	0.025107869	1	4	4	adenine biosynthetic process	BP	0.269448124	BP adenine biosynthetic process
GO:0007094	0.025202347	0.994192492	9	13	mitotic spindle assembly checkpoint signaling	BP	0.269448124	BP mitotic spindle assembly checkpoint signaling
GO:0031577	0.025202347	0.994192492	9	13	spindle checkpoint signaling	BP	0.269448124	BP spindle checkpoint signaling
GO:0071173	0.025202347	0.994192492	9	13	spindle assembly checkpoint signaling	BP	0.269448124	BP spindle assembly checkpoint signaling
GO:0071174	0.025202347	0.994192492	9	13	mitotic spindle checkpoint signaling	BP	0.269448124	BP mitotic spindle checkpoint signaling
GO:0001817	0.025212485	0.997844473	5	6	regulation of cytokine production	BP	0.269448124	BP regulation of cytokine production
GO:0015979	0.025223869	0.985104653	41	87	photosynthesis	BP	0.269448124	BP photosynthesis
GO:0005783	0.02527983	0.97894763	302	710	endoplasmic reticulum	CC	0.269448124	CC endoplasmic reticulum
GO:0005764	0.025303913	0.9882169	24	42	lysosome	CC	0.269448124	CC lysosome
GO:1901659	0.025309033	0.98457138	46	98	glycosyl compound biosynthetic process	BP	0.269448124	BP glycosyl compound biosynthetic process
GO:0044273	0.025315403	0.992536683	12	18	sulfur compound catabolic process	BP	0.269448124	BP sulfur compound catabolic process
GO:0043242	0.025364619	0.994147098	9	13	negative regulation of protein-containing complex disassembly	BP	0.269701998	BP negative regulation of protein-containing complex disassembly
GO:0065003	0.025410173	0.979771636	194	456	protein-containing complex assembly	BP	0.269916451	BP protein-containing complex assembly
GO:0016817	0.025481137	0.978107979	425	1054	hydrolase activity, acting on acid anhydrides	MF	0.270373387	MF hydrolase activity, acting on acid anhydrides
GO:0010494	0.025504045	0.988107138	23	42	cytoplasmic stress granule	CC	0.270373387	CC cytoplasmic stress granule
GO:0031279	0.025619579	1	4	4	regulation of cyclase activity	BP	0.271327672	BP regulation of cyclase activity
GO:0000035	0.025682123	1	4	4	acyl binding	MF	0.271719414	MF acyl binding
GO:0010647	0.025774842	0.983064161	64	133	positive regulation of cell communication	BP	0.272429319	BP positive regulation of cell communication
GO:0016571	0.025862236	0.984737723	43	85	histone methylation	BP	0.272883194	BP histone methylation
GO:0030834	0.025877319	0.994915307	8	11	regulation of actin filament depolymerization	BP	0.272883194	BP regulation of actin filament depolymerization
GO:0071277	0.025894775	0.994288027	8	12	cellular response to calcium ion	BP	0.272883194	BP cellular response to calcium ion
GO:0009535	0.02621679	0.979980316	137	325	chloroplast thylakoid membrane	CC	0.275640858	CC chloroplast thylakoid membrane
GO:0055035	0.02621679	0.979980316	137	325	plastid thylakoid membrane	CC	0.275640858	CC plastid thylakoid membrane
GO:0003006	0.026234228	0.977157575	519	1250	developmental process involved in reproduction	BP	0.275640858	BP developmental process involved in reproduction
GO:0008173	0.026312425	0.988057442	21	39	RNA methyltransferase activity	MF	0.276189554	MF RNA methyltransferase activity
GO:0006413	0.026451486	0.989677935	16	28	translational initiation	BP	0.277375396	BP translational initiation
GO:0043414	0.026512037	0.981026632	97	206	macromolecule methylation	BP	0.277736447	BP macromolecule methylation
GO:0046482	0.026550176	1	4	4	para-aminobenzoic acid metabolic process	BP	0.277862221	BP para-aminobenzoic acid metabolic process
GO:0016168	0.02661686	0.989423236	16	29	chlorophyll binding	MF	0.278286211	MF chlorophyll binding
GO:0048366	0.026643644	0.982560567	63	129	leaf development	BP	0.278292599	BP leaf development
GO:0032885	0.026907012	0.991979227	12	18	regulation of polysaccharide biosynthetic process	BP	0.280583163	BP regulation of polysaccharide biosynthetic process
GO:0016570	0.026915718	0.981326746	82	172	histone modification	BP	0.280583163	BP histone modification
GO:0010215	0.026997279	0.991239608	12	20	cellulose microfibril organization	BP	0.280761599	BP cellulose microfibril organization
GO:0016647	0.026998455	0.995822281	7	9	oxidoreductase activity, acting on the CH-NH group of donors, oxygen as acceptor	MF	0.280761599	MF oxidoreductase activity, acting on the CH-NH group of donors, oxygen as acceptor
GO:0010027	0.027012049	0.98810635	20	36	thylakoid membrane organization	BP	0.280761599	BP thylakoid membrane organization
GO:0045893	0.027119633	0.978467699	187	435	positive regulation of transcription, DNA-templated	BP	0.281604547	BP positive regulation of transcription, DNA-templated
GO:0022402	0.027152853	0.978481017	184	428	cell cycle process	BP	0.281674429	BP cell cycle process
GO:0019904	0.027197422	0.986900765	23	45	protein domain specific binding	MF	0.281861783	MF protein domain specific binding
GO:0010629	0.027399229	0.977581809	246	573	negative regulation of gene expression	BP	0.283455723	BP negative regulation of gene expression
GO:0010608	0.027404541	0.98050021	90	199	post-transcriptional regulation of gene expression	BP	0.283455723	BP post-transcriptional regulation of gene expression
GO:0044703	0.027432054	0.990838425	13	21	multi-organism reproductive process	BP	0.283464553	BP multi-organism reproductive process
GO:0050897	0.027672366	0.98749163	21	38	cobalt ion binding	MF	0.285670161	MF cobalt ion binding
GO:0048443	0.027728552	0.990012641	15	24	stamen development	BP	0.285972547	BP stamen development
GO:0009617	0.027880524	0.976658089	294	751	response to bacterium	BP	0.2871023	BP response to bacterium
GO:0071472	0.027892098	0.987822099	20	35	cellular response to salt stress	BP	0.2871023	BP cellular response to salt stress
GO:2000280	0.028062729	0.982317276	50	109	regulation of root development	BP	0.288579302	BP regulation of root development
GO:0017056	0.028131509	0.990162	15	23	structural constituent of nuclear pore	MF	0.288998878	MF structural constituent of nuclear pore
GO:0010449	0.028157889	0.98933881	14	26	root meristem growth	BP	0.288998878	BP root meristem growth
GO:0043620	0.028217192	0.989744433	14	24	regulation of DNA-templated transcription in response to stress	BP	0.289167269	BP regulation of DNA-templated transcription in response to stress
GO:0045934	0.028228687	0.978365995	140	323	negative regulation of nucleobase-containing compound metabolic process	BP	0.289167269	BP negative regulation of nucleobase-containing compound metabolic process
GO:0003872	0.028360011	0.995555548	7	9	6-phosphofructokinase activity	MF	0.290232918	MF 6-phosphofructokinase activity
GO:0005844	0.028467788	0.991669146	11	17	polysome	CC	0.291055755	CC polysome
GO:0005663	0.02850138	0.997211934	6	7	DNA replication factor C complex	CC	0.291119285	CC DNA replication factor C complex
GO:0048609	0.028577867	0.981241322	62	128	multicellular organismal reproductive process	BP	0.291620399	BP multicellular organismal reproductive process
GO:0043244	0.028703957	0.989808261	14	23	regulation of protein-containing complex disassembly	BP	0.292626241	BP regulation of protein-containing complex disassembly
GO:0019362	0.0290959	0.981221579	57	118	pyridine nucleotide metabolic process	BP	0.296218414	BP pyridine nucleotide metabolic process
GO:0009640	0.029133951	0.985365657	27	49	photomorphogenesis	BP	0.296218414	BP photomorphogenesis
GO:0009787	0.029195608	0.98001632	73	157	regulation of abscisic acid-activated signaling pathway	BP	0.296218414	BP regulation of abscisic acid-activated signaling pathway
GO:1901419	0.029195608	0.98001632	73	157	regulation of response to alcohol	BP	0.296218414	BP regulation of response to alcohol
GO:1905957	0.029195608	0.98001632	73	157	regulation of cellular response to alcohol	BP	0.296218414	BP regulation of cellular response to alcohol
GO:0005884	0.029364158	0.993007264	9	13	actin filament	CC	0.297543082	CC actin filament
GO:0051238	0.029382134	0.991639557	10	16	sequestering of metal ion	BP	0.297543082	BP sequestering of metal ion
GO:0016818	0.029476683	0.974593757	422	1049	hydrolase activity, acting on acid anhydrides, in phosphorus-containing anhydrides	MF	0.298039102	MF hydrolase activity, acting on acid anhydrides, in phosphorus-containing anhydrides
GO:0010074	0.029522422	0.984541692	29	55	maintenance of meristem identity	BP	0.298039102	BP maintenance of meristem identity
GO:0009309	0.029543235	0.986687089	21	37	amine biosynthetic process	BP	0.298039102	BP amine biosynthetic process
GO:0042401	0.029543235	0.986687089	21	37	cellular biogenic amine biosynthetic process	BP	0.298039102	BP cellular biogenic amine biosynthetic process
GO:0048027	0.02970401	0.997325667	5	6	mRNA 5'-UTR binding	MF	0.299377	MF mRNA 5'-UTR binding
GO:0009934	0.029922829	0.990231055	13	20	regulation of meristem structural organization	BP	0.301044828	BP regulation of meristem structural organization
GO:0048589	0.029926115	0.976212428	182	426	developmental growth	BP	0.301044828	BP developmental growth
GO:1902884	0.029972478	0.995572923	6	8	positive regulation of response to oxidative stress	BP	0.301226239	BP positive regulation of response to oxidative stress
GO:0009507	0.03010411	0.973253107	676	1673	chloroplast	CC	0.302263458	CC chloroplast
GO:0010497	0.03021006	0.993844748	8	11	plasmodesmata-mediated intercellular transport	BP	0.303041101	BP plasmodesmata-mediated intercellular transport
GO:0071712	0.030518508	0.989571167	12	21	ER-associated misfolded protein catabolic process	BP	0.305772841	BP ER-associated misfolded protein catabolic process
GO:0005342	0.030568657	0.980673741	52	106	organic acid transmembrane transporter activity	MF	0.305772841	MF organic acid transmembrane transporter activity
GO:0046943	0.030568657	0.980673741	52	106	carboxylic acid transmembrane transporter activity	MF	0.305772841	MF carboxylic acid transmembrane transporter activity
GO:0048639	0.03062378	0.992982692	8	12	positive regulation of developmental growth	BP	0.306036323	BP positive regulation of developmental growth
GO:0019199	0.03083763	0.97677564	118	279	transmembrane receptor protein kinase activity	MF	0.30712001	MF transmembrane receptor protein kinase activity
GO:0009087	0.030860369	1	4	4	methionine catabolic process	BP	0.30712001	BP methionine catabolic process
GO:0018826	0.030860369	1	4	4	methionine gamma-lyase activity	MF	0.30712001	MF methionine gamma-lyase activity
GO:0019458	0.030860369	1	4	4	methionine catabolic process via 2-oxobutanoate	BP	0.30712001	BP methionine catabolic process via 2-oxobutanoate
GO:1901990	0.03091171	0.985988331	21	37	regulation of mitotic cell cycle phase transition	BP	0.30712001	BP regulation of mitotic cell cycle phase transition
GO:0015189	0.030927835	0.995391647	6	8	L-lysine transmembrane transporter activity	MF	0.30712001	MF L-lysine transmembrane transporter activity
GO:0030891	0.030964029	1	4	4	VCB complex	CC	0.30712001	CC VCB complex
GO:0003785	0.031012432	0.991914029	9	14	actin monomer binding	MF	0.30712001	MF actin monomer binding
GO:0070727	0.031047847	0.975608844	165	379	cellular macromolecule localization	BP	0.30712001	BP cellular macromolecule localization
GO:0016759	0.03104994	0.987170477	17	30	cellulose synthase activity	MF	0.30712001	MF cellulose synthase activity
GO:0016760	0.03104994	0.987170477	17	30	cellulose synthase (UDP-forming) activity	MF	0.30712001	MF cellulose synthase (UDP-forming) activity
GO:0010226	0.031245679	1	4	4	response to lithium ion	BP	0.30876887	BP response to lithium ion
GO:0050801	0.031338112	0.976142641	130	296	ion homeostasis	BP	0.30902772	BP ion homeostasis
GO:0004834	0.031383863	0.997505747	4	5	tryptophan synthase activity	MF	0.30902772	MF tryptophan synthase activity
GO:0042451	0.031396568	0.99146134	10	15	purine nucleoside biosynthetic process	BP	0.30902772	BP purine nucleoside biosynthetic process
GO:0046129	0.031396568	0.99146134	10	15	purine ribonucleoside biosynthetic process	BP	0.30902772	BP purine ribonucleoside biosynthetic process
GO:0009522	0.031417188	0.987253666	15	29	photosystem I	CC	0.30902772	CC photosystem I
GO:0033481	0.031477073	0.997495681	4	5	galacturonate biosynthetic process	BP	0.309330611	BP galacturonate biosynthetic process
GO:0016567	0.031661646	0.973456528	295	717	protein ubiquitination	BP	0.310857136	BP protein ubiquitination
GO:0006104	0.031890816	0.992623879	8	12	succinyl-CoA metabolic process	BP	0.31281831	BP succinyl-CoA metabolic process
GO:0030026	0.032125307	0.988634612	13	22	cellular manganese ion homeostasis	BP	0.31482801	BP cellular manganese ion homeostasis
GO:0010499	0.032219338	0.988884448	12	21	proteasomal ubiquitin-independent protein catabolic process	BP	0.315001648	BP proteasomal ubiquitin-independent protein catabolic process
GO:0016822	0.032241973	0.995139468	6	8	hydrolase activity, acting on acid carbon-carbon bonds	MF	0.315001648	MF hydrolase activity, acting on acid carbon-carbon bonds
GO:0016823	0.032241973	0.995139468	6	8	hydrolase activity, acting on acid carbon-carbon bonds, in ketonic substances	MF	0.315001648	MF hydrolase activity, acting on acid carbon-carbon bonds, in ketonic substances
GO:0003997	0.032276662	0.995132768	6	8	acyl-CoA oxidase activity	MF	0.315001648	MF acyl-CoA oxidase activity
GO:0043628	0.03229115	0.984566817	21	42	ncRNA 3'-end processing	BP	0.315001648	BP ncRNA 3'-end processing
GO:0006629	0.032442779	0.972121799	397	966	lipid metabolic process	BP	0.315938828	BP lipid metabolic process
GO:1902680	0.03247636	0.974026118	187	437	positive regulation of RNA biosynthetic process	BP	0.315938828	BP positive regulation of RNA biosynthetic process
GO:1903508	0.03247636	0.974026118	187	437	positive regulation of nucleic acid-templated transcription	BP	0.315938828	BP positive regulation of nucleic acid-templated transcription
GO:0016441	0.032517163	0.985509222	20	35	post-transcriptional gene silencing	BP	0.316046617	BP post-transcriptional gene silencing
GO:1902882	0.032608027	0.990526969	10	16	regulation of response to oxidative stress	BP	0.316640316	BP regulation of response to oxidative stress
GO:0015696	0.032739124	0.996663167	6	7	NA	NA	0.317623274	none
GO:0009084	0.032869967	0.986305067	17	30	glutamine family amino acid biosynthetic process	BP	0.318601972	BP glutamine family amino acid biosynthetic process
GO:0007052	0.033055582	0.985071072	19	36	mitotic spindle organization	BP	0.320109293	BP mitotic spindle organization
GO:0016538	0.03311391	0.98485457	20	37	cyclin-dependent protein serine/threonine kinase regulator activity	MF	0.320382353	MF cyclin-dependent protein serine/threonine kinase regulator activity
GO:0044436	0.033161493	0.974066183	151	362	NA	NA	0.320551054	none
GO:0031167	0.033205984	0.987094697	14	26	rRNA methylation	BP	0.320689583	BP rRNA methylation
GO:0009753	0.033299154	0.976896611	74	162	response to jasmonic acid	BP	0.321297552	BP response to jasmonic acid
GO:0044815	0.033430871	0.983550057	22	45	DNA packaging complex	CC	0.322203421	CC DNA packaging complex
GO:0004568	0.033557265	0.991101482	9	14	chitinase activity	MF	0.322203421	MF chitinase activity
GO:0099516	0.033561348	0.981879063	30	58	NA	NA	0.322203421	none
GO:0010675	0.033596181	0.985568195	19	32	regulation of cellular carbohydrate metabolic process	BP	0.322203421	BP regulation of cellular carbohydrate metabolic process
GO:0009789	0.033658955	0.980903281	35	68	positive regulation of abscisic acid-activated signaling pathway	BP	0.322203421	BP positive regulation of abscisic acid-activated signaling pathway
GO:1901421	0.033658955	0.980903281	35	68	positive regulation of response to alcohol	BP	0.322203421	BP positive regulation of response to alcohol
GO:1905959	0.033658955	0.980903281	35	68	positive regulation of cellular response to alcohol	BP	0.322203421	BP positive regulation of cellular response to alcohol
GO:0042937	0.033665758	0.988638123	11	20	tripeptide transmembrane transporter activity	MF	0.322203421	MF tripeptide transmembrane transporter activity
GO:0042938	0.033665758	0.988638123	11	20	dipeptide transport	BP	0.322203421	BP dipeptide transport
GO:0048829	0.033815954	0.990662007	10	15	root cap development	BP	0.323100466	BP root cap development
GO:0009833	0.033990307	0.984759229	19	35	plant-type primary cell wall biogenesis	BP	0.323100466	BP plant-type primary cell wall biogenesis
GO:0051494	0.034018799	0.990594378	10	15	negative regulation of cytoskeleton organization	BP	0.323100466	BP negative regulation of cytoskeleton organization
GO:0004742	0.034032736	1	4	4	dihydrolipoyllysine-residue acetyltransferase activity	MF	0.323100466	MF dihydrolipoyllysine-residue acetyltransferase activity
GO:0016418	0.034032736	1	4	4	S-acetyltransferase activity	MF	0.323100466	MF S-acetyltransferase activity
GO:0030523	0.034032736	1	4	4	dihydrolipoamide S-acyltransferase activity	MF	0.323100466	MF dihydrolipoamide S-acyltransferase activity
GO:0016143	0.034032965	0.981007402	31	65	S-glycoside metabolic process	BP	0.323100466	BP S-glycoside metabolic process
GO:0019757	0.034032965	0.981007402	31	65	glycosinolate metabolic process	BP	0.323100466	BP glycosinolate metabolic process
GO:0019760	0.034032965	0.981007402	31	65	glucosinolate metabolic process	BP	0.323100466	BP glucosinolate metabolic process
GO:0098661	0.034069157	0.992856443	8	11	inorganic anion transmembrane transport	BP	0.32315553	BP inorganic anion transmembrane transport
GO:0000902	0.034179149	0.97290828	170	397	cell morphogenesis	BP	0.323843254	BP cell morphogenesis
GO:1901615	0.034202574	0.973788217	132	302	organic hydroxy compound metabolic process	BP	0.323843254	BP organic hydroxy compound metabolic process
GO:0006733	0.034238936	0.977002486	64	135	NA	NA	0.323899116	none
GO:0004315	0.034428664	1	4	4	3-oxoacyl-[acyl-carrier-protein] synthase activity	MF	0.325404426	MF 3-oxoacyl-[acyl-carrier-protein] synthase activity
GO:0000162	0.03464252	0.987954395	13	21	tryptophan biosynthetic process	BP	0.326844646	BP tryptophan biosynthetic process
GO:0046219	0.03464252	0.987954395	13	21	indolalkylamine biosynthetic process	BP	0.326844646	BP indolalkylamine biosynthetic process
GO:0046398	0.034699856	1	4	4	UDP-glucuronate metabolic process	BP	0.327095358	BP UDP-glucuronate metabolic process
GO:0008649	0.034760866	0.986940636	13	24	rRNA methyltransferase activity	MF	0.327380238	MF rRNA methyltransferase activity
GO:0008610	0.034910832	0.97130782	231	558	lipid biosynthetic process	BP	0.328092361	BP lipid biosynthetic process
GO:0007112	0.034929047	0.996686658	5	6	male meiosis cytokinesis	BP	0.328092361	BP male meiosis cytokinesis
GO:0033206	0.034929047	0.996686658	5	6	meiotic cytokinesis	BP	0.328092361	BP meiotic cytokinesis
GO:0009926	0.03496227	0.981464644	29	54	auxin polar transport	BP	0.328114574	BP auxin polar transport
GO:0015334	0.035029793	0.98963953	9	16	high-affinity oligopeptide transmembrane transporter activity	MF	0.328458369	MF high-affinity oligopeptide transmembrane transporter activity
GO:0005544	0.035102537	0.989649515	10	16	calcium-dependent phospholipid binding	MF	0.328850459	MF calcium-dependent phospholipid binding
GO:0015179	0.035219986	0.986468828	15	25	L-amino acid transmembrane transporter activity	MF	0.329366721	MF L-amino acid transmembrane transporter activity
GO:0019605	0.035250572	1	4	4	butyrate metabolic process	BP	0.329366721	BP butyrate metabolic process
GO:0047760	0.035250572	1	4	4	butyrate-CoA ligase activity	MF	0.329366721	MF butyrate-CoA ligase activity
GO:0043067	0.035351881	0.977297152	51	109	regulation of programmed cell death	BP	0.330023315	BP regulation of programmed cell death
GO:2001007	0.035419515	1	4	4	negative regulation of cellulose biosynthetic process	BP	0.330364654	BP negative regulation of cellulose biosynthetic process
GO:1901979	0.035853148	1	3	3	regulation of inward rectifier potassium channel activity	BP	0.334116144	BP regulation of inward rectifier potassium channel activity
GO:0006865	0.036012798	0.978096415	42	86	amino acid transport	BP	0.33531005	BP amino acid transport
GO:0001522	0.036163186	0.988407433	11	18	pseudouridine synthesis	BP	0.336415714	BP pseudouridine synthesis
GO:0017111	0.036228642	0.968732945	398	994	nucleoside-triphosphatase activity	MF	0.336730028	MF nucleoside-triphosphatase activity
GO:0103075	0.036397486	0.994853335	5	7	indole-3-pyruvate monooxygenase activity	MF	0.338003906	MF indole-3-pyruvate monooxygenase activity
GO:0030258	0.036671155	0.976587544	51	104	lipid modification	BP	0.339250684	BP lipid modification
GO:0033353	0.036677047	1	3	3	S-adenosylmethionine cycle	BP	0.339250684	BP S-adenosylmethionine cycle
GO:0046439	0.036677047	1	3	3	L-cysteine metabolic process	BP	0.339250684	BP L-cysteine metabolic process
GO:0046498	0.036677047	1	3	3	S-adenosylhomocysteine metabolic process	BP	0.339250684	BP S-adenosylhomocysteine metabolic process
GO:0015925	0.036735916	0.981834195	22	44	galactosidase activity	MF	0.339250684	MF galactosidase activity
GO:0007265	0.036842475	0.980548816	26	53	Ras protein signal transduction	BP	0.339250684	BP Ras protein signal transduction
GO:0036452	0.03685216	0.987357597	12	20	ESCRT complex	CC	0.339250684	CC ESCRT complex
GO:0071470	0.036993959	0.979540925	30	61	cellular response to osmotic stress	BP	0.339250684	BP cellular response to osmotic stress
GO:0034357	0.03709519	0.971181259	138	330	photosynthetic membrane	CC	0.339250684	CC photosynthetic membrane
GO:0042651	0.03709519	0.971181259	138	330	thylakoid membrane	CC	0.339250684	CC thylakoid membrane
GO:0032989	0.037095994	0.970414038	174	407	cellular component morphogenesis	BP	0.339250684	BP cellular component morphogenesis
GO:0008494	0.037118872	0.996408169	5	6	translation activator activity	MF	0.339250684	MF translation activator activity
GO:0009692	0.037183678	0.985269164	15	26	ethylene metabolic process	BP	0.339250684	BP ethylene metabolic process
GO:0009693	0.037183678	0.985269164	15	26	ethylene biosynthetic process	BP	0.339250684	BP ethylene biosynthetic process
GO:0043449	0.037183678	0.985269164	15	26	cellular alkene metabolic process	BP	0.339250684	BP cellular alkene metabolic process
GO:0043450	0.037183678	0.985269164	15	26	alkene biosynthetic process	BP	0.339250684	BP alkene biosynthetic process
GO:1900673	0.037183678	0.985269164	15	26	olefin metabolic process	BP	0.339250684	BP olefin metabolic process
GO:1900674	0.037183678	0.985269164	15	26	olefin biosynthetic process	BP	0.339250684	BP olefin biosynthetic process
GO:1901293	0.037254916	0.9750836	60	129	nucleoside phosphate biosynthetic process	BP	0.339250684	BP nucleoside phosphate biosynthetic process
GO:0004557	0.037261029	0.99201588	8	11	alpha-galactosidase activity	MF	0.339250684	MF alpha-galactosidase activity
GO:0052692	0.037261029	0.99201588	8	11	raffinose alpha-galactosidase activity	MF	0.339250684	MF raffinose alpha-galactosidase activity
GO:1905177	0.037296233	0.987177217	12	20	tracheary element differentiation	BP	0.339250684	BP tracheary element differentiation
GO:0015217	0.0373352	0.989867974	9	14	ADP transmembrane transporter activity	MF	0.339250684	MF ADP transmembrane transporter activity
GO:0009251	0.037339062	0.981149011	24	46	glucan catabolic process	BP	0.339250684	BP glucan catabolic process
GO:0044247	0.037339062	0.981149011	24	46	cellular polysaccharide catabolic process	BP	0.339250684	BP cellular polysaccharide catabolic process
GO:0017038	0.037361286	0.974828785	63	133	protein import	BP	0.339250684	BP protein import
GO:0043523	0.037477863	1	4	4	regulation of neuron apoptotic process	BP	0.339418226	BP regulation of neuron apoptotic process
GO:1901214	0.037477863	1	4	4	regulation of neuron death	BP	0.339418226	BP regulation of neuron death
GO:0008361	0.037507422	0.97714429	43	85	regulation of cell size	BP	0.339418226	BP regulation of cell size
GO:0032535	0.037507422	0.97714429	43	85	regulation of cellular component size	BP	0.339418226	BP regulation of cellular component size
GO:0019001	0.037629198	0.971733364	110	254	guanyl nucleotide binding	MF	0.339941604	MF guanyl nucleotide binding
GO:0032561	0.037629198	0.971733364	110	254	guanyl ribonucleotide binding	MF	0.339941604	MF guanyl ribonucleotide binding
GO:0051091	0.037782284	0.99286105	6	9	positive regulation of DNA-binding transcription factor activity	BP	0.341034829	BP positive regulation of DNA-binding transcription factor activity
GO:0015140	0.038136829	0.991781733	8	11	malate transmembrane transporter activity	MF	0.343285033	MF malate transmembrane transporter activity
GO:0001871	0.038142437	0.975073946	51	117	NA	NA	0.343285033	none
GO:0030247	0.038142437	0.975073946	51	117	polysaccharide binding	MF	0.343285033	MF polysaccharide binding
GO:0019637	0.038160717	0.968860146	215	496	organophosphate metabolic process	BP	0.343285033	BP organophosphate metabolic process
GO:0006883	0.03825493	1	3	3	cellular sodium ion homeostasis	BP	0.343723348	BP cellular sodium ion homeostasis
GO:0010564	0.038274094	0.97580469	49	98	regulation of cell cycle process	BP	0.343723348	BP regulation of cell cycle process
GO:0070125	0.038348707	1	4	4	mitochondrial translational elongation	BP	0.343957775	BP mitochondrial translational elongation
GO:0042538	0.038390058	0.97997537	26	50	hyperosmotic salinity response	BP	0.343957775	BP hyperosmotic salinity response
GO:0006627	0.038397242	0.996242788	5	6	protein processing involved in protein targeting to mitochondrion	BP	0.343957775	BP protein processing involved in protein targeting to mitochondrion
GO:0051240	0.038581111	0.973875906	62	136	positive regulation of multicellular organismal process	BP	0.344781857	BP positive regulation of multicellular organismal process
GO:0035770	0.038586515	0.975490243	49	100	ribonucleoprotein granule	CC	0.344781857	CC ribonucleoprotein granule
GO:0036464	0.038586515	0.975490243	49	100	cytoplasmic ribonucleoprotein granule	CC	0.344781857	CC cytoplasmic ribonucleoprotein granule
GO:0010036	0.03863119	0.988384185	10	16	response to boron-containing substance	BP	0.344891221	BP response to boron-containing substance
GO:0008375	0.038759078	0.982514588	19	34	acetylglucosaminyltransferase activity	MF	0.345473148	MF acetylglucosaminyltransferase activity
GO:0010087	0.038761353	0.9737968	61	135	phloem or xylem histogenesis	BP	0.345473148	BP phloem or xylem histogenesis
GO:0051055	0.038803264	0.993833649	6	8	negative regulation of lipid biosynthetic process	BP	0.345557043	BP negative regulation of lipid biosynthetic process
GO:0005496	0.038953505	0.988921216	10	15	steroid binding	MF	0.346527154	MF steroid binding
GO:0051651	0.03897738	0.982189471	19	35	maintenance of location in cell	BP	0.346527154	BP maintenance of location in cell
GO:0031146	0.039144004	0.977881498	32	64	SCF-dependent proteasomal ubiquitin-dependent protein catabolic process	BP	0.347717792	BP SCF-dependent proteasomal ubiquitin-dependent protein catabolic process
GO:0046933	0.039424762	0.986297765	11	20	proton-transporting ATP synthase activity, rotational mechanism	MF	0.349919442	MF proton-transporting ATP synthase activity, rotational mechanism
GO:0080024	0.039489031	0.996099938	5	6	indolebutyric acid metabolic process	BP	0.35019755	BP indolebutyric acid metabolic process
GO:0016832	0.03955119	0.985845081	12	21	aldehyde-lyase activity	MF	0.350456504	MF aldehyde-lyase activity
GO:0051129	0.039633367	0.976119355	40	80	negative regulation of cellular component organization	BP	0.350886567	BP negative regulation of cellular component organization
GO:0006555	0.039665725	0.983851015	16	27	methionine metabolic process	BP	0.350886567	BP methionine metabolic process
GO:0004564	0.039803226	0.985738442	12	21	beta-fructofuranosidase activity	MF	0.351810222	MF beta-fructofuranosidase activity
GO:0009606	0.040043066	0.973794647	54	113	tropism	BP	0.353636145	BP tropism
GO:0045261	0.0401336	0.987293913	10	17	proton-transporting ATP synthase complex, catalytic core F(1)	CC	0.354141547	CC proton-transporting ATP synthase complex, catalytic core F(1)
GO:0042537	0.040255517	0.978605161	27	52	benzene-containing compound metabolic process	BP	0.354692592	BP benzene-containing compound metabolic process
GO:0003727	0.040280192	0.97978466	24	44	single-stranded RNA binding	MF	0.354692592	MF single-stranded RNA binding
GO:0032446	0.040296121	0.965848028	306	749	protein modification by small protein conjugation	BP	0.354692592	BP protein modification by small protein conjugation
GO:0009742	0.040423018	0.975249427	41	85	brassinosteroid mediated signaling pathway	BP	0.35551526	BP brassinosteroid mediated signaling pathway
GO:0009743	0.040566002	0.974198115	48	99	response to carbohydrate	BP	0.356477933	BP response to carbohydrate
GO:0048513	0.04071061	0.992977374	7	9	animal organ development	BP	0.357453271	BP animal organ development
GO:0009266	0.041136873	0.965705303	250	615	response to temperature stimulus	BP	0.360897998	BP response to temperature stimulus
GO:0009723	0.041441153	0.971542519	67	141	response to ethylene	BP	0.363267753	BP response to ethylene
GO:0017087	0.041706178	1	3	3	mitochondrial processing peptidase complex	CC	0.365289775	CC mitochondrial processing peptidase complex
GO:0007049	0.041752472	0.967776019	130	296	cell cycle	BP	0.365394271	BP cell cycle
GO:0044802	0.041816375	0.970234298	79	172	NA	NA	0.36565256	none
GO:0005666	0.041859401	0.99125577	7	10	RNA polymerase III complex	CC	0.365728028	CC RNA polymerase III complex
GO:0044427	0.04193271	0.967074343	148	339	NA	NA	0.366067735	none
GO:0090506	0.0420889	1	3	3	axillary shoot meristem initiation	BP	0.366444733	BP axillary shoot meristem initiation
GO:0008728	0.042113746	0.995750577	5	6	GTP diphosphokinase activity	MF	0.366444733	MF GTP diphosphokinase activity
GO:0015969	0.042113746	0.995750577	5	6	guanosine tetraphosphate metabolic process	BP	0.366444733	BP guanosine tetraphosphate metabolic process
GO:0034035	0.042113746	0.995750577	5	6	purine ribonucleoside bisphosphate metabolic process	BP	0.366444733	BP purine ribonucleoside bisphosphate metabolic process
GO:0009065	0.042502871	0.990592805	8	11	glutamine family amino acid catabolic process	BP	0.369528231	BP glutamine family amino acid catabolic process
GO:0048316	0.042709728	0.973482552	41	89	seed development	BP	0.371023317	BP seed development
GO:0006561	0.042871019	0.992987137	6	8	proline biosynthetic process	BP	0.372120446	BP proline biosynthetic process
GO:0015556	0.042946366	0.988867276	9	13	C4-dicarboxylate transmembrane transporter activity	MF	0.372427695	MF C4-dicarboxylate transmembrane transporter activity
GO:0006570	0.042976468	0.987969282	9	14	tyrosine metabolic process	BP	0.372427695	BP tyrosine metabolic process
GO:1900140	0.04304894	0.97286524	44	94	regulation of seedling development	BP	0.372751938	BP regulation of seedling development
GO:0035556	0.043267389	0.964666492	200	484	intracellular signal transduction	BP	0.37426193	BP intracellular signal transduction
GO:0070476	0.043293725	1	3	3	rRNA (guanine-N7)-methylation	BP	0.37426193	BP rRNA (guanine-N7)-methylation
GO:0018195	0.043376115	0.995579614	5	6	peptidyl-arginine modification	BP	0.374365446	BP peptidyl-arginine modification
GO:0018216	0.043376115	0.995579614	5	6	peptidyl-arginine methylation	BP	0.374365446	BP peptidyl-arginine methylation
GO:0016741	0.043457615	0.966829348	120	267	transferase activity, transferring one-carbon groups	MF	0.374541655	MF transferase activity, transferring one-carbon groups
GO:0008327	0.0435166	0.984801516	13	20	methyl-CpG binding	MF	0.374541655	MF methyl-CpG binding
GO:0009720	0.043537429	1	3	3	detection of hormone stimulus	BP	0.374541655	BP detection of hormone stimulus
GO:0009726	0.043537429	1	3	3	detection of endogenous stimulus	BP	0.374541655	BP detection of endogenous stimulus
GO:0060260	0.04381137	0.982185025	14	26	regulation of transcription initiation from RNA polymerase II promoter	BP	0.375985711	BP regulation of transcription initiation from RNA polymerase II promoter
GO:0060261	0.04381137	0.982185025	14	26	positive regulation of transcription initiation from RNA polymerase II promoter	BP	0.375985711	BP positive regulation of transcription initiation from RNA polymerase II promoter
GO:2000144	0.04381137	0.982185025	14	26	positive regulation of DNA-templated transcription, initiation	BP	0.375985711	BP positive regulation of DNA-templated transcription, initiation
GO:0048437	0.043909156	0.976270492	28	53	floral organ development	BP	0.376406701	BP floral organ development
GO:1902932	0.043931225	0.992762086	6	8	positive regulation of alcohol biosynthetic process	BP	0.376406701	BP positive regulation of alcohol biosynthetic process
GO:0006635	0.04428769	0.98015287	18	32	fatty acid beta-oxidation	BP	0.378951453	BP fatty acid beta-oxidation
GO:0016125	0.044299507	0.972425447	42	88	sterol metabolic process	BP	0.378951453	BP sterol metabolic process
GO:0044255	0.044362147	0.962458115	292	706	cellular lipid metabolic process	BP	0.37918224	BP cellular lipid metabolic process
GO:0009523	0.044484536	0.978088983	20	41	photosystem II	CC	0.379698393	CC photosystem II
GO:1990939	0.044526614	0.990029865	8	11	NA	NA	0.379698393	none
GO:0000786	0.044580208	0.977884546	20	42	nucleosome	CC	0.379698393	CC nucleosome
GO:0051438	0.044614191	0.988830006	8	12	regulation of ubiquitin-protein transferase activity	BP	0.379698393	BP regulation of ubiquitin-protein transferase activity
GO:1904666	0.044614191	0.988830006	8	12	regulation of ubiquitin protein ligase activity	BP	0.379698393	BP regulation of ubiquitin protein ligase activity
GO:0098590	0.04463679	0.976966189	24	46	plasma membrane region	CC	0.379698393	CC plasma membrane region
GO:0061083	0.044872269	1	3	3	regulation of protein refolding	BP	0.381396355	BP regulation of protein refolding
GO:0005548	0.044971077	0.990426848	7	10	phospholipid transporter activity	MF	0.381930881	MF phospholipid transporter activity
GO:0015114	0.045124615	0.987229371	9	14	phosphate ion transmembrane transporter activity	MF	0.382623629	MF phosphate ion transmembrane transporter activity
GO:1901677	0.045124615	0.987229371	9	14	NA	NA	0.382623629	none
GO:0006833	0.045308907	0.979954253	16	31	water transport	BP	0.383574528	BP water transport
GO:0042044	0.045308907	0.979954253	16	31	fluid transport	BP	0.383574528	BP fluid transport
GO:0009965	0.045808822	0.97173349	40	84	leaf morphogenesis	BP	0.387498172	BP leaf morphogenesis
GO:0045834	0.046090681	0.979502749	17	31	positive regulation of lipid metabolic process	BP	0.389572506	BP positive regulation of lipid metabolic process
GO:1901562	0.046222051	0.992269742	6	8	response to paraquat	BP	0.390372576	BP response to paraquat
GO:0016408	0.046464379	0.987734482	9	13	C-acyltransferase activity	MF	0.392107728	MF C-acyltransferase activity
GO:0005819	0.046566122	0.971260801	41	83	spindle	CC	0.392423667	CC spindle
GO:0044093	0.046575629	0.968411702	60	127	positive regulation of molecular function	BP	0.392423667	BP positive regulation of molecular function
GO:0010639	0.046730421	0.972193128	36	72	negative regulation of organelle organization	BP	0.39334188	BP negative regulation of organelle organization
GO:0008137	0.046818727	0.977811516	19	36	NADH dehydrogenase (ubiquinone) activity	MF	0.39334188	MF NADH dehydrogenase (ubiquinone) activity
GO:0050136	0.046818727	0.977811516	19	36	NADH dehydrogenase (quinone) activity	MF	0.39334188	MF NADH dehydrogenase (quinone) activity
GO:0019395	0.04683258	0.977087888	21	39	fatty acid oxidation	BP	0.39334188	BP fatty acid oxidation
GO:0090066	0.04699667	0.970699764	43	86	regulation of anatomical structure size	BP	0.394408519	BP regulation of anatomical structure size
GO:0022900	0.047162986	0.970019638	43	95	electron transport chain	BP	0.395492138	BP electron transport chain
GO:0031080	0.047377441	0.99201833	6	8	nuclear pore outer ring	CC	0.396944554	CC nuclear pore outer ring
GO:0018298	0.047410851	0.974006763	28	54	protein-chromophore linkage	BP	0.396944554	BP protein-chromophore linkage
GO:0009956	0.047596328	0.9838993	11	18	radial pattern formation	BP	0.398147948	BP radial pattern formation
GO:0000075	0.04763828	0.977865846	19	34	cell cycle checkpoint signaling	BP	0.398147948	BP cell cycle checkpoint signaling
GO:0072329	0.047666918	0.973140074	30	59	monocarboxylic acid catabolic process	BP	0.398147948	BP monocarboxylic acid catabolic process
GO:0008276	0.047771773	0.972296955	33	65	protein methyltransferase activity	MF	0.398710568	MF protein methyltransferase activity
GO:0004312	0.047822264	0.983377031	12	19	fatty acid synthase activity	MF	0.3987236	MF fatty acid synthase activity
GO:0000275	0.047848332	0.995559572	4	5	mitochondrial proton-transporting ATP synthase complex, catalytic sector F(1)	CC	0.3987236	CC mitochondrial proton-transporting ATP synthase complex, catalytic sector F(1)
GO:0072524	0.047942853	0.9675185	59	125	pyridine-containing compound metabolic process	BP	0.399198397	BP pyridine-containing compound metabolic process
GO:1902850	0.048126959	0.976882638	19	37	microtubule cytoskeleton organization involved in mitosis	BP	0.400417808	BP microtubule cytoskeleton organization involved in mitosis
GO:0000302	0.048541909	0.964697113	80	189	response to reactive oxygen species	BP	0.403554429	BP response to reactive oxygen species
GO:0010193	0.04939836	0.983884057	11	17	response to ozone	BP	0.409341295	BP response to ozone
GO:0050657	0.049433425	0.967317408	54	109	nucleic acid transport	BP	0.409341295	BP nucleic acid transport
GO:0050658	0.049433425	0.967317408	54	109	RNA transport	BP	0.409341295	BP RNA transport
GO:0051236	0.049433425	0.967317408	54	109	establishment of RNA localization	BP	0.409341295	BP establishment of RNA localization
GO:0004857	0.049434322	0.965645292	60	147	enzyme inhibitor activity	MF	0.409341295	MF enzyme inhibitor activity
GO:0048441	0.049468971	0.987298902	8	12	petal development	BP	0.409341295	BP petal development
GO:0031253	0.049763043	1	3	3	cell projection membrane	CC	0.411134759	CC cell projection membrane
GO:0031256	0.049763043	1	3	3	leading edge membrane	CC	0.411134759	CC leading edge membrane
GO:0007264	0.049905768	0.971954784	28	58	small GTPase mediated signal transduction	BP	0.411993815	BP small GTPase mediated signal transduction
