# Supplementary material for: Genetic assimilation of ancestral plasticity during parallel adaptation to zinc contamination in Silene uniflora
Source: Nat Ecol Evol. 2023 Jan 26;7(3):414–23. doi: 10.1038/s41559-022-01975-w (PMC9998271; doi:10.1038/s41559-022-01975-w)
Supplement: Supplementary file 5 — For genes displaying the DP expression pattern (see main text for definition), which also showed differential expression between treatments in S1 and S2, table outlining enriched GO terms. [file 41559_2022_1975_MOESM5_ESM.csv]

category	over_represented_pvalue	under_represented_pvalue	numDEInCat	numInCat	term	ontology	over_represented_FDR	go_term
GO:0006950	1.70E-07	0.999999945	41	4225	response to stress	BP	0.001806682	BP response to stress
GO:0050896	7.01E-06	0.999997225	46	5698	response to stimulus	BP	0.030461398	BP response to stimulus
GO:0036294	1.74E-05	0.999998413	7	178	cellular response to decreased oxygen levels	BP	0.030461398	BP cellular response to decreased oxygen levels
GO:0071453	1.74E-05	0.999998413	7	178	cellular response to oxygen levels	BP	0.030461398	BP cellular response to oxygen levels
GO:0071456	1.74E-05	0.999998413	7	178	cellular response to hypoxia	BP	0.030461398	BP cellular response to hypoxia
GO:0070887	1.97E-05	0.999996329	12	632	cellular response to chemical stimulus	BP	0.030461398	BP cellular response to chemical stimulus
GO:0006880	2.29E-05	0.999999754	3	13	intracellular sequestering of iron ion	BP	0.030461398	BP intracellular sequestering of iron ion
GO:0097577	2.29E-05	0.999999754	3	13	sequestering of iron ion	BP	0.030461398	BP sequestering of iron ion
GO:0051238	4.36E-05	0.999999398	3	16	sequestering of metal ion	BP	0.051458899	BP sequestering of metal ion
GO:0001666	6.34E-05	0.999992889	7	216	response to hypoxia	BP	0.061321454	BP response to hypoxia
GO:0036293	6.70E-05	0.999992422	7	218	response to decreased oxygen levels	BP	0.061321454	BP response to decreased oxygen levels
GO:0070482	6.92E-05	0.999992126	7	219	response to oxygen levels	BP	0.061321454	BP response to oxygen levels
GO:0030026	0.000130734	0.999997262	3	22	cellular manganese ion homeostasis	BP	0.106930118	BP cellular manganese ion homeostasis
GO:0005381	0.000197309	0.999995224	3	23	iron ion transmembrane transporter activity	MF	0.145108821	MF iron ion transmembrane transporter activity
GO:0055071	0.000204705	0.999994942	3	25	manganese ion homeostasis	BP	0.145108821	BP manganese ion homeostasis
GO:0005384	0.000273632	0.999992507	3	26	manganese ion transmembrane transporter activity	MF	0.175330003	MF manganese ion transmembrane transporter activity
GO:0008061	0.000287838	0.99999193	3	28	chitin binding	MF	0.175330003	MF chitin binding
GO:0046915	0.000296806	0.99998289	4	66	transition metal ion transmembrane transporter activity	MF	0.175330003	MF transition metal ion transmembrane transporter activity
GO:0005576	0.000327205	0.999902605	15	1253	extracellular region	CC	0.179862333	CC extracellular region
GO:0051716	0.00033831	0.999886948	18	1646	cellular response to stimulus	BP	0.179862333	BP cellular response to stimulus
GO:0016491	0.000499965	0.999832635	17	1555	oxidoreductase activity	MF	0.245243541	MF oxidoreductase activity
GO:0009611	0.000507416	0.999933885	6	216	response to wounding	BP	0.245243541	BP response to wounding
GO:0051651	0.0005576	0.999980069	3	35	maintenance of location in cell	BP	0.257781058	BP maintenance of location in cell
GO:0033554	0.000616731	0.99980466	15	1293	cellular response to stress	BP	0.273237709	BP cellular response to stress
GO:0006979	0.000698946	0.999864673	8	430	response to oxidative stress	BP	0.297275909	BP response to oxidative stress
GO:0072593	0.000743423	0.99991926	5	162	reactive oxygen species metabolic process	BP	0.298585924	BP reactive oxygen species metabolic process
GO:0042221	0.000758189	0.999700052	22	2354	response to chemical	BP	0.298585924	BP response to chemical
GO:0051235	0.001120831	0.999948342	3	44	maintenance of location	BP	0.425635405	BP maintenance of location
GO:1901698	0.001341993	0.999748251	7	367	response to nitrogen compound	BP	0.488761266	BP response to nitrogen compound
GO:0016209	0.001378994	0.999827615	5	186	antioxidant activity	MF	0.488761266	MF antioxidant activity
GO:0006875	0.001546836	0.999859233	4	106	cellular metal ion homeostasis	BP	0.530564633	BP cellular metal ion homeostasis
GO:0004568	0.001851678	0.999966453	2	14	chitinase activity	MF	0.615252934	MF chitinase activity
GO:0044248	0.001909466	0.99937572	13	1109	cellular catabolic process	BP	0.615252934	BP cellular catabolic process
GO:0042744	0.002174881	0.999782001	4	125	hydrogen peroxide catabolic process	BP	0.64418696	BP hydrogen peroxide catabolic process
GO:0010243	0.002273566	0.999602024	6	297	response to organonitrogen compound	BP	0.64418696	BP response to organonitrogen compound
GO:0006952	0.002298946	0.999063297	19	2262	defense response	BP	0.64418696	BP defense response
GO:0006026	0.002483934	0.999946913	2	16	aminoglycan catabolic process	BP	0.64418696	BP aminoglycan catabolic process
GO:0006030	0.002483934	0.999946913	2	16	chitin metabolic process	BP	0.64418696	BP chitin metabolic process
GO:0006032	0.002483934	0.999946913	2	16	chitin catabolic process	BP	0.64418696	BP chitin catabolic process
GO:0046348	0.002483934	0.999946913	2	16	amino sugar catabolic process	BP	0.64418696	BP amino sugar catabolic process
GO:1901072	0.002483934	0.999946913	2	16	glucosamine-containing compound catabolic process	BP	0.64418696	BP glucosamine-containing compound catabolic process
GO:0015698	0.002548737	0.99973286	4	132	inorganic anion transport	BP	0.645255205	BP inorganic anion transport
GO:0046916	0.002628142	0.999834798	3	59	cellular transition metal ion homeostasis	BP	0.649884533	BP cellular transition metal ion homeostasis
GO:0009056	0.002781973	0.998935915	16	1596	catabolic process	BP	0.667013254	BP catabolic process
GO:1901071	0.002826359	0.99993507	2	17	glucosamine-containing compound metabolic process	BP	0.667013254	BP glucosamine-containing compound metabolic process
GO:1901700	0.002885602	0.998928044	15	1486	response to oxygen-containing compound	BP	0.667013254	BP response to oxygen-containing compound
GO:0055076	0.00309732	0.99965738	4	132	transition metal ion homeostasis	BP	0.700719184	BP transition metal ion homeostasis
GO:0042743	0.003235948	0.999637258	4	141	hydrogen peroxide metabolic process	BP	0.716829945	BP hydrogen peroxide metabolic process
GO:0097307	0.003536567	1	1	1	response to farnesol	BP	0.74529335	BP response to farnesol
GO:0097308	0.003536567	1	1	1	cellular response to farnesol	BP	0.74529335	BP cellular response to farnesol
GO:0030003	0.003589064	0.999586384	4	132	cellular cation homeostasis	BP	0.74529335	BP cellular cation homeostasis
GO:0006022	0.003644809	0.999903634	2	19	aminoglycan metabolic process	BP	0.74529335	BP aminoglycan metabolic process
GO:0003906	0.003817835	0.999895768	2	21	DNA-(apurinic or apyrimidinic site) endonuclease activity	MF	0.76594417	MF DNA-(apurinic or apyrimidinic site) endonuclease activity
GO:0010427	0.004458791	0.999867286	2	23	abscisic acid binding	MF	0.838085583	MF abscisic acid binding
GO:0006873	0.004527068	0.999442664	4	141	cellular ion homeostasis	BP	0.838085583	BP cellular ion homeostasis
GO:0001101	0.004904186	0.998286286	12	1120	response to acid chemical	BP	0.838085583	BP response to acid chemical
GO:0035885	0.005116807	1	1	1	exochitinase activity	MF	0.838085583	MF exochitinase activity
GO:0047251	0.005270905	1	1	1	thiohydroximate beta-D-glucosyltransferase activity	MF	0.838085583	MF thiohydroximate beta-D-glucosyltransferase activity
GO:0102659	0.005270905	1	1	1	UDP-glucose: 4-methylthiobutylhydroximate S-glucosyltransferase activity	MF	0.838085583	MF UDP-glucose: 4-methylthiobutylhydroximate S-glucosyltransferase activity
GO:0103099	0.005270905	1	1	1	UDP-glucose:5-methylthiopentylhydroximate S-glucosyltransferase activity	MF	0.838085583	MF UDP-glucose:5-methylthiopentylhydroximate S-glucosyltransferase activity
GO:0103100	0.005270905	1	1	1	UDP-glucose: 6-methylthiohexylhydroximate S-glucosyltransferase activity	MF	0.838085583	MF UDP-glucose: 6-methylthiohexylhydroximate S-glucosyltransferase activity
GO:0103101	0.005270905	1	1	1	UDP-glucose:7-methylthioheptylhydroximate S-glucosyltransferase activity	MF	0.838085583	MF UDP-glucose:7-methylthioheptylhydroximate S-glucosyltransferase activity
GO:0103102	0.005270905	1	1	1	UDP-glucose:8-methylthiooctylhydroximate S-glucosyltransferase activity	MF	0.838085583	MF UDP-glucose:8-methylthiooctylhydroximate S-glucosyltransferase activity
GO:0103103	0.005270905	1	1	1	UDP-glucose: 9-methylthiononylhydroximate S-glucosyltransferase activity	MF	0.838085583	MF UDP-glucose: 9-methylthiononylhydroximate S-glucosyltransferase activity
GO:0004657	0.005280893	1	1	1	proline dehydrogenase activity	MF	0.838085583	MF proline dehydrogenase activity
GO:0006562	0.005280893	1	1	1	proline catabolic process	BP	0.838085583	BP proline catabolic process
GO:0010133	0.005280893	1	1	1	proline catabolic process to glutamate	BP	0.838085583	BP proline catabolic process to glutamate
GO:0004864	0.005675438	0.999807203	2	26	protein phosphatase inhibitor activity	MF	0.87459317	MF protein phosphatase inhibitor activity
GO:0019212	0.005675438	0.999807203	2	26	phosphatase inhibitor activity	MF	0.87459317	MF phosphatase inhibitor activity
GO:0006040	0.005982809	0.999792236	2	24	amino sugar metabolic process	BP	0.900443388	BP amino sugar metabolic process
GO:0004601	0.006012553	0.999196072	4	167	peroxidase activity	MF	0.900443388	MF peroxidase activity
GO:0019840	0.006116274	0.999783569	2	27	isoprenoid binding	MF	0.903254797	MF isoprenoid binding
GO:0098771	0.006238528	0.998889603	5	252	inorganic ion homeostasis	BP	0.908688606	BP inorganic ion homeostasis
GO:0016684	0.006547647	0.999102793	4	171	oxidoreductase activity, acting on peroxide as acceptor	MF	0.920142594	MF oxidoreductase activity, acting on peroxide as acceptor
GO:0009407	0.006576774	0.999758392	2	27	toxin catabolic process	BP	0.920142594	BP toxin catabolic process
GO:0090487	0.006576774	0.999758392	2	27	secondary metabolite catabolic process	BP	0.920142594	BP secondary metabolite catabolic process
GO:0009753	0.006989344	0.999025019	4	162	response to jasmonic acid	BP	0.964545813	BP response to jasmonic acid
GO:0009414	0.00716546	0.99841192	6	369	response to water deprivation	BP	0.964545813	BP response to water deprivation
GO:0009628	0.007166286	0.996813759	18	2092	response to abiotic stimulus	BP	0.964545813	BP response to abiotic stimulus
GO:0060416	0.007416882	0.999986317	1	2	response to growth hormone	BP	0.985796374	BP response to growth hormone
GO:0009415	0.007874674	0.9982195	6	378	response to water	BP	1	BP response to water
GO:0055082	0.008791402	0.99868941	4	171	cellular chemical homeostasis	BP	1	BP cellular chemical homeostasis
GO:1990388	0.009253041	0.999971594	1	3	xylem-to-phloem iron transport	BP	1	BP xylem-to-phloem iron transport
GO:0006970	0.010020549	0.996999639	8	638	response to osmotic stress	BP	1	BP response to osmotic stress
GO:0015103	0.010183745	0.998945247	3	100	inorganic anion transmembrane transporter activity	MF	1	MF inorganic anion transmembrane transporter activity
GO:0008843	0.010248609	0.999973837	1	2	endochitinase activity	MF	1	MF endochitinase activity
GO:0080044	0.010391475	0.999508464	2	37	quercetin 7-O-glucosyltransferase activity	MF	1	MF quercetin 7-O-glucosyltransferase activity
GO:0042907	0.010425455	0.999972924	1	2	xanthine transmembrane transporter activity	MF	1	MF xanthine transmembrane transporter activity
GO:0004425	0.010496811	0.999972551	1	2	indole-3-glycerol-phosphate synthase activity	MF	1	MF indole-3-glycerol-phosphate synthase activity
GO:0080043	0.01055006	0.999496462	2	38	quercetin 3-O-glucosyltransferase activity	MF	1	MF quercetin 3-O-glucosyltransferase activity
GO:0009404	0.010784333	0.999481842	2	34	toxin metabolic process	BP	1	BP toxin metabolic process
GO:0010033	0.011536324	0.995139974	14	1578	response to organic substance	BP	1	BP response to organic substance
GO:0050801	0.011802606	0.997545167	5	296	ion homeostasis	BP	1	BP ion homeostasis
GO:0019208	0.012292778	0.999363936	2	39	phosphatase regulator activity	MF	1	MF phosphatase regulator activity
GO:0019888	0.012292778	0.999363936	2	39	protein phosphatase regulator activity	MF	1	MF protein phosphatase regulator activity
GO:0043178	0.012571467	0.999342532	2	38	alcohol binding	MF	1	MF alcohol binding
GO:0030603	0.013499925	0.999931872	1	4	oxaloacetase activity	MF	1	MF oxaloacetase activity
GO:0047776	0.013499925	0.999931872	1	4	citramalate lyase activity	MF	1	MF citramalate lyase activity
GO:0006749	0.014445524	0.999185881	2	40	glutathione metabolic process	BP	1	BP glutathione metabolic process
GO:0016638	0.01445478	0.999181047	2	46	oxidoreductase activity, acting on the CH-NH2 group of donors	MF	1	MF oxidoreductase activity, acting on the CH-NH2 group of donors
GO:1901565	0.014584276	0.995749899	7	553	organonitrogen compound catabolic process	BP	1	BP organonitrogen compound catabolic process
GO:0055065	0.014641732	0.997462757	4	203	metal ion homeostasis	BP	1	BP metal ion homeostasis
GO:0010412	0.014844269	0.999926707	1	3	mannan metabolic process	BP	1	BP mannan metabolic process
GO:0033293	0.01510382	0.999126334	2	43	monocarboxylic acid binding	MF	1	MF monocarboxylic acid binding
GO:0042562	0.01558953	0.999083893	2	42	hormone binding	MF	1	MF hormone binding
GO:0004791	0.015653064	0.999918473	1	3	thioredoxin-disulfide reductase activity	MF	1	MF thioredoxin-disulfide reductase activity
GO:0004640	0.015719991	0.999917772	1	3	phosphoribosylanthranilate isomerase activity	MF	1	MF phosphoribosylanthranilate isomerase activity
GO:0052856	0.015724937	0.99991772	1	3	NADHX epimerase activity	MF	1	MF NADHX epimerase activity
GO:0052857	0.015724937	0.99991772	1	3	NADPHX epimerase activity	MF	1	MF NADPHX epimerase activity
GO:0004733	0.015759888	0.999917353	1	3	pyridoxamine-phosphate oxidase activity	MF	1	MF pyridoxamine-phosphate oxidase activity
GO:0003674	0.017052712	0.98971642	78	15111	molecular_function	MF	1	MF molecular_function
GO:1901175	0.017429662	0.999886245	1	4	lycopene metabolic process	BP	1	BP lycopene metabolic process
GO:1901177	0.017429662	0.999886245	1	4	lycopene biosynthetic process	BP	1	BP lycopene biosynthetic process
GO:1901810	0.017429662	0.999886245	1	4	beta-carotene metabolic process	BP	1	BP beta-carotene metabolic process
GO:1901812	0.017429662	0.999886245	1	4	beta-carotene biosynthetic process	BP	1	BP beta-carotene biosynthetic process
GO:1901136	0.01852786	0.998804721	2	45	carbohydrate derivative catabolic process	BP	1	BP carbohydrate derivative catabolic process
GO:0015689	0.01870999	0.999860149	1	5	molybdate ion transport	BP	1	BP molybdate ion transport
GO:0004364	0.018886806	0.998768265	2	46	glutathione transferase activity	MF	1	MF glutathione transferase activity
GO:0046029	0.019018697	0.999864467	1	4	mannitol dehydrogenase activity	MF	1	MF mannitol dehydrogenase activity
GO:0031406	0.019612505	0.997401919	3	123	carboxylic acid binding	MF	1	MF carboxylic acid binding
GO:0043177	0.019612505	0.997401919	3	123	organic acid binding	MF	1	MF organic acid binding
GO:0005274	0.019780917	0.999853338	1	4	allantoin:proton symporter activity	MF	1	MF allantoin:proton symporter activity
GO:0015391	0.019780917	0.999853338	1	4	nucleobase:cation symporter activity	MF	1	MF nucleobase:cation symporter activity
GO:0015505	0.019780917	0.999853338	1	4	uracil:cation symporter activity	MF	1	MF uracil:cation symporter activity
GO:0015563	0.019780917	0.999853338	1	4	NA	NA	1	none
GO:0015720	0.019780917	0.999853338	1	4	allantoin transport	BP	1	BP allantoin transport
GO:0022857	0.019885117	0.991953884	11	1224	transmembrane transporter activity	MF	1	MF transmembrane transporter activity
GO:0015075	0.020047994	0.993200995	8	743	ion transmembrane transporter activity	MF	1	MF ion transmembrane transporter activity
GO:0019430	0.020709588	0.99983918	1	4	removal of superoxide radicals	BP	1	BP removal of superoxide radicals
GO:0043486	0.0209353	0.999835639	1	4	histone exchange	BP	1	BP histone exchange
GO:0000812	0.020944796	0.999835489	1	4	Swr1 complex	CC	1	CC Swr1 complex
GO:0033836	0.021450738	0.999808348	1	6	flavonol 7-O-beta-glucosyltransferase activity	MF	1	MF flavonol 7-O-beta-glucosyltransferase activity
GO:0016701	0.021471654	0.998496578	2	51	oxidoreductase activity, acting on single donors with incorporation of molecular oxygen	MF	1	MF oxidoreductase activity, acting on single donors with incorporation of molecular oxygen
GO:0035098	0.022209057	0.999802666	1	5	ESC/E(Z) complex	CC	1	CC ESC/E(Z) complex
GO:0009607	0.022868802	0.990157037	12	1456	response to biotic stimulus	BP	1	BP response to biotic stimulus
GO:0046873	0.023169451	0.99538882	4	238	metal ion transmembrane transporter activity	MF	1	MF metal ion transmembrane transporter activity
GO:0004857	0.023231609	0.99671183	3	147	enzyme inhibitor activity	MF	1	MF enzyme inhibitor activity
GO:0055080	0.023625293	0.995270848	4	235	cation homeostasis	BP	1	BP cation homeostasis
GO:0097306	0.02386229	0.998229124	2	55	cellular response to alcohol	BP	1	BP cellular response to alcohol
GO:0015098	0.023892933	0.999761992	1	6	molybdate ion transmembrane transporter activity	MF	1	MF molybdate ion transmembrane transporter activity
GO:0045549	0.024405237	0.999751626	1	6	9-cis-epoxycarotenoid dioxygenase activity	MF	1	MF 9-cis-epoxycarotenoid dioxygenase activity
GO:0009961	0.025565126	0.999738161	1	5	response to 1-aminocyclopropane-1-carboxylic acid	BP	1	BP response to 1-aminocyclopropane-1-carboxylic acid
GO:0019900	0.025826731	0.996198868	3	135	kinase binding	MF	1	MF kinase binding
GO:0010277	0.026066218	0.99972774	1	5	chlorophyllide a oxygenase [overall] activity	MF	1	MF chlorophyllide a oxygenase [overall] activity
GO:0016703	0.026066218	0.99972774	1	5	oxidoreductase activity, acting on single donors with incorporation of molecular oxygen, incorporation of one atom of oxygen (internal monooxygenases or internal mixed function oxidases)	MF	1	MF oxidoreductase activity, acting on single donors with incorporation of molecular oxygen, incorporation of one atom of oxygen (internal monooxygenases or internal mixed function oxidases)
GO:0005215	0.026788737	0.988658532	11	1277	transporter activity	MF	1	MF transporter activity
GO:0004520	0.027042285	0.997855805	2	54	endodeoxyribonuclease activity	MF	1	MF endodeoxyribonuclease activity
GO:0003824	0.027718904	0.982369246	52	9435	catalytic activity	MF	1	MF catalytic activity
GO:0022627	0.027734261	0.997762388	2	63	cytosolic small ribosomal subunit	CC	1	CC cytosolic small ribosomal subunit
GO:0030433	0.028100575	0.997721432	2	58	ubiquitin-dependent ERAD pathway	BP	1	BP ubiquitin-dependent ERAD pathway
GO:0071396	0.028265406	0.997698951	2	60	cellular response to lipid	BP	1	BP cellular response to lipid
GO:0097305	0.029216721	0.991181121	6	498	response to alcohol	BP	1	BP response to alcohol
GO:0016120	0.029259261	0.999632175	1	7	carotene biosynthetic process	BP	1	BP carotene biosynthetic process
GO:0000272	0.029650756	0.995396442	3	143	polysaccharide catabolic process	BP	1	BP polysaccharide catabolic process
GO:0043100	0.030005087	0.999623727	1	6	pyrimidine nucleobase salvage	BP	1	BP pyrimidine nucleobase salvage
GO:0098869	0.030798817	0.99960343	1	6	cellular oxidant detoxification	BP	1	BP cellular oxidant detoxification
GO:0008615	0.030962016	0.99959919	1	6	pyridoxine biosynthetic process	BP	1	BP pyridoxine biosynthetic process
GO:0016157	0.031270337	0.999591117	1	6	sucrose synthase activity	MF	1	MF sucrose synthase activity
GO:0035102	0.032233665	0.999553068	1	7	PRC1 complex	CC	1	CC PRC1 complex
GO:0036503	0.032390719	0.997160997	2	62	ERAD pathway	BP	1	BP ERAD pathway
GO:0048527	0.032586418	0.99713148	2	65	lateral root development	BP	1	BP lateral root development
GO:0016123	0.032877924	0.999534906	1	7	xanthophyll biosynthetic process	BP	1	BP xanthophyll biosynthetic process
GO:0020037	0.033837938	0.99078176	5	411	heme binding	MF	1	MF heme binding
GO:0005350	0.033900332	0.999505331	1	7	pyrimidine nucleobase transmembrane transporter activity	MF	1	MF pyrimidine nucleobase transmembrane transporter activity
GO:0015210	0.033900332	0.999505331	1	7	uracil transmembrane transporter activity	MF	1	MF uracil transmembrane transporter activity
GO:0015855	0.033900332	0.999505331	1	7	pyrimidine nucleobase transport	BP	1	BP pyrimidine nucleobase transport
GO:0015857	0.033900332	0.999505331	1	7	uracil transport	BP	1	BP uracil transport
GO:0031320	0.03390439	0.999505212	1	7	hexitol dehydrogenase activity	MF	1	MF hexitol dehydrogenase activity
GO:0016822	0.033968274	0.999493091	1	8	hydrolase activity, acting on acid carbon-carbon bonds	MF	1	MF hydrolase activity, acting on acid carbon-carbon bonds
GO:0016823	0.033968274	0.999493091	1	8	hydrolase activity, acting on acid carbon-carbon bonds, in ketonic substances	MF	1	MF hydrolase activity, acting on acid carbon-carbon bonds, in ketonic substances
GO:0044712	0.034264708	0.988121858	7	652	NA	NA	1	none
GO:0010436	0.034584541	0.999474405	1	8	carotenoid dioxygenase activity	MF	1	MF carotenoid dioxygenase activity
GO:0016121	0.034584541	0.999474405	1	8	carotene catabolic process	BP	1	BP carotene catabolic process
GO:0046247	0.034584541	0.999474405	1	8	terpene catabolic process	BP	1	BP terpene catabolic process
GO:0009506	0.035107379	0.985906679	9	1008	plasmodesma	CC	1	CC plasmodesma
GO:0005911	0.035774724	0.985590208	9	1011	cell-cell junction	CC	1	CC cell-cell junction
GO:1990748	0.035899692	0.999444825	1	7	cellular detoxification	BP	1	BP cellular detoxification
GO:0048528	0.036004109	0.996652315	2	68	post-embryonic root development	BP	1	BP post-embryonic root development
GO:0008614	0.036080809	0.999439169	1	7	pyridoxine metabolic process	BP	1	BP pyridoxine metabolic process
GO:0030054	0.036459365	0.985264339	9	1014	cell junction	CC	1	CC cell junction
GO:0009788	0.036560019	0.996574569	2	66	negative regulation of abscisic acid-activated signaling pathway	BP	1	BP negative regulation of abscisic acid-activated signaling pathway
GO:1901420	0.036560019	0.996574569	2	66	negative regulation of response to alcohol	BP	1	BP negative regulation of response to alcohol
GO:1905958	0.036560019	0.996574569	2	66	negative regulation of cellular response to alcohol	BP	1	BP negative regulation of cellular response to alcohol
GO:0009064	0.03704682	0.996507684	2	63	glutamine family amino acid metabolic process	BP	1	BP glutamine family amino acid metabolic process
GO:0009856	0.03761288	0.999367832	1	9	pollination	BP	1	BP pollination
GO:0004536	0.037689859	0.996412551	2	64	deoxyribonuclease activity	MF	1	MF deoxyribonuclease activity
GO:0015935	0.03798426	0.996359205	2	73	small ribosomal subunit	CC	1	CC small ribosomal subunit
GO:0003950	0.038023964	0.999363818	1	8	NAD+ ADP-ribosyltransferase activity	MF	1	MF NAD+ ADP-ribosyltransferase activity
GO:0005829	0.038399513	0.979106018	19	2719	cytosol	CC	1	CC cytosol
GO:0005537	0.038698686	0.999330528	1	9	mannose binding	MF	1	MF mannose binding
GO:0006801	0.038868193	0.999335037	1	8	superoxide metabolic process	BP	1	BP superoxide metabolic process
GO:0080148	0.039533942	0.999301093	1	9	negative regulation of response to water deprivation	BP	1	BP negative regulation of response to water deprivation
GO:0003684	0.039688502	0.996106459	2	71	damaged DNA binding	MF	1	MF damaged DNA binding
GO:0034663	0.03993319	0.999270788	1	11	endoplasmic reticulum chaperone complex	CC	1	CC endoplasmic reticulum chaperone complex
GO:0005774	0.040546653	0.985430453	7	708	vacuolar membrane	CC	1	CC vacuolar membrane
GO:0097346	0.040825888	0.999265806	1	8	INO80-type complex	CC	1	CC INO80-type complex
GO:0048878	0.041854248	0.987934505	5	412	chemical homeostasis	BP	1	BP chemical homeostasis
GO:0009725	0.041884396	0.982643323	9	991	response to hormone	BP	1	BP response to hormone
GO:0102740	0.04211776	0.999205962	1	9	theobromine:S-adenosyl-L-methionine 1-N-methyltransferase activity	MF	1	MF theobromine:S-adenosyl-L-methionine 1-N-methyltransferase activity
GO:0102741	0.04211776	0.999205962	1	9	paraxanthine:S-adenosyl-L-methionine 3-N-methyltransferase activity	MF	1	MF paraxanthine:S-adenosyl-L-methionine 3-N-methyltransferase activity
GO:0006560	0.042283419	0.999199652	1	9	proline metabolic process	BP	1	BP proline metabolic process
GO:0043295	0.042302239	0.999198934	1	9	glutathione binding	MF	1	MF glutathione binding
GO:1900750	0.042302239	0.999198934	1	9	oligopeptide binding	MF	1	MF oligopeptide binding
GO:0010555	0.042910992	0.99916535	1	10	response to mannitol	BP	1	BP response to mannitol
GO:0019903	0.043567618	0.999149879	1	9	protein phosphatase binding	MF	1	MF protein phosphatase binding
GO:0044437	0.043570857	0.984100242	7	719	NA	NA	1	none
GO:0008655	0.044679097	0.999105567	1	9	pyrimidine-containing compound salvage	BP	1	BP pyrimidine-containing compound salvage
GO:0005452	0.044752694	0.999102592	1	9	inorganic anion exchanger activity	MF	1	MF inorganic anion exchanger activity
GO:0080139	0.044752694	0.999102592	1	9	borate efflux transmembrane transporter activity	MF	1	MF borate efflux transmembrane transporter activity
GO:0016208	0.045312572	0.999068457	1	10	AMP binding	MF	1	MF AMP binding
GO:0046906	0.045324054	0.986645595	5	445	tetrapyrrole binding	MF	1	MF tetrapyrrole binding
GO:0042816	0.045813157	0.999059174	1	9	vitamin B6 metabolic process	BP	1	BP vitamin B6 metabolic process
GO:0042819	0.045813157	0.999059174	1	9	vitamin B6 biosynthetic process	BP	1	BP vitamin B6 biosynthetic process
GO:0016119	0.046209389	0.999021239	1	11	carotene metabolic process	BP	1	BP carotene metabolic process
GO:0001906	0.047241048	0.99896114	1	13	cell killing	BP	1	BP cell killing
GO:0031640	0.047241048	0.99896114	1	13	killing of cells of another organism	BP	1	BP killing of cells of another organism
GO:0044364	0.047241048	0.99896114	1	13	disruption of cells of another organism	BP	1	BP disruption of cells of another organism
GO:0090696	0.047680335	0.994820378	2	79	post-embryonic plant organ development	BP	1	BP post-embryonic plant organ development
GO:0080046	0.04778354	0.998963112	1	10	quercetin 4'-O-glucosyltransferase activity	MF	1	MF quercetin 4'-O-glucosyltransferase activity
GO:0043434	0.048362972	0.998927007	1	11	response to peptide hormone	BP	1	BP response to peptide hormone
GO:0009610	0.048667983	0.998913305	1	11	response to symbiotic fungus	BP	1	BP response to symbiotic fungus
GO:0022891	0.049564507	0.980007345	8	895	NA	NA	1	none
GO:0097237	0.049643239	0.998880034	1	10	cellular response to toxic substance	BP	1	BP cellular response to toxic substance
GO:0048029	0.049968598	0.994437344	2	74	monosaccharide binding	MF	1	MF monosaccharide binding
GO:0004017	0.049982542	0.998864525	1	10	adenylate kinase activity	MF	1	MF adenylate kinase activity
