# Supplementary material for: Genetic assimilation of ancestral plasticity during parallel adaptation to zinc contamination in Silene uniflora
Source: Nat Ecol Evol. 2023 Jan 26;7(3):414–23. doi: 10.1038/s41559-022-01975-w (PMC9998271; doi:10.1038/s41559-022-01975-w)
Supplement: Supplementary file 6 — For genes displaying the DP expression pattern (see main text for definition), but which did not show differential expression between treatments in S1 and S2, table outlining enriched GO terms. [file 41559_2022_1975_MOESM6_ESM.csv]

category	over_represented_pvalue	under_represented_pvalue	numDEInCat	numInCat	term	ontology	over_represented_FDR	go_term
GO:0042973	1.05E-05	0.999999908	3	52	glucan endo-1,3-beta-D-glucosidase activity	MF	0.0650205	MF glucan endo-1,3-beta-D-glucosidase activity
GO:0102740	2.35E-05	0.999999959	2	9	theobromine:S-adenosyl-L-methionine 1-N-methyltransferase activity	MF	0.0650205	MF theobromine:S-adenosyl-L-methionine 1-N-methyltransferase activity
GO:0102741	2.35E-05	0.999999959	2	9	paraxanthine:S-adenosyl-L-methionine 3-N-methyltransferase activity	MF	0.0650205	MF paraxanthine:S-adenosyl-L-methionine 3-N-methyltransferase activity
GO:0008422	2.45E-05	0.999999712	3	69	beta-glucosidase activity	MF	0.0650205	MF beta-glucosidase activity
GO:0015926	5.72E-05	0.999999096	3	92	glucosidase activity	MF	0.121539385	MF glucosidase activity
GO:0004553	0.000141071	0.999993735	4	334	hydrolase activity, hydrolyzing O-glycosyl compounds	MF	0.25000114	MF hydrolase activity, hydrolyzing O-glycosyl compounds
GO:0016798	0.000242845	0.999987545	4	385	hydrolase activity, acting on glycosyl bonds	MF	0.368880915	MF hydrolase activity, acting on glycosyl bonds
GO:0009404	0.000358078	0.99999713	2	34	toxin metabolic process	BP	0.475929846	BP toxin metabolic process
GO:0002229	0.000863769	0.999989015	2	54	defense response to oomycetes	BP	1	BP defense response to oomycetes
GO:0005975	0.001041209	0.999889478	5	994	carbohydrate metabolic process	BP	1	BP carbohydrate metabolic process
GO:0005093	0.001664065	0.999999337	1	2	Rab GDP-dissociation inhibitor activity	MF	1	MF Rab GDP-dissociation inhibitor activity
GO:0002239	0.002054102	0.999959058	2	83	response to oomycetes	BP	1	BP response to oomycetes
GO:0018973	0.002429221	0.999998116	1	3	trinitrotoluene metabolic process	BP	1	BP trinitrotoluene metabolic process
GO:0018974	0.002429221	0.999998116	1	3	2,4,6-trinitrotoluene metabolic process	BP	1	BP 2,4,6-trinitrotoluene metabolic process
GO:0019326	0.002429221	0.999998116	1	3	nitrotoluene metabolic process	BP	1	BP nitrotoluene metabolic process
GO:0046256	0.002429221	0.999998116	1	3	2,4,6-trinitrotoluene catabolic process	BP	1	BP 2,4,6-trinitrotoluene catabolic process
GO:0046260	0.002429221	0.999998116	1	3	trinitrotoluene catabolic process	BP	1	BP trinitrotoluene catabolic process
GO:0046263	0.002429221	0.999998116	1	3	nitrotoluene catabolic process	BP	1	BP nitrotoluene catabolic process
GO:0072490	0.002429221	0.999998116	1	3	toluene-containing compound metabolic process	BP	1	BP toluene-containing compound metabolic process
GO:0072491	0.002429221	0.999998116	1	3	toluene-containing compound catabolic process	BP	1	BP toluene-containing compound catabolic process
GO:0043765	0.002520921	0.999997971	1	3	T/G mismatch-specific endonuclease activity	MF	1	MF T/G mismatch-specific endonuclease activity
GO:0009820	0.003024043	0.999926369	2	99	alkaloid metabolic process	BP	1	BP alkaloid metabolic process
GO:0006076	0.003356857	0.999995952	1	4	(1->3)-beta-D-glucan catabolic process	BP	1	BP (1->3)-beta-D-glucan catabolic process
GO:0008309	0.004148911	0.999993403	1	5	double-stranded DNA exodeoxyribonuclease activity	MF	1	MF double-stranded DNA exodeoxyribonuclease activity
GO:0009813	0.00435308	0.999871935	2	120	flavonoid biosynthetic process	BP	1	BP flavonoid biosynthetic process
GO:0031406	0.004547286	0.999863149	2	123	carboxylic acid binding	MF	1	MF carboxylic acid binding
GO:0043177	0.004547286	0.999863149	2	123	organic acid binding	MF	1	MF organic acid binding
GO:0009812	0.005132681	0.99983549	2	131	flavonoid metabolic process	BP	1	BP flavonoid metabolic process
GO:0009607	0.005537539	0.999131296	5	1456	response to biotic stimulus	BP	1	BP response to biotic stimulus
GO:1902289	0.005674594	0.99998677	1	7	negative regulation of defense response to oomycetes	BP	1	BP negative regulation of defense response to oomycetes
GO:0000014	0.005716428	0.999986574	1	7	single-stranded DNA endodeoxyribonuclease activity	MF	1	MF single-stranded DNA endodeoxyribonuclease activity
GO:0030246	0.005756605	0.999541843	3	452	carbohydrate binding	MF	1	MF carbohydrate binding
GO:0009403	0.005787493	0.999986238	1	7	toxin biosynthetic process	BP	1	BP toxin biosynthetic process
GO:0009700	0.005787493	0.999986238	1	7	indole phytoalexin biosynthetic process	BP	1	BP indole phytoalexin biosynthetic process
GO:0010120	0.005787493	0.999986238	1	7	camalexin biosynthetic process	BP	1	BP camalexin biosynthetic process
GO:0046217	0.005787493	0.999986238	1	7	indole phytoalexin metabolic process	BP	1	BP indole phytoalexin metabolic process
GO:0052314	0.005787493	0.999986238	1	7	phytoalexin metabolic process	BP	1	BP phytoalexin metabolic process
GO:0052315	0.005787493	0.999986238	1	7	phytoalexin biosynthetic process	BP	1	BP phytoalexin biosynthetic process
GO:0052317	0.005787493	0.999986238	1	7	camalexin metabolic process	BP	1	BP camalexin metabolic process
GO:0000272	0.006048275	0.999788843	2	143	polysaccharide catabolic process	BP	1	BP polysaccharide catabolic process
GO:0009815	0.006373821	0.999982957	1	8	1-aminocyclopropane-1-carboxylate oxidase activity	MF	1	MF 1-aminocyclopropane-1-carboxylate oxidase activity
GO:0006561	0.006556167	0.999981967	1	8	proline biosynthetic process	BP	1	BP proline biosynthetic process
GO:0006560	0.007310835	0.999977214	1	9	proline metabolic process	BP	1	BP proline metabolic process
GO:0006952	0.008121641	0.998353764	6	2262	defense response	BP	1	BP defense response
GO:0005092	0.008222805	0.999970805	1	10	GDP-dissociation inhibitor activity	MF	1	MF GDP-dissociation inhibitor activity
GO:0046658	0.008435516	0.999649679	2	168	anchored component of plasma membrane	CC	1	CC anchored component of plasma membrane
GO:0017137	0.009347843	0.999961557	1	12	NA	NA	1	none
GO:0006308	0.00997959	0.999956175	1	12	DNA catabolic process	BP	1	BP DNA catabolic process
GO:1900056	0.010701481	0.99994924	1	13	negative regulation of leaf senescence	BP	1	BP negative regulation of leaf senescence
GO:1905622	0.010701481	0.99994924	1	13	negative regulation of leaf development	BP	1	BP negative regulation of leaf development
GO:0090502	0.010737604	0.999948896	1	13	RNA phosphodiester bond hydrolysis, endonucleolytic	BP	1	BP RNA phosphodiester bond hydrolysis, endonucleolytic
GO:0016998	0.010868579	0.999947639	1	13	cell wall macromolecule catabolic process	BP	1	BP cell wall macromolecule catabolic process
GO:0044248	0.011285547	0.998323314	4	1109	cellular catabolic process	BP	1	BP cellular catabolic process
GO:0004568	0.01170575	0.999938883	1	14	chitinase activity	MF	1	MF chitinase activity
GO:0007568	0.012971316	0.999324683	2	214	aging	BP	1	BP aging
GO:0031225	0.013308469	0.999297779	2	213	anchored component of membrane	CC	1	CC anchored component of membrane
GO:0006026	0.013366825	0.999919493	1	16	aminoglycan catabolic process	BP	1	BP aminoglycan catabolic process
GO:0006030	0.013366825	0.999919493	1	16	chitin metabolic process	BP	1	BP chitin metabolic process
GO:0006032	0.013366825	0.999919493	1	16	chitin catabolic process	BP	1	BP chitin catabolic process
GO:0046348	0.013366825	0.999919493	1	16	amino sugar catabolic process	BP	1	BP amino sugar catabolic process
GO:1901072	0.013366825	0.999919493	1	16	glucosamine-containing compound catabolic process	BP	1	BP glucosamine-containing compound catabolic process
GO:0005992	0.014000183	0.999911318	1	17	trehalose biosynthetic process	BP	1	BP trehalose biosynthetic process
GO:1901071	0.014197062	0.999908799	1	17	glucosamine-containing compound metabolic process	BP	1	BP glucosamine-containing compound metabolic process
GO:0004529	0.0142626	0.999907635	1	18	exodeoxyribonuclease activity	MF	1	MF exodeoxyribonuclease activity
GO:0016895	0.0142626	0.999907635	1	18	exodeoxyribonuclease activity, producing 5'-phosphomonoesters	MF	1	MF exodeoxyribonuclease activity, producing 5'-phosphomonoesters
GO:0019439	0.014334247	0.999213276	2	228	aromatic compound catabolic process	BP	1	BP aromatic compound catabolic process
GO:0006074	0.015415337	0.999891152	1	21	(1->3)-beta-D-glucan metabolic process	BP	1	BP (1->3)-beta-D-glucan metabolic process
GO:0006022	0.015790626	0.99988637	1	19	aminoglycan metabolic process	BP	1	BP aminoglycan metabolic process
GO:0016641	0.015866043	0.999884962	1	20	oxidoreductase activity, acting on the CH-NH2 group of donors, oxygen as acceptor	MF	1	MF oxidoreductase activity, acting on the CH-NH2 group of donors, oxygen as acceptor
GO:0005991	0.016145194	0.999880866	1	20	trehalose metabolic process	BP	1	BP trehalose metabolic process
GO:0016052	0.01653414	0.999021408	2	243	carbohydrate catabolic process	BP	1	BP carbohydrate catabolic process
GO:0008168	0.016926424	0.99898559	2	249	methyltransferase activity	MF	1	MF methyltransferase activity
GO:1901361	0.017021182	0.99897688	2	250	organic cyclic compound catabolic process	BP	1	BP organic cyclic compound catabolic process
GO:0010427	0.019087501	0.99983217	1	23	abscisic acid binding	MF	1	MF abscisic acid binding
GO:0016741	0.01936017	0.998753929	2	267	transferase activity, transferring one-carbon groups	MF	1	MF transferase activity, transferring one-carbon groups
GO:0006040	0.019590845	0.999822836	1	24	amino sugar metabolic process	BP	1	BP amino sugar metabolic process
GO:0009692	0.021013633	0.999795385	1	26	ethylene metabolic process	BP	1	BP ethylene metabolic process
GO:0009693	0.021013633	0.999795385	1	26	ethylene biosynthetic process	BP	1	BP ethylene biosynthetic process
GO:0043449	0.021013633	0.999795385	1	26	cellular alkene metabolic process	BP	1	BP cellular alkene metabolic process
GO:0043450	0.021013633	0.999795385	1	26	alkene biosynthetic process	BP	1	BP alkene biosynthetic process
GO:1900673	0.021013633	0.999795385	1	26	olefin metabolic process	BP	1	BP olefin metabolic process
GO:1900674	0.021013633	0.999795385	1	26	olefin biosynthetic process	BP	1	BP olefin biosynthetic process
GO:0046351	0.021149583	0.999792718	1	26	disaccharide biosynthetic process	BP	1	BP disaccharide biosynthetic process
GO:0004864	0.021544624	0.999784871	1	26	protein phosphatase inhibitor activity	MF	1	MF protein phosphatase inhibitor activity
GO:0019212	0.021544624	0.999784871	1	26	phosphatase inhibitor activity	MF	1	MF phosphatase inhibitor activity
GO:1900425	0.0217003	0.999781418	1	27	negative regulation of defense response to bacterium	BP	1	BP negative regulation of defense response to bacterium
GO:0009407	0.021970332	0.999775922	1	27	toxin catabolic process	BP	1	BP toxin catabolic process
GO:0090487	0.021970332	0.999775922	1	27	secondary metabolite catabolic process	BP	1	BP secondary metabolite catabolic process
GO:0051275	0.022067567	0.999773926	1	27	beta-glucan catabolic process	BP	1	BP beta-glucan catabolic process
GO:0019840	0.022325494	0.999768588	1	27	isoprenoid binding	MF	1	MF isoprenoid binding
GO:0019748	0.022339332	0.998448273	2	284	secondary metabolic process	BP	1	BP secondary metabolic process
GO:1902288	0.022352397	0.999767712	1	28	regulation of defense response to oomycetes	BP	1	BP regulation of defense response to oomycetes
GO:1901575	0.022576922	0.995868601	4	1364	organic substance catabolic process	BP	1	BP organic substance catabolic process
GO:0008061	0.0227143	0.999760097	1	28	chitin binding	MF	1	MF chitin binding
GO:0006790	0.023648554	0.998306523	2	293	sulfur compound metabolic process	BP	1	BP sulfur compound metabolic process
GO:0009084	0.023688613	0.999738343	1	30	glutamine family amino acid biosynthetic process	BP	1	BP glutamine family amino acid biosynthetic process
GO:0002832	0.025907102	0.999685811	1	33	negative regulation of response to biotic stimulus	BP	1	BP negative regulation of response to biotic stimulus
GO:0009057	0.026150134	0.996346081	3	802	macromolecule catabolic process	BP	1	BP macromolecule catabolic process
GO:0030234	0.026256338	0.998011335	2	309	enzyme regulator activity	MF	1	MF enzyme regulator activity
GO:0031226	0.026411737	0.997993184	2	311	intrinsic component of plasma membrane	CC	1	CC intrinsic component of plasma membrane
GO:0009835	0.026713837	0.99966584	1	33	fruit ripening	BP	1	BP fruit ripening
GO:0071695	0.026713837	0.99966584	1	33	anatomical structure maturation	BP	1	BP anatomical structure maturation
GO:0043901	0.026718262	0.999665425	1	34	NA	NA	1	none
GO:0032102	0.026727497	0.999665192	1	34	negative regulation of response to external stimulus	BP	1	BP negative regulation of response to external stimulus
GO:0017016	0.028658826	0.999613849	1	37	NA	NA	1	none
GO:0031267	0.028658826	0.999613849	1	37	small GTPase binding	MF	1	MF small GTPase binding
GO:0090501	0.02946572	0.999591679	1	37	RNA phosphodiester bond hydrolysis	BP	1	BP RNA phosphodiester bond hydrolysis
GO:0032259	0.029534115	0.997616629	2	337	methylation	BP	1	BP methylation
GO:0043178	0.030279547	0.999568372	1	38	alcohol binding	MF	1	MF alcohol binding
GO:0009863	0.030687625	0.999556289	1	39	salicylic acid mediated signaling pathway	BP	1	BP salicylic acid mediated signaling pathway
GO:0019208	0.031720911	0.999525727	1	39	phosphatase regulator activity	MF	1	MF phosphatase regulator activity
GO:0019888	0.031720911	0.999525727	1	39	protein phosphatase regulator activity	MF	1	MF protein phosphatase regulator activity
GO:0009718	0.032182857	0.999511413	1	40	anthocyanin-containing compound biosynthetic process	BP	1	BP anthocyanin-containing compound biosynthetic process
GO:1900055	0.032220068	0.999510276	1	40	regulation of leaf senescence	BP	1	BP regulation of leaf senescence
GO:0006749	0.032329898	0.999506912	1	40	glutathione metabolic process	BP	1	BP glutathione metabolic process
GO:0009312	0.032814019	0.99949163	1	41	oligosaccharide biosynthetic process	BP	1	BP oligosaccharide biosynthetic process
GO:0042562	0.033781651	0.999460699	1	42	hormone binding	MF	1	MF hormone binding
GO:0042435	0.033829419	0.999459163	1	42	indole-containing compound biosynthetic process	BP	1	BP indole-containing compound biosynthetic process
GO:0098772	0.034159843	0.997017842	2	359	molecular function regulator activity	MF	1	MF molecular function regulator activity
GO:0000122	0.034806311	0.999426646	1	44	negative regulation of transcription by RNA polymerase II	BP	1	BP negative regulation of transcription by RNA polymerase II
GO:0033293	0.035114126	0.999416706	1	43	monocarboxylic acid binding	MF	1	MF monocarboxylic acid binding
GO:0007165	0.036036198	0.992370691	4	1575	signal transduction	BP	1	BP signal transduction
GO:1901136	0.036180482	0.999379853	1	45	carbohydrate derivative catabolic process	BP	1	BP carbohydrate derivative catabolic process
GO:0016638	0.036522801	0.999367675	1	46	oxidoreductase activity, acting on the CH-NH2 group of donors	MF	1	MF oxidoreductase activity, acting on the CH-NH2 group of donors
GO:0009251	0.036760116	0.999359376	1	46	glucan catabolic process	BP	1	BP glucan catabolic process
GO:0044247	0.036760116	0.999359376	1	46	cellular polysaccharide catabolic process	BP	1	BP cellular polysaccharide catabolic process
GO:0004364	0.037330551	0.999339202	1	46	glutathione transferase activity	MF	1	MF glutathione transferase activity
GO:0046283	0.037446627	0.999334747	1	47	anthocyanin-containing compound metabolic process	BP	1	BP anthocyanin-containing compound metabolic process
GO:0009056	0.037638838	0.991920451	4	1596	catabolic process	BP	1	BP catabolic process
GO:0051020	0.037703347	0.999324941	1	49	GTPase binding	MF	1	MF GTPase binding
GO:0003674	0.03791756	0.986835697	17	15111	molecular_function	MF	1	MF molecular_function
GO:0031418	0.039265786	0.999267415	1	49	L-ascorbic acid binding	MF	1	MF L-ascorbic acid binding
GO:0048046	0.039967043	0.996199784	2	388	apoplast	CC	1	CC apoplast
GO:0042538	0.040318788	0.999226982	1	50	hyperosmotic salinity response	BP	1	BP hyperosmotic salinity response
GO:0005096	0.040872287	0.999204837	1	52	GTPase activator activity	MF	1	MF GTPase activator activity
GO:0009755	0.041361951	0.993090147	3	956	hormone-mediated signaling pathway	BP	1	BP hormone-mediated signaling pathway
GO:0042537	0.041663481	0.999173516	1	52	benzene-containing compound metabolic process	BP	1	BP benzene-containing compound metabolic process
GO:0015035	0.041785361	0.999168951	1	51	protein-disulfide reductase activity	MF	1	MF protein-disulfide reductase activity
GO:0004520	0.042401838	0.999143119	1	54	endodeoxyribonuclease activity	MF	1	MF endodeoxyribonuclease activity
GO:0030695	0.043186888	0.999110541	1	55	GTPase regulator activity	MF	1	MF GTPase regulator activity
GO:0038023	0.043452427	0.995674727	2	414	signaling receptor activity	MF	1	MF signaling receptor activity
GO:0042430	0.044890921	0.999038054	1	56	indole-containing compound metabolic process	BP	1	BP indole-containing compound metabolic process
GO:0044262	0.044904877	0.99544882	2	421	cellular carbohydrate metabolic process	BP	1	BP cellular carbohydrate metabolic process
GO:0030145	0.045301597	0.999020226	1	56	manganese ion binding	MF	1	MF manganese ion binding
GO:0006950	0.045561085	0.985106002	7	4225	response to stress	BP	1	BP response to stress
GO:0004872	0.046475123	0.99519984	2	430	NA	NA	1	none
GO:0060089	0.046475123	0.99519984	2	430	molecular transducer activity	MF	1	MF molecular transducer activity
GO:0007264	0.046799008	0.998953167	1	58	small GTPase mediated signal transduction	BP	1	BP small GTPase mediated signal transduction
GO:1900150	0.046889148	0.998948491	1	60	regulation of defense response to fungus	BP	1	BP regulation of defense response to fungus
GO:0005984	0.047264852	0.998931426	1	60	disaccharide metabolic process	BP	1	BP disaccharide metabolic process
GO:0003824	0.048014084	0.981388347	12	9435	catalytic activity	MF	1	MF catalytic activity
GO:0071704	0.04844641	0.981402603	11	8340	organic substance metabolic process	BP	1	BP organic substance metabolic process
GO:0060589	0.048771828	0.998860961	1	62	nucleoside-triphosphatase regulator activity	MF	1	MF nucleoside-triphosphatase regulator activity
GO:0006972	0.048858964	0.998857153	1	61	hyperosmotic response	BP	1	BP hyperosmotic response
GO:0009064	0.049160898	0.998842255	1	63	glutamine family amino acid metabolic process	BP	1	BP glutamine family amino acid metabolic process
GO:0004536	0.049849732	0.998808988	1	64	deoxyribonuclease activity	MF	1	MF deoxyribonuclease activity
