# Supplementary material for: Genetic assimilation of ancestral plasticity during parallel adaptation to zinc contamination in Silene uniflora
Source: Nat Ecol Evol. 2023 Jan 26;7(3):414–23. doi: 10.1038/s41559-022-01975-w (PMC9998271; doi:10.1038/s41559-022-01975-w)
Supplement: Supplementary file 7 — For genes displaying the CEC expression pattern (see main text for definition), table outlining enriched GO terms. [file 41559_2022_1975_MOESM7_ESM.csv]

category	over_represented_pvalue	under_represented_pvalue	numDEInCat	numInCat	term	ontology	over_represented_FDR	go_term
GO:0048046	1.39E-06	0.999999657	20	388	apoplast	CC	0.014776298	CC apoplast
GO:0005576	2.74E-05	0.999988074	38	1253	extracellular region	CC	0.137994555	CC extracellular region
GO:0045551	5.19E-05	0.999998328	4	16	cinnamyl-alcohol dehydrogenase activity	MF	0.137994555	MF cinnamyl-alcohol dehydrogenase activity
GO:0052747	5.19E-05	0.999998328	4	16	sinapyl alcohol dehydrogenase activity	MF	0.137994555	MF sinapyl alcohol dehydrogenase activity
GO:0060416	0.000178961	1	2	2	response to growth hormone	BP	0.272106171	BP response to growth hormone
GO:0030145	0.00018524	0.999980518	6	56	manganese ion binding	MF	0.272106171	MF manganese ion binding
GO:0005773	0.000200399	0.999921448	24	698	vacuole	CC	0.272106171	CC vacuole
GO:0016820	0.000246592	0.999934145	13	281	NA	NA	0.272106171	none
GO:0042626	0.000246592	0.999934145	13	281	ATPase-coupled transmembrane transporter activity	MF	0.272106171	MF ATPase-coupled transmembrane transporter activity
GO:0043492	0.000255907	0.999931388	13	282	NA	NA	0.272106171	none
GO:0045735	0.000362995	0.999956306	6	65	nutrient reservoir activity	MF	0.350884489	MF nutrient reservoir activity
GO:0015405	0.000445912	0.999873108	13	298	NA	NA	0.392581976	none
GO:0015399	0.00049751	0.999856736	13	301	primary active transmembrane transporter activity	MF	0.392581976	MF primary active transmembrane transporter activity
GO:0009808	0.000516895	0.999918247	7	91	lignin metabolic process	BP	0.392581976	BP lignin metabolic process
GO:0009407	0.00070762	0.999950806	4	27	toxin catabolic process	BP	0.447441989	BP toxin catabolic process
GO:0090487	0.00070762	0.999950806	4	27	secondary metabolite catabolic process	BP	0.447441989	BP secondary metabolite catabolic process
GO:0009809	0.000715369	0.999901642	6	70	lignin biosynthetic process	BP	0.447441989	BP lignin biosynthetic process
GO:0010290	0.000961509	0.999961562	3	15	chlorophyll catabolite transmembrane transporter activity	MF	0.511186512	MF chlorophyll catabolite transmembrane transporter activity
GO:0015431	0.000961509	0.999961562	3	15	ABC-type glutathione S-conjugate transporter activity	MF	0.511186512	MF ABC-type glutathione S-conjugate transporter activity
GO:0071997	0.000961509	0.999961562	3	15	NA	NA	0.511186512	none
GO:0030246	0.001048435	0.999625023	16	452	carbohydrate binding	MF	0.530857419	MF carbohydrate binding
GO:0009404	0.001820497	0.999832927	4	34	toxin metabolic process	BP	0.879879511	BP toxin metabolic process
GO:0098542	0.001957449	0.999035388	28	1044	defense response to other organism	BP	0.892911692	BP defense response to other organism
GO:0009704	0.002015412	0.999893546	3	17	de-etiolation	BP	0.892911692	BP de-etiolation
GO:0061687	0.002151627	0.999967845	2	5	detoxification of inorganic compound	BP	0.915129783	BP detoxification of inorganic compound
GO:0047213	0.002976871	0.999942873	2	6	anthocyanidin 3-O-glucosyltransferase activity	MF	1	MF anthocyanidin 3-O-glucosyltransferase activity
GO:0001933	0.003711471	0.999920232	2	6	negative regulation of protein phosphorylation	BP	1	BP negative regulation of protein phosphorylation
GO:0010507	0.003986524	0.999911109	2	6	negative regulation of autophagy	BP	1	BP negative regulation of autophagy
GO:0000413	0.004001134	0.999536479	4	42	protein peptidyl-prolyl isomerization	BP	1	BP protein peptidyl-prolyl isomerization
GO:0051704	0.004127666	0.997673403	36	1513	NA	NA	1	none
GO:0046915	0.004162958	0.999335879	5	66	transition metal ion transmembrane transporter activity	MF	1	MF transition metal ion transmembrane transporter activity
GO:0048544	0.004295458	0.999143241	6	113	recognition of pollen	BP	1	BP recognition of pollen
GO:0019748	0.004573447	0.998471049	11	284	secondary metabolic process	BP	1	BP secondary metabolic process
GO:0006952	0.00487359	0.997006049	48	2262	defense response	BP	1	BP defense response
GO:0008037	0.004950364	0.998982776	6	116	cell recognition	BP	1	BP cell recognition
GO:0006829	0.005070851	0.999616337	3	22	zinc ion transport	BP	1	BP zinc ion transport
GO:0010168	0.005197298	0.999859773	2	7	ER body	CC	1	CC ER body
GO:0042326	0.005219795	0.999858851	2	7	negative regulation of phosphorylation	BP	1	BP negative regulation of phosphorylation
GO:0042623	0.00533281	0.997984778	13	389	NA	NA	1	none
GO:0004364	0.005417473	0.999312884	4	46	glutathione transferase activity	MF	1	MF glutathione transferase activity
GO:0004040	0.006447439	0.99979807	2	8	amidase activity	MF	1	MF amidase activity
GO:0032196	0.006531981	0.999127338	4	45	transposition	BP	1	BP transposition
GO:0005516	0.007330396	0.997245505	12	359	calmodulin binding	MF	1	MF calmodulin binding
GO:0009751	0.00742276	0.997676239	9	225	response to salicylic acid	BP	1	BP response to salicylic acid
GO:0008106	0.00753584	0.99973121	2	10	alcohol dehydrogenase (NADP+) activity	MF	1	MF alcohol dehydrogenase (NADP+) activity
GO:0022804	0.007678209	0.996366966	19	682	active transmembrane transporter activity	MF	1	MF active transmembrane transporter activity
GO:0080148	0.007701307	0.99972806	2	9	negative regulation of response to water deprivation	BP	1	BP negative regulation of response to water deprivation
GO:0051707	0.008087437	0.995388743	32	1372	response to other organism	BP	1	BP response to other organism
GO:0010563	0.00813881	0.999704236	2	9	negative regulation of phosphorus metabolic process	BP	1	BP negative regulation of phosphorus metabolic process
GO:0045936	0.00813881	0.999704236	2	9	negative regulation of phosphate metabolic process	BP	1	BP negative regulation of phosphate metabolic process
GO:0102740	0.008324503	0.999693917	2	9	theobromine:S-adenosyl-L-methionine 1-N-methyltransferase activity	MF	1	MF theobromine:S-adenosyl-L-methionine 1-N-methyltransferase activity
GO:0102741	0.008324503	0.999693917	2	9	paraxanthine:S-adenosyl-L-methionine 3-N-methyltransferase activity	MF	1	MF paraxanthine:S-adenosyl-L-methionine 3-N-methyltransferase activity
GO:0005385	0.008463889	0.999217217	3	26	zinc ion transmembrane transporter activity	MF	1	MF zinc ion transmembrane transporter activity
GO:0033897	0.009436272	0.999621652	2	10	ribonuclease T2 activity	MF	1	MF ribonuclease T2 activity
GO:0004033	0.009505647	0.999610893	2	11	aldo-keto reductase (NADP) activity	MF	1	MF aldo-keto reductase (NADP) activity
GO:0034219	0.010453176	0.999557876	2	10	carbohydrate transmembrane transport	BP	1	BP carbohydrate transmembrane transport
GO:0006811	0.010524689	0.994758934	20	738	ion transport	BP	1	BP ion transport
GO:0009607	0.010879137	0.993606612	33	1456	response to biotic stimulus	BP	1	BP response to biotic stimulus
GO:0009605	0.010969252	0.993224573	40	1825	response to external stimulus	BP	1	BP response to external stimulus
GO:0000293	0.011023757	0.999500075	2	13	ferric-chelate reductase activity	MF	1	MF ferric-chelate reductase activity
GO:0016723	0.011023757	0.999500075	2	13	oxidoreductase activity, acting on metal ions, NAD or NADP as acceptor	MF	1	MF oxidoreductase activity, acting on metal ions, NAD or NADP as acceptor
GO:0016892	0.01161623	0.999471981	2	11	endoribonuclease activity, producing 3'-phosphomonoesters	MF	1	MF endoribonuclease activity, producing 3'-phosphomonoesters
GO:0031330	0.011659833	0.999477821	2	10	negative regulation of cellular catabolic process	BP	1	BP negative regulation of cellular catabolic process
GO:0043434	0.011703621	0.999465916	2	11	response to peptide hormone	BP	1	BP response to peptide hormone
GO:0043207	0.012099491	0.992893317	32	1413	response to external biotic stimulus	BP	1	BP response to external biotic stimulus
GO:0018208	0.012350765	0.997994019	4	57	peptidyl-proline modification	BP	1	BP peptidyl-proline modification
GO:0009814	0.012774485	0.995631309	9	249	NA	NA	1	none
GO:0042742	0.014138386	0.993190594	17	631	defense response to bacterium	BP	1	BP defense response to bacterium
GO:0048527	0.016110254	0.997156043	4	65	lateral root development	BP	1	BP lateral root development
GO:0000041	0.016198384	0.996367336	5	92	transition metal ion transport	BP	1	BP transition metal ion transport
GO:0009979	0.016209372	1	1	1	16:0 monogalactosyldiacylglycerol desaturase activity	MF	1	MF 16:0 monogalactosyldiacylglycerol desaturase activity
GO:0035885	0.016524953	1	1	1	exochitinase activity	MF	1	MF exochitinase activity
GO:0009617	0.016530313	0.991546907	19	751	response to bacterium	BP	1	BP response to bacterium
GO:0055076	0.016586228	0.995581822	6	132	transition metal ion homeostasis	BP	1	BP transition metal ion homeostasis
GO:0009698	0.016677825	0.994975107	7	170	phenylpropanoid metabolic process	BP	1	BP phenylpropanoid metabolic process
GO:1901652	0.016976774	0.999034036	2	13	response to peptide	BP	1	BP response to peptide
GO:0033127	0.016999296	1	1	1	regulation of histone phosphorylation	BP	1	BP regulation of histone phosphorylation
GO:0033128	0.016999296	1	1	1	negative regulation of histone phosphorylation	BP	1	BP negative regulation of histone phosphorylation
GO:0033137	0.016999296	1	1	1	negative regulation of peptidyl-serine phosphorylation	BP	1	BP negative regulation of peptidyl-serine phosphorylation
GO:0061866	0.016999296	1	1	1	negative regulation of histone H3-S10 phosphorylation	BP	1	BP negative regulation of histone H3-S10 phosphorylation
GO:1903341	0.016999296	1	1	1	regulation of meiotic DNA double-strand break formation	BP	1	BP regulation of meiotic DNA double-strand break formation
GO:1903343	0.016999296	1	1	1	positive regulation of meiotic DNA double-strand break formation	BP	1	BP positive regulation of meiotic DNA double-strand break formation
GO:2000615	0.016999296	1	1	1	regulation of histone H3-K9 acetylation	BP	1	BP regulation of histone H3-K9 acetylation
GO:2000616	0.016999296	1	1	1	negative regulation of histone H3-K9 acetylation	BP	1	BP negative regulation of histone H3-K9 acetylation
GO:0019076	0.017083397	1	1	1	viral release from host cell	BP	1	BP viral release from host cell
GO:0035890	0.017083397	1	1	1	exit from host	BP	1	BP exit from host
GO:0035891	0.017083397	1	1	1	exit from host cell	BP	1	BP exit from host cell
GO:0005245	0.017119768	1	1	1	voltage-gated calcium channel activity	MF	1	MF voltage-gated calcium channel activity
GO:0045171	0.017218433	1	1	1	intercellular bridge	CC	1	CC intercellular bridge
GO:1903600	0.017429683	1	1	1	glutaminase complex	CC	1	CC glutaminase complex
GO:0001580	0.017444243	1	1	1	detection of chemical stimulus involved in sensory perception of bitter taste	BP	1	BP detection of chemical stimulus involved in sensory perception of bitter taste
GO:0007638	0.017444243	1	1	1	mechanosensory behavior	BP	1	BP mechanosensory behavior
GO:0023041	0.017444243	1	1	1	neuronal signal transduction	BP	1	BP neuronal signal transduction
GO:0034703	0.017444243	1	1	1	cation channel complex	CC	1	CC cation channel complex
GO:0040040	0.017444243	1	1	1	thermosensory behavior	BP	1	BP thermosensory behavior
GO:0046957	0.017444243	1	1	1	negative phototaxis	BP	1	BP negative phototaxis
GO:0050848	0.017444243	1	1	1	regulation of calcium-mediated signaling	BP	1	BP regulation of calcium-mediated signaling
GO:0050850	0.017444243	1	1	1	positive regulation of calcium-mediated signaling	BP	1	BP positive regulation of calcium-mediated signaling
GO:0050907	0.017444243	1	1	1	detection of chemical stimulus involved in sensory perception	BP	1	BP detection of chemical stimulus involved in sensory perception
GO:0050912	0.017444243	1	1	1	detection of chemical stimulus involved in sensory perception of taste	BP	1	BP detection of chemical stimulus involved in sensory perception of taste
GO:0050960	0.017444243	1	1	1	detection of temperature stimulus involved in thermoception	BP	1	BP detection of temperature stimulus involved in thermoception
GO:0050961	0.017444243	1	1	1	detection of temperature stimulus involved in sensory perception	BP	1	BP detection of temperature stimulus involved in sensory perception
GO:0050965	0.017444243	1	1	1	detection of temperature stimulus involved in sensory perception of pain	BP	1	BP detection of temperature stimulus involved in sensory perception of pain
GO:0050968	0.017444243	1	1	1	detection of chemical stimulus involved in sensory perception of pain	BP	1	BP detection of chemical stimulus involved in sensory perception of pain
GO:0052129	0.017444243	1	1	1	negative energy taxis	BP	1	BP negative energy taxis
GO:0097603	0.017444243	1	1	1	temperature-gated ion channel activity	MF	1	MF temperature-gated ion channel activity
GO:0097604	0.017444243	1	1	1	temperature-gated cation channel activity	MF	1	MF temperature-gated cation channel activity
GO:0050801	0.017773034	0.993169954	10	296	ion homeostasis	BP	1	BP ion homeostasis
GO:0001917	0.018323068	1	1	1	photoreceptor inner segment	CC	1	CC photoreceptor inner segment
GO:0032391	0.018323068	1	1	1	photoreceptor connecting cilium	CC	1	CC photoreceptor connecting cilium
GO:0035869	0.018323068	1	1	1	ciliary transition zone	CC	1	CC ciliary transition zone
GO:0036064	0.018323068	1	1	1	ciliary basal body	CC	1	CC ciliary basal body
GO:0042472	0.018323068	1	1	1	inner ear morphogenesis	BP	1	BP inner ear morphogenesis
GO:0044441	0.018323068	1	1	1	NA	NA	1	none
GO:0045494	0.018323068	1	1	1	photoreceptor cell maintenance	BP	1	BP photoreceptor cell maintenance
GO:0050953	0.018323068	1	1	1	sensory perception of light stimulus	BP	1	BP sensory perception of light stimulus
GO:0050957	0.018323068	1	1	1	equilibrioception	BP	1	BP equilibrioception
GO:0048528	0.019138586	0.996438016	4	68	post-embryonic root development	BP	1	BP post-embryonic root development
GO:0009699	0.019738834	0.994531635	6	137	phenylpropanoid biosynthetic process	BP	1	BP phenylpropanoid biosynthetic process
GO:0005815	0.021636241	0.998575161	2	15	microtubule organizing center	CC	1	CC microtubule organizing center
GO:0000325	0.021886563	0.993782948	6	152	plant-type vacuole	CC	1	CC plant-type vacuole
GO:0022892	0.023184851	0.986924471	23	956	NA	NA	1	none
GO:0098754	0.023415298	0.998391685	2	15	detoxification	BP	1	BP detoxification
GO:0006749	0.023513145	0.996732354	3	40	glutathione metabolic process	BP	1	BP glutathione metabolic process
GO:0008559	0.023571154	0.995301317	4	83	ABC-type xenobiotic transporter activity	MF	1	MF ABC-type xenobiotic transporter activity
GO:0016616	0.024395731	0.992056971	7	186	oxidoreductase activity, acting on the CH-OH group of donors, NAD or NADP as acceptor	MF	1	MF oxidoreductase activity, acting on the CH-OH group of donors, NAD or NADP as acceptor
GO:0034308	0.025768386	0.998137104	2	15	primary alcohol metabolic process	BP	1	BP primary alcohol metabolic process
GO:0031407	0.025821482	0.996268843	3	43	oxylipin metabolic process	BP	1	BP oxylipin metabolic process
GO:0031408	0.025821482	0.996268843	3	43	oxylipin biosynthetic process	BP	1	BP oxylipin biosynthetic process
GO:0060586	0.027370813	0.999810577	1	2	multicellular organismal iron ion homeostasis	BP	1	BP multicellular organismal iron ion homeostasis
GO:0042389	0.027807961	0.999804434	1	2	omega-3 fatty acid desaturase activity	MF	1	MF omega-3 fatty acid desaturase activity
GO:0016717	0.027823718	0.997876703	2	17	oxidoreductase activity, acting on paired donors, with oxidation of a pair of donors resulting in the reduction of molecular oxygen to two molecules of water	MF	1	MF oxidoreductase activity, acting on paired donors, with oxidation of a pair of donors resulting in the reduction of molecular oxygen to two molecules of water
GO:0015238	0.0284824	0.993978135	4	87	NA	NA	1	none
GO:0016722	0.029528656	0.995495395	3	46	oxidoreductase activity, acting on metal ions	MF	1	MF oxidoreductase activity, acting on metal ions
GO:0090484	0.029864012	0.993591762	4	88	NA	NA	1	none
GO:0010055	0.030505401	0.999764328	1	2	atrichoblast differentiation	BP	1	BP atrichoblast differentiation
GO:0016765	0.030530484	0.991905614	5	114	transferase activity, transferring alkyl or aryl (other than methyl) groups	MF	1	MF transferase activity, transferring alkyl or aryl (other than methyl) groups
GO:0019829	0.030910217	0.993320132	4	77	ATPase-coupled cation transmembrane transporter activity	MF	1	MF ATPase-coupled cation transmembrane transporter activity
GO:0015755	0.030910574	0.999757975	1	2	fructose transmembrane transport	BP	1	BP fructose transmembrane transport
GO:0034486	0.030910574	0.999757975	1	2	vacuolar transmembrane transport	BP	1	BP vacuolar transmembrane transport
GO:1902334	0.030910574	0.999757975	1	2	fructose export from vacuole to cytoplasm	BP	1	BP fructose export from vacuole to cytoplasm
GO:0090696	0.031452281	0.993161553	4	79	post-embryonic plant organ development	BP	1	BP post-embryonic plant organ development
GO:0046873	0.031502954	0.988246218	8	238	metal ion transmembrane transporter activity	MF	1	MF metal ion transmembrane transporter activity
GO:0016491	0.031691013	0.97977916	33	1555	oxidoreductase activity	MF	1	MF oxidoreductase activity
GO:0055080	0.031748118	0.988139278	8	235	cation homeostasis	BP	1	BP cation homeostasis
GO:0040011	0.032208324	0.992948072	4	78	locomotion	BP	1	BP locomotion
GO:0042625	0.032332566	0.992912436	4	78	ATPase-coupled ion transmembrane transporter activity	MF	1	MF ATPase-coupled ion transmembrane transporter activity
GO:0006950	0.032529557	0.975921382	77	4225	response to stress	BP	1	BP response to stress
GO:0005344	0.032631728	0.999730034	1	2	oxygen carrier activity	MF	1	MF oxygen carrier activity
GO:0008843	0.032876594	0.999725932	1	2	endochitinase activity	MF	1	MF endochitinase activity
GO:0033135	0.032974683	0.999724281	1	2	regulation of peptidyl-serine phosphorylation	BP	1	BP regulation of peptidyl-serine phosphorylation
GO:0022857	0.033252288	0.979705357	27	1224	transmembrane transporter activity	MF	1	MF transmembrane transporter activity
GO:0055069	0.03329169	0.997186877	2	18	zinc ion homeostasis	BP	1	BP zinc ion homeostasis
GO:0070838	0.033324779	0.990956122	5	116	NA	NA	1	none
GO:0009627	0.033377164	0.994657514	3	47	systemic acquired resistance	BP	1	BP systemic acquired resistance
GO:0004048	0.033378236	0.999717432	1	2	anthranilate phosphoribosyltransferase activity	MF	1	MF anthranilate phosphoribosyltransferase activity
GO:0005215	0.033504426	0.979347833	28	1277	transporter activity	MF	1	MF transporter activity
GO:0009578	0.03386569	0.999709046	1	2	etioplast stroma	CC	1	CC etioplast stroma
GO:0047412	0.034028992	0.999706208	1	2	N-(long-chain-acyl)ethanolamine deacylase activity	MF	1	MF N-(long-chain-acyl)ethanolamine deacylase activity
GO:0070291	0.034028992	0.999706208	1	2	N-acylethanolamine metabolic process	BP	1	BP N-acylethanolamine metabolic process
GO:0102077	0.034028992	0.999706208	1	2	oleamide hydrolase activity	MF	1	MF oleamide hydrolase activity
GO:0103073	0.034028992	0.999706208	1	2	anandamide amidohydrolase activity	MF	1	MF anandamide amidohydrolase activity
GO:0047793	0.034060956	0.999705651	1	2	cycloeucalenol cycloisomerase activity	MF	1	MF cycloeucalenol cycloisomerase activity
GO:0010273	0.034115496	0.999704699	1	2	detoxification of copper ion	BP	1	BP detoxification of copper ion
GO:0002244	0.03415014	0.999704094	1	2	hematopoietic progenitor cell differentiation	BP	1	BP hematopoietic progenitor cell differentiation
GO:0009453	0.034264296	0.999702095	1	2	energy taxis	BP	1	BP energy taxis
GO:0042331	0.034264296	0.999702095	1	2	phototaxis	BP	1	BP phototaxis
GO:0043052	0.034264296	0.999702095	1	2	thermotaxis	BP	1	BP thermotaxis
GO:0005731	0.034281972	0.999701785	1	2	nucleolus organizer region	CC	1	CC nucleolus organizer region
GO:0030874	0.034281972	0.999701785	1	2	nucleolar chromatin	CC	1	CC nucleolar chromatin
GO:0016048	0.034361634	0.999700385	1	2	detection of temperature stimulus	BP	1	BP detection of temperature stimulus
GO:0050906	0.034504448	0.999697867	1	2	detection of stimulus involved in sensory perception	BP	1	BP detection of stimulus involved in sensory perception
GO:0072511	0.034528473	0.990539715	5	117	NA	NA	1	none
GO:0010378	0.034613478	0.999695938	1	2	temperature compensation of the circadian clock	BP	1	BP temperature compensation of the circadian clock
GO:0060122	0.035059989	0.999687971	1	2	inner ear receptor cell stereocilium organization	BP	1	BP inner ear receptor cell stereocilium organization
GO:0055089	0.037696256	0.999519417	1	3	fatty acid homeostasis	BP	1	BP fatty acid homeostasis
GO:0055090	0.037696256	0.999519417	1	3	acylglycerol homeostasis	BP	1	BP acylglycerol homeostasis
GO:0055091	0.037696256	0.999519417	1	3	phospholipid homeostasis	BP	1	BP phospholipid homeostasis
GO:0070328	0.037696256	0.999519417	1	3	triglyceride homeostasis	BP	1	BP triglyceride homeostasis
GO:0060903	0.037767114	0.999517593	1	3	positive regulation of meiosis I	BP	1	BP positive regulation of meiosis I
GO:0022853	0.040431173	0.990478766	4	84	active ion transmembrane transporter activity	MF	1	MF active ion transmembrane transporter activity
GO:0046983	0.040508082	0.978904572	15	587	protein dimerization activity	MF	1	MF protein dimerization activity
GO:0030001	0.041145532	0.98278191	9	293	metal ion transport	BP	1	BP metal ion transport
GO:0080141	0.041499433	0.999416536	1	3	regulation of jasmonic acid biosynthetic process	BP	1	BP regulation of jasmonic acid biosynthetic process
GO:0003755	0.04158796	0.990119013	4	84	peptidyl-prolyl cis-trans isomerase activity	MF	1	MF peptidyl-prolyl cis-trans isomerase activity
GO:0006968	0.041994277	0.999402403	1	3	cellular defense response	BP	1	BP cellular defense response
GO:0009737	0.042874267	0.978684141	13	485	response to abscisic acid	BP	1	BP response to abscisic acid
GO:0002376	0.042984884	0.976915896	16	670	immune system process	BP	1	BP immune system process
GO:0016894	0.04429527	0.995558368	2	22	endonuclease activity, active with either ribo- or deoxyribonucleic acids and producing 3'-phosphomonoesters	MF	1	MF endonuclease activity, active with either ribo- or deoxyribonucleic acids and producing 3'-phosphomonoesters
GO:0018973	0.044518487	0.999327622	1	3	trinitrotoluene metabolic process	BP	1	BP trinitrotoluene metabolic process
GO:0018974	0.044518487	0.999327622	1	3	2,4,6-trinitrotoluene metabolic process	BP	1	BP 2,4,6-trinitrotoluene metabolic process
GO:0019326	0.044518487	0.999327622	1	3	nitrotoluene metabolic process	BP	1	BP nitrotoluene metabolic process
GO:0046256	0.044518487	0.999327622	1	3	2,4,6-trinitrotoluene catabolic process	BP	1	BP 2,4,6-trinitrotoluene catabolic process
GO:0046260	0.044518487	0.999327622	1	3	trinitrotoluene catabolic process	BP	1	BP trinitrotoluene catabolic process
GO:0046263	0.044518487	0.999327622	1	3	nitrotoluene catabolic process	BP	1	BP nitrotoluene catabolic process
GO:0072490	0.044518487	0.999327622	1	3	toluene-containing compound metabolic process	BP	1	BP toluene-containing compound metabolic process
GO:0072491	0.044518487	0.999327622	1	3	toluene-containing compound catabolic process	BP	1	BP toluene-containing compound catabolic process
GO:0052893	0.04469843	0.99932212	1	3	N1-acetylspermine:oxygen oxidoreductase (propane-1,3-diamine-forming) activity	MF	1	MF N1-acetylspermine:oxygen oxidoreductase (propane-1,3-diamine-forming) activity
GO:0052896	0.04469843	0.99932212	1	3	spermidine oxidase (propane-1,3-diamine-forming) activity	MF	1	MF spermidine oxidase (propane-1,3-diamine-forming) activity
GO:0052897	0.04469843	0.99932212	1	3	N8-acetylspermidine:oxygen oxidoreductase (propane-1,3-diamine-forming) activity	MF	1	MF N8-acetylspermidine:oxygen oxidoreductase (propane-1,3-diamine-forming) activity
GO:0052898	0.04469843	0.99932212	1	3	N1-acetylspermidine:oxygen oxidoreductase (propane-1,3-diamine-forming) activity	MF	1	MF N1-acetylspermidine:oxygen oxidoreductase (propane-1,3-diamine-forming) activity
GO:0052900	0.04469843	0.99932212	1	3	spermine oxidase (propane-1,3-diamine-forming) activity	MF	1	MF spermine oxidase (propane-1,3-diamine-forming) activity
GO:0046914	0.045101279	0.971431613	28	1329	transition metal ion binding	MF	1	MF transition metal ion binding
GO:0070401	0.045354647	0.999301859	1	3	NADP+ binding	MF	1	MF NADP+ binding
GO:0050896	0.046554387	0.963880908	100	5698	response to stimulus	BP	1	BP response to stimulus
GO:0016614	0.046663487	0.98256998	7	214	oxidoreductase activity, acting on CH-OH group of donors	MF	1	MF oxidoreductase activity, acting on CH-OH group of donors
GO:0045736	0.046849813	0.999254556	1	3	negative regulation of cyclin-dependent protein serine/threonine kinase activity	BP	1	BP negative regulation of cyclin-dependent protein serine/threonine kinase activity
GO:1904030	0.046849813	0.999254556	1	3	negative regulation of cyclin-dependent protein kinase activity	BP	1	BP negative regulation of cyclin-dependent protein kinase activity
GO:0035428	0.047313761	0.999239556	1	3	NA	NA	1	none
GO:1905950	0.047313761	0.999239556	1	3	NA	NA	1	none
GO:0035264	0.047550102	0.999231857	1	3	multicellular organism growth	BP	1	BP multicellular organism growth
GO:0005353	0.047620712	0.999229548	1	3	fructose transmembrane transporter activity	MF	1	MF fructose transmembrane transporter activity
GO:0016859	0.048077236	0.988026516	4	88	cis-trans isomerase activity	MF	1	MF cis-trans isomerase activity
GO:0005315	0.048582809	0.994859746	2	23	inorganic phosphate transmembrane transporter activity	MF	1	MF inorganic phosphate transmembrane transporter activity
GO:0036381	0.048998403	0.999183805	1	3	pyridoxal 5'-phosphate synthase (glutamine hydrolysing) activity	MF	1	MF pyridoxal 5'-phosphate synthase (glutamine hydrolysing) activity
GO:0000099	0.049126812	0.999179473	1	3	sulfur amino acid transmembrane transporter activity	MF	1	MF sulfur amino acid transmembrane transporter activity
GO:0000101	0.049126812	0.999179473	1	3	sulfur amino acid transport	BP	1	BP sulfur amino acid transport
GO:0015184	0.049126812	0.999179473	1	3	L-cystine transmembrane transporter activity	MF	1	MF L-cystine transmembrane transporter activity
GO:0015811	0.049126812	0.999179473	1	3	L-cystine transport	BP	1	BP L-cystine transport
GO:0031177	0.049156097	0.999178484	1	3	phosphopantetheine binding	MF	1	MF phosphopantetheine binding
GO:0072509	0.049574859	0.985006372	5	129	NA	NA	1	none
GO:0043531	0.049584279	0.975562299	12	540	ADP binding	MF	1	MF ADP binding
