# Supplementary material for: Genetic assimilation of ancestral plasticity during parallel adaptation to zinc contamination in Silene uniflora
Source: Nat Ecol Evol. 2023 Jan 26;7(3):414–23. doi: 10.1038/s41559-022-01975-w (PMC9998271; doi:10.1038/s41559-022-01975-w)
Supplement: Supplementary file 8 — For genes displaying the DP expression pattern (see main text for definition), table outlining enriched GO terms. [file 41559_2022_1975_MOESM8_ESM.csv]

category	over_represented_pvalue	under_represented_pvalue	numDEInCat	numInCat	term	ontology	over_represented_FDR	go_term
GO:0006950	3.87E-08	0.999999987	48	4225	response to stress	BP	0.000411191	BP response to stress
GO:0050896	2.59E-06	0.99999893	54	5698	response to stimulus	BP	0.013791568	BP response to stimulus
GO:0102740	1.51E-05	0.999999873	3	9	theobromine:S-adenosyl-L-methionine 1-N-methyltransferase activity	MF	0.03529744	MF theobromine:S-adenosyl-L-methionine 1-N-methyltransferase activity
GO:0102741	1.51E-05	0.999999873	3	9	paraxanthine:S-adenosyl-L-methionine 3-N-methyltransferase activity	MF	0.03529744	MF paraxanthine:S-adenosyl-L-methionine 3-N-methyltransferase activity
GO:0008061	1.66E-05	0.999999571	4	28	chitin binding	MF	0.03529744	MF chitin binding
GO:0009404	3.71E-05	0.999998801	4	34	toxin metabolic process	BP	0.051949785	BP toxin metabolic process
GO:0006880	3.98E-05	0.999999485	3	13	intracellular sequestering of iron ion	BP	0.051949785	BP intracellular sequestering of iron ion
GO:0097577	3.98E-05	0.999999485	3	13	sequestering of iron ion	BP	0.051949785	BP sequestering of iron ion
GO:0036294	5.64E-05	0.999993778	7	178	cellular response to decreased oxygen levels	BP	0.051949785	BP cellular response to decreased oxygen levels
GO:0071453	5.64E-05	0.999993778	7	178	cellular response to oxygen levels	BP	0.051949785	BP cellular response to oxygen levels
GO:0071456	5.64E-05	0.999993778	7	178	cellular response to hypoxia	BP	0.051949785	BP cellular response to hypoxia
GO:0004568	5.86E-05	0.999999121	3	14	chitinase activity	MF	0.051949785	MF chitinase activity
GO:0051238	7.52E-05	0.999998745	3	16	sequestering of metal ion	BP	0.054669056	BP sequestering of metal ion
GO:0006026	9.25E-05	0.999998342	3	16	aminoglycan catabolic process	BP	0.054669056	BP aminoglycan catabolic process
GO:0006030	9.25E-05	0.999998342	3	16	chitin metabolic process	BP	0.054669056	BP chitin metabolic process
GO:0006032	9.25E-05	0.999998342	3	16	chitin catabolic process	BP	0.054669056	BP chitin catabolic process
GO:0046348	9.25E-05	0.999998342	3	16	amino sugar catabolic process	BP	0.054669056	BP amino sugar catabolic process
GO:1901072	9.25E-05	0.999998342	3	16	glucosamine-containing compound catabolic process	BP	0.054669056	BP glucosamine-containing compound catabolic process
GO:1901071	0.000113103	0.999997811	3	17	glucosamine-containing compound metabolic process	BP	0.061244011	BP glucosamine-containing compound metabolic process
GO:0070887	0.000118975	0.999972906	12	632	cellular response to chemical stimulus	BP	0.061244011	BP cellular response to chemical stimulus
GO:0006952	0.000120956	0.999954944	25	2262	defense response	BP	0.061244011	BP defense response
GO:0044248	0.000146592	0.999955545	17	1109	cellular catabolic process	BP	0.070850677	BP cellular catabolic process
GO:0006022	0.000166797	0.999996258	3	19	aminoglycan metabolic process	BP	0.077110798	BP aminoglycan metabolic process
GO:0001666	0.000197919	0.999973148	7	216	response to hypoxia	BP	0.08457856	BP response to hypoxia
GO:0036293	0.00020884	0.999971411	7	218	response to decreased oxygen levels	BP	0.08457856	BP response to decreased oxygen levels
GO:0070482	0.000215609	0.999970326	7	219	response to oxygen levels	BP	0.08457856	BP response to oxygen levels
GO:0016491	0.000218715	0.999924322	20	1555	oxidoreductase activity	MF	0.08457856	MF oxidoreductase activity
GO:0030026	0.00022431	0.999994336	3	22	cellular manganese ion homeostasis	BP	0.08457856	BP cellular manganese ion homeostasis
GO:0010427	0.000230676	0.999994092	3	23	abscisic acid binding	MF	0.08457856	MF abscisic acid binding
GO:0005576	0.000274102	0.999912172	17	1253	extracellular region	CC	0.097150899	CC extracellular region
GO:0005381	0.000334424	0.999990274	3	23	iron ion transmembrane transporter activity	MF	0.107911772	MF iron ion transmembrane transporter activity
GO:0004864	0.000334909	0.999990142	3	26	protein phosphatase inhibitor activity	MF	0.107911772	MF protein phosphatase inhibitor activity
GO:0019212	0.000334909	0.999990142	3	26	phosphatase inhibitor activity	MF	0.107911772	MF phosphatase inhibitor activity
GO:0055071	0.000349407	0.999989601	3	25	manganese ion homeostasis	BP	0.108346948	BP manganese ion homeostasis
GO:0006040	0.000356639	0.999989352	3	24	amino sugar metabolic process	BP	0.108346948	BP amino sugar metabolic process
GO:0019840	0.000373921	0.999988533	3	27	isoprenoid binding	MF	0.110441645	MF isoprenoid binding
GO:0009407	0.000414482	0.999986831	3	27	toxin catabolic process	BP	0.115978695	BP toxin catabolic process
GO:0090487	0.000414482	0.999986831	3	27	secondary metabolite catabolic process	BP	0.115978695	BP secondary metabolite catabolic process
GO:0005384	0.000465621	0.999984652	3	26	manganese ion transmembrane transporter activity	MF	0.126947343	MF manganese ion transmembrane transporter activity
GO:0009056	0.00051779	0.999807992	20	1596	catabolic process	BP	0.137641408	BP catabolic process
GO:0046915	0.000586669	0.999959324	4	66	transition metal ion transmembrane transporter activity	MF	0.152147585	MF transition metal ion transmembrane transporter activity
GO:0031406	0.000630819	0.99993403	5	123	carboxylic acid binding	MF	0.155988391	MF carboxylic acid binding
GO:0043177	0.000630819	0.99993403	5	123	organic acid binding	MF	0.155988391	MF organic acid binding
GO:0051651	0.000949304	0.999959091	3	35	maintenance of location in cell	BP	0.229407957	BP maintenance of location in cell
GO:0019208	0.001088665	0.99995049	3	39	phosphatase regulator activity	MF	0.251647281	MF phosphatase regulator activity
GO:0019888	0.001088665	0.99995049	3	39	protein phosphatase regulator activity	MF	0.251647281	MF protein phosphatase regulator activity
GO:0043178	0.001121309	0.999948553	3	38	alcohol binding	MF	0.253483308	MF alcohol binding
GO:0006560	0.001144287	0.999984897	2	9	proline metabolic process	BP	0.253483308	BP proline metabolic process
GO:0000272	0.001285567	0.999841873	5	143	polysaccharide catabolic process	BP	0.278335527	BP polysaccharide catabolic process
GO:0009611	0.001309865	0.999794162	6	216	response to wounding	BP	0.278335527	BP response to wounding
GO:0006749	0.001379208	0.999931798	3	40	glutathione metabolic process	BP	0.278335527	BP glutathione metabolic process
GO:0009607	0.001381864	0.999486457	17	1456	response to biotic stimulus	BP	0.278335527	BP response to biotic stimulus
GO:0016638	0.001387359	0.999930783	3	46	oxidoreductase activity, acting on the CH-NH2 group of donors	MF	0.278335527	MF oxidoreductase activity, acting on the CH-NH2 group of donors
GO:0033293	0.001486572	0.999924262	3	43	monocarboxylic acid binding	MF	0.292717078	MF monocarboxylic acid binding
GO:0042562	0.001552998	0.999919753	3	42	hormone binding	MF	0.3002368	MF hormone binding
GO:0072593	0.001690581	0.999778255	5	162	reactive oxygen species metabolic process	BP	0.320998994	BP reactive oxygen species metabolic process
GO:0051235	0.001892854	0.999894937	3	44	maintenance of location	BP	0.353100272	BP maintenance of location
GO:1901136	0.002018522	0.999885285	3	45	carbohydrate derivative catabolic process	BP	0.370050839	BP carbohydrate derivative catabolic process
GO:0004364	0.002085546	0.999879988	3	46	glutathione transferase activity	MF	0.375857774	MF glutathione transferase activity
GO:0006979	0.00226051	0.999470664	8	430	response to oxidative stress	BP	0.399078875	BP response to oxidative stress
GO:0016998	0.002303652	0.999953706	2	13	cell wall macromolecule catabolic process	BP	0.399078875	BP cell wall macromolecule catabolic process
GO:0004553	0.002326991	0.999517123	7	334	hydrolase activity, hydrolyzing O-glycosyl compounds	MF	0.399078875	MF hydrolase activity, hydrolyzing O-glycosyl compounds
GO:0051716	0.002878728	0.998819635	18	1646	cellular response to stimulus	BP	0.485865235	BP cellular response to stimulus
GO:0006875	0.002976683	0.99967463	4	106	cellular metal ion homeostasis	BP	0.494548025	BP cellular metal ion homeostasis
GO:0042973	0.003038739	0.999799286	3	52	glucan endo-1,3-beta-D-glucosidase activity	MF	0.497091	MF glucan endo-1,3-beta-D-glucosidase activity
GO:0016209	0.003089856	0.999533583	5	186	antioxidant activity	MF	0.497794535	MF antioxidant activity
GO:0002229	0.003463926	0.999759984	3	54	defense response to oomycetes	BP	0.549730167	BP defense response to oomycetes
GO:0004520	0.003578239	0.999749188	3	54	endodeoxyribonuclease activity	MF	0.559520864	MF endodeoxyribonuclease activity
GO:1901698	0.003761878	0.999148441	7	367	response to nitrogen compound	BP	0.575191087	BP response to nitrogen compound
GO:0042221	0.003826797	0.998217626	23	2354	response to chemical	BP	0.575191087	BP response to chemical
GO:0033554	0.003840738	0.998516204	15	1293	cellular response to stress	BP	0.575191087	BP cellular response to stress
GO:0042744	0.004231876	0.999488086	4	125	hydrogen peroxide catabolic process	BP	0.616354349	BP hydrogen peroxide catabolic process
GO:0097307	0.004289497	1	1	1	response to farnesol	BP	0.616354349	BP response to farnesol
GO:0097308	0.004289497	1	1	1	cellular response to farnesol	BP	0.616354349	BP cellular response to farnesol
GO:0046916	0.004371346	0.999669921	3	59	cellular transition metal ion homeostasis	BP	0.619740288	BP cellular transition metal ion homeostasis
GO:0003674	0.004721399	0.997250015	95	15111	molecular_function	MF	0.660560993	MF molecular_function
GO:0015698	0.004884006	0.999384346	4	132	inorganic anion transport	BP	0.67443681	BP inorganic anion transport
GO:0016798	0.005007238	0.998805364	7	385	hydrolase activity, acting on glycosyl bonds	MF	0.682589235	MF hydrolase activity, acting on glycosyl bonds
GO:0003906	0.005455044	0.999820718	2	21	DNA-(apurinic or apyrimidinic site) endonuclease activity	MF	0.695579929	MF DNA-(apurinic or apyrimidinic site) endonuclease activity
GO:0016641	0.00549427	0.999819471	2	20	oxidoreductase activity, acting on the CH-NH2 group of donors, oxygen as acceptor	MF	0.695579929	MF oxidoreductase activity, acting on the CH-NH2 group of donors, oxygen as acceptor
GO:0010243	0.005582563	0.99882235	6	297	response to organonitrogen compound	BP	0.695579929	BP response to organonitrogen compound
GO:0009064	0.005753054	0.999519663	3	63	glutamine family amino acid metabolic process	BP	0.695579929	BP glutamine family amino acid metabolic process
GO:0055076	0.005872992	0.999220127	4	132	transition metal ion homeostasis	BP	0.695579929	BP transition metal ion homeostasis
GO:0004536	0.005941035	0.999497954	3	64	deoxyribonuclease activity	MF	0.695579929	MF deoxyribonuclease activity
GO:0035885	0.006151614	1	1	1	exochitinase activity	MF	0.695579929	MF exochitinase activity
GO:0042743	0.006229715	0.99915788	4	141	hydrogen peroxide metabolic process	BP	0.695579929	BP hydrogen peroxide metabolic process
GO:0047251	0.006283398	1	1	1	thiohydroximate beta-D-glucosyltransferase activity	MF	0.695579929	MF thiohydroximate beta-D-glucosyltransferase activity
GO:0102659	0.006283398	1	1	1	UDP-glucose: 4-methylthiobutylhydroximate S-glucosyltransferase activity	MF	0.695579929	MF UDP-glucose: 4-methylthiobutylhydroximate S-glucosyltransferase activity
GO:0103099	0.006283398	1	1	1	UDP-glucose:5-methylthiopentylhydroximate S-glucosyltransferase activity	MF	0.695579929	MF UDP-glucose:5-methylthiopentylhydroximate S-glucosyltransferase activity
GO:0103100	0.006283398	1	1	1	UDP-glucose: 6-methylthiohexylhydroximate S-glucosyltransferase activity	MF	0.695579929	MF UDP-glucose: 6-methylthiohexylhydroximate S-glucosyltransferase activity
GO:0103101	0.006283398	1	1	1	UDP-glucose:7-methylthioheptylhydroximate S-glucosyltransferase activity	MF	0.695579929	MF UDP-glucose:7-methylthioheptylhydroximate S-glucosyltransferase activity
GO:0103102	0.006283398	1	1	1	UDP-glucose:8-methylthiooctylhydroximate S-glucosyltransferase activity	MF	0.695579929	MF UDP-glucose:8-methylthiooctylhydroximate S-glucosyltransferase activity
GO:0103103	0.006283398	1	1	1	UDP-glucose: 9-methylthiononylhydroximate S-glucosyltransferase activity	MF	0.695579929	MF UDP-glucose: 9-methylthiononylhydroximate S-glucosyltransferase activity
GO:0004657	0.006283398	1	1	1	proline dehydrogenase activity	MF	0.695579929	MF proline dehydrogenase activity
GO:0006562	0.006283398	1	1	1	proline catabolic process	BP	0.695579929	BP proline catabolic process
GO:0010133	0.006283398	1	1	1	proline catabolic process to glutamate	BP	0.695579929	BP proline catabolic process to glutamate
GO:0004857	0.006345458	0.99913717	4	147	enzyme inhibitor activity	MF	0.695579929	MF enzyme inhibitor activity
GO:0008422	0.006625616	0.999416373	3	69	beta-glucosidase activity	MF	0.713722651	MF beta-glucosidase activity
GO:0007568	0.006645212	0.998796747	5	214	aging	BP	0.713722651	BP aging
GO:0030003	0.006754832	0.999066681	4	132	cellular cation homeostasis	BP	0.718241261	BP cellular cation homeostasis
GO:1901700	0.006823973	0.997104559	16	1486	response to oxygen-containing compound	BP	0.718408955	BP response to oxygen-containing compound
GO:0030246	0.007844403	0.997963202	7	452	carbohydrate binding	MF	0.817740563	MF carbohydrate binding
GO:0001101	0.008178443	0.996793172	13	1120	response to acid chemical	BP	0.840267963	BP response to acid chemical
GO:0003824	0.008218552	0.994945805	64	9435	catalytic activity	MF	0.840267963	MF catalytic activity
GO:0006873	0.008467743	0.998750522	4	141	cellular ion homeostasis	BP	0.857500088	BP cellular ion homeostasis
GO:0060416	0.008974113	0.999979923	1	2	response to growth hormone	BP	0.900205089	BP response to growth hormone
GO:0048029	0.009156895	0.99909128	3	74	monosaccharide binding	MF	0.909955786	MF monosaccharide binding
GO:0006970	0.009686451	0.996860078	9	638	response to osmotic stress	BP	0.953667004	BP response to osmotic stress
GO:1990388	0.01110443	0.999958995	1	3	xylem-to-phloem iron transport	BP	1	BP xylem-to-phloem iron transport
GO:0002239	0.011229832	0.998795852	3	83	response to oomycetes	BP	1	BP response to oomycetes
GO:0004601	0.011367254	0.998169137	4	167	peroxidase activity	MF	1	MF peroxidase activity
GO:1901565	0.012234461	0.996189574	8	553	organonitrogen compound catabolic process	BP	1	BP organonitrogen compound catabolic process
GO:0016052	0.012293938	0.99741213	5	243	carbohydrate catabolic process	BP	1	BP carbohydrate catabolic process
GO:0008843	0.012308806	0.999962166	1	2	endochitinase activity	MF	1	MF endochitinase activity
GO:0016684	0.012348743	0.997961825	4	171	oxidoreductase activity, acting on peroxide as acceptor	MF	1	MF oxidoreductase activity, acting on peroxide as acceptor
GO:0042907	0.012483286	0.999961083	1	2	xanthine transmembrane transporter activity	MF	1	MF xanthine transmembrane transporter activity
GO:0005093	0.012491035	0.999961034	1	2	Rab GDP-dissociation inhibitor activity	MF	1	MF Rab GDP-dissociation inhibitor activity
GO:0004425	0.012524741	0.999960823	1	2	indole-3-glycerol-phosphate synthase activity	MF	1	MF indole-3-glycerol-phosphate synthase activity
GO:0098771	0.012958398	0.997235599	5	252	inorganic ion homeostasis	BP	1	BP inorganic ion homeostasis
GO:0009753	0.012993152	0.997824883	4	162	response to jasmonic acid	BP	1	BP response to jasmonic acid
GO:0009057	0.013809452	0.994949222	10	802	macromolecule catabolic process	BP	1	BP macromolecule catabolic process
GO:0015926	0.014058031	0.998358878	3	92	glucosidase activity	MF	1	MF glucosidase activity
GO:0080044	0.014705822	0.999164203	2	37	quercetin 7-O-glucosyltransferase activity	MF	1	MF quercetin 7-O-glucosyltransferase activity
GO:0009835	0.01474317	0.999165175	2	33	fruit ripening	BP	1	BP fruit ripening
GO:0071695	0.01474317	0.999165175	2	33	anatomical structure maturation	BP	1	BP anatomical structure maturation
GO:0009820	0.014811492	0.998234618	3	99	alkaloid metabolic process	BP	1	BP alkaloid metabolic process
GO:0080043	0.014938641	0.999143012	2	38	quercetin 3-O-glucosyltransferase activity	MF	1	MF quercetin 3-O-glucosyltransferase activity
GO:0018973	0.015677	0.999918102	1	3	trinitrotoluene metabolic process	BP	1	BP trinitrotoluene metabolic process
GO:0018974	0.015677	0.999918102	1	3	2,4,6-trinitrotoluene metabolic process	BP	1	BP 2,4,6-trinitrotoluene metabolic process
GO:0019326	0.015677	0.999918102	1	3	nitrotoluene metabolic process	BP	1	BP nitrotoluene metabolic process
GO:0046256	0.015677	0.999918102	1	3	2,4,6-trinitrotoluene catabolic process	BP	1	BP 2,4,6-trinitrotoluene catabolic process
GO:0046260	0.015677	0.999918102	1	3	trinitrotoluene catabolic process	BP	1	BP trinitrotoluene catabolic process
GO:0046263	0.015677	0.999918102	1	3	nitrotoluene catabolic process	BP	1	BP nitrotoluene catabolic process
GO:0072490	0.015677	0.999918102	1	3	toluene-containing compound metabolic process	BP	1	BP toluene-containing compound metabolic process
GO:0072491	0.015677	0.999918102	1	3	toluene-containing compound catabolic process	BP	1	BP toluene-containing compound catabolic process
GO:0055082	0.016100259	0.997127091	4	171	cellular chemical homeostasis	BP	1	BP cellular chemical homeostasis
GO:0030603	0.016172835	0.999901967	1	4	oxaloacetase activity	MF	1	MF oxaloacetase activity
GO:0047776	0.016172835	0.999901967	1	4	citramalate lyase activity	MF	1	MF citramalate lyase activity
GO:0015103	0.016508582	0.997951029	3	100	inorganic anion transmembrane transporter activity	MF	1	MF inorganic anion transmembrane transporter activity
GO:0009414	0.016520318	0.995602289	6	369	response to water deprivation	BP	1	BP response to water deprivation
GO:0043765	0.016906495	0.999904699	1	3	T/G mismatch-specific endonuclease activity	MF	1	MF T/G mismatch-specific endonuclease activity
GO:0010412	0.017739294	0.99989504	1	3	mannan metabolic process	BP	1	BP mannan metabolic process
GO:0009415	0.018056203	0.995097514	6	378	response to water	BP	1	BP response to water
GO:0004791	0.018662676	0.99988378	1	3	thioredoxin-disulfide reductase activity	MF	1	MF thioredoxin-disulfide reductase activity
GO:0052856	0.018725906	0.999882987	1	3	NADHX epimerase activity	MF	1	MF NADHX epimerase activity
GO:0052857	0.018725906	0.999882987	1	3	NADPHX epimerase activity	MF	1	MF NADPHX epimerase activity
GO:0004640	0.018730009	0.999882936	1	3	phosphoribosylanthranilate isomerase activity	MF	1	MF phosphoribosylanthranilate isomerase activity
GO:0004733	0.01873285	0.9998829	1	3	pyridoxamine-phosphate oxidase activity	MF	1	MF pyridoxamine-phosphate oxidase activity
GO:0006076	0.018888362	0.999866128	1	4	(1->3)-beta-D-glucan catabolic process	BP	1	BP (1->3)-beta-D-glucan catabolic process
GO:0019748	0.019331723	0.995437338	5	284	secondary metabolic process	BP	1	BP secondary metabolic process
GO:0005618	0.019997993	0.99268967	9	759	cell wall	CC	1	CC cell wall
GO:0030312	0.019997993	0.99268967	9	759	external encapsulating structure	CC	1	CC external encapsulating structure
GO:1901575	0.020088098	0.990861208	14	1364	organic substance catabolic process	BP	1	BP organic substance catabolic process
GO:1901175	0.020963643	0.999834949	1	4	lycopene metabolic process	BP	1	BP lycopene metabolic process
GO:1901177	0.020963643	0.999834949	1	4	lycopene biosynthetic process	BP	1	BP lycopene biosynthetic process
GO:1901810	0.020963643	0.999834949	1	4	beta-carotene metabolic process	BP	1	BP beta-carotene metabolic process
GO:1901812	0.020963643	0.999834949	1	4	beta-carotene biosynthetic process	BP	1	BP beta-carotene biosynthetic process
GO:0009628	0.021406087	0.989004705	19	2092	response to abiotic stimulus	BP	1	BP response to abiotic stimulus
GO:0006575	0.02152769	0.997045626	3	106	cellular modified amino acid metabolic process	BP	1	BP cellular modified amino acid metabolic process
GO:0021700	0.021765337	0.997001118	3	105	developmental maturation	BP	1	BP developmental maturation
GO:0015689	0.022427703	0.999798448	1	5	molybdate ion transport	BP	1	BP molybdate ion transport
GO:0042435	0.022437296	0.998398526	2	42	indole-containing compound biosynthetic process	BP	1	BP indole-containing compound biosynthetic process
GO:0046029	0.022852214	0.999803714	1	4	mannitol dehydrogenase activity	MF	1	MF mannitol dehydrogenase activity
GO:0010033	0.023736356	0.988658185	15	1578	response to organic substance	BP	1	BP response to organic substance
GO:0005274	0.023753015	0.999787852	1	4	allantoin:proton symporter activity	MF	1	MF allantoin:proton symporter activity
GO:0015391	0.023753015	0.999787852	1	4	nucleobase:cation symporter activity	MF	1	MF nucleobase:cation symporter activity
GO:0015505	0.023753015	0.999787852	1	4	uracil:cation symporter activity	MF	1	MF uracil:cation symporter activity
GO:0015563	0.023753015	0.999787852	1	4	NA	NA	1	none
GO:0015720	0.023753015	0.999787852	1	4	allantoin transport	BP	1	BP allantoin transport
GO:0050801	0.023803435	0.994074012	5	296	ion homeostasis	BP	1	BP ion homeostasis
GO:0016765	0.024015219	0.996561052	3	114	transferase activity, transferring alkyl or aryl (other than methyl) groups	MF	1	MF transferase activity, transferring alkyl or aryl (other than methyl) groups
GO:0019430	0.024723366	0.99977007	1	4	removal of superoxide radicals	BP	1	BP removal of superoxide radicals
GO:0006790	0.024802075	0.993760354	5	293	sulfur compound metabolic process	BP	1	BP sulfur compound metabolic process
GO:0043486	0.02489916	0.999766771	1	4	histone exchange	BP	1	BP histone exchange
GO:0000812	0.02489939	0.999766767	1	4	Swr1 complex	CC	1	CC Swr1 complex
GO:0030234	0.025396322	0.993569084	5	309	enzyme regulator activity	MF	1	MF enzyme regulator activity
GO:0033836	0.025814088	0.999721557	1	6	flavonol 7-O-beta-glucosyltransferase activity	MF	1	MF flavonol 7-O-beta-glucosyltransferase activity
GO:0055065	0.026331688	0.99454314	4	203	metal ion homeostasis	BP	1	BP metal ion homeostasis
GO:0035098	0.026512553	0.99971787	1	5	ESC/E(Z) complex	CC	1	CC ESC/E(Z) complex
GO:0009813	0.026807319	0.99599422	3	120	flavonoid biosynthetic process	BP	1	BP flavonoid biosynthetic process
GO:0015098	0.028571192	0.999658526	1	6	molybdate ion transmembrane transporter activity	MF	1	MF molybdate ion transmembrane transporter activity
GO:0045549	0.029284198	0.999641167	1	6	9-cis-epoxycarotenoid dioxygenase activity	MF	1	MF 9-cis-epoxycarotenoid dioxygenase activity
GO:0022857	0.029826556	0.986579662	12	1224	transmembrane transporter activity	MF	1	MF transmembrane transporter activity
GO:0008309	0.029926257	0.999640035	1	5	double-stranded DNA exodeoxyribonuclease activity	MF	1	MF double-stranded DNA exodeoxyribonuclease activity
GO:0016701	0.030018461	0.997481753	2	51	oxidoreductase activity, acting on single donors with incorporation of molecular oxygen	MF	1	MF oxidoreductase activity, acting on single donors with incorporation of molecular oxygen
GO:0009961	0.030448682	0.999627277	1	5	response to 1-aminocyclopropane-1-carboxylic acid	BP	1	BP response to 1-aminocyclopropane-1-carboxylic acid
GO:0010277	0.031010696	0.999613302	1	5	chlorophyllide a oxygenase [overall] activity	MF	1	MF chlorophyllide a oxygenase [overall] activity
GO:0016703	0.031010696	0.999613302	1	5	oxidoreductase activity, acting on single donors with incorporation of molecular oxygen, incorporation of one atom of oxygen (internal monooxygenases or internal mixed function oxidases)	MF	1	MF oxidoreductase activity, acting on single donors with incorporation of molecular oxygen, incorporation of one atom of oxygen (internal monooxygenases or internal mixed function oxidases)
GO:0044712	0.031293527	0.988418428	8	652	NA	NA	1	none
GO:0009751	0.0321035	0.992923188	4	225	response to salicylic acid	BP	1	BP response to salicylic acid
GO:0006518	0.032169012	0.991332775	5	334	peptide metabolic process	BP	1	BP peptide metabolic process
GO:0031418	0.033256232	0.997055722	2	49	L-ascorbic acid binding	MF	1	MF L-ascorbic acid binding
GO:0097306	0.033365526	0.997031174	2	55	cellular response to alcohol	BP	1	BP cellular response to alcohol
GO:0009812	0.034232007	0.994374747	3	131	flavonoid metabolic process	BP	1	BP flavonoid metabolic process
GO:0016120	0.035107517	0.999468443	1	7	carotene biosynthetic process	BP	1	BP carotene biosynthetic process
GO:0042537	0.035475721	0.996742277	2	52	benzene-containing compound metabolic process	BP	1	BP benzene-containing compound metabolic process
GO:0019725	0.035714709	0.990109965	5	328	cellular homeostasis	BP	1	BP cellular homeostasis
GO:0043100	0.035916228	0.999458796	1	6	pyrimidine nucleobase salvage	BP	1	BP pyrimidine nucleobase salvage
GO:0098869	0.036752934	0.999433096	1	6	cellular oxidant detoxification	BP	1	BP cellular oxidant detoxification
GO:0008615	0.036829629	0.99943071	1	6	pyridoxine biosynthetic process	BP	1	BP pyridoxine biosynthetic process
GO:0016157	0.037117292	0.999421715	1	6	sucrose synthase activity	MF	1	MF sucrose synthase activity
GO:0035102	0.038471498	0.99936085	1	7	PRC1 complex	CC	1	CC PRC1 complex
GO:1901564	0.038577792	0.976135118	31	4161	organonitrogen compound metabolic process	BP	1	BP organonitrogen compound metabolic process
GO:0022627	0.039148261	0.996189765	2	63	cytosolic small ribosomal subunit	CC	1	CC cytosolic small ribosomal subunit
GO:0030433	0.039222874	0.996186094	2	58	ubiquitin-dependent ERAD pathway	BP	1	BP ubiquitin-dependent ERAD pathway
GO:0016123	0.039298054	0.999332873	1	7	xanthophyll biosynthetic process	BP	1	BP xanthophyll biosynthetic process
GO:0071396	0.039395458	0.996156996	2	60	cellular response to lipid	BP	1	BP cellular response to lipid
GO:0042430	0.039659939	0.9961238	2	56	indole-containing compound metabolic process	BP	1	BP indole-containing compound metabolic process
GO:0005215	0.040213737	0.981079511	12	1277	transporter activity	MF	1	MF transporter activity
GO:1902289	0.040306336	0.999297922	1	7	negative regulation of defense response to oomycetes	BP	1	BP negative regulation of defense response to oomycetes
GO:0005984	0.04031676	0.996017487	2	60	disaccharide metabolic process	BP	1	BP disaccharide metabolic process
GO:0016822	0.040494211	0.999276723	1	8	hydrolase activity, acting on acid carbon-carbon bonds	MF	1	MF hydrolase activity, acting on acid carbon-carbon bonds
GO:0016823	0.040494211	0.999276723	1	8	hydrolase activity, acting on acid carbon-carbon bonds, in ketonic substances	MF	1	MF hydrolase activity, acting on acid carbon-carbon bonds, in ketonic substances
GO:0005350	0.040571895	0.999288565	1	7	pyrimidine nucleobase transmembrane transporter activity	MF	1	MF pyrimidine nucleobase transmembrane transporter activity
GO:0015210	0.040571895	0.999288565	1	7	uracil transmembrane transporter activity	MF	1	MF uracil transmembrane transporter activity
GO:0015855	0.040571895	0.999288565	1	7	pyrimidine nucleobase transport	BP	1	BP pyrimidine nucleobase transport
GO:0015857	0.040571895	0.999288565	1	7	uracil transport	BP	1	BP uracil transport
GO:0031320	0.040604614	0.999287408	1	7	hexitol dehydrogenase activity	MF	1	MF hexitol dehydrogenase activity
GO:0019900	0.040793731	0.992821106	3	135	kinase binding	MF	1	MF kinase binding
GO:0046873	0.04088144	0.990279089	4	238	metal ion transmembrane transporter activity	MF	1	MF metal ion transmembrane transporter activity
GO:0005976	0.040913845	0.98659866	6	452	polysaccharide metabolic process	BP	1	BP polysaccharide metabolic process
GO:0000014	0.041352102	0.999260712	1	7	single-stranded DNA endodeoxyribonuclease activity	MF	1	MF single-stranded DNA endodeoxyribonuclease activity
GO:0010436	0.041381953	0.999244403	1	8	carotenoid dioxygenase activity	MF	1	MF carotenoid dioxygenase activity
GO:0016121	0.041381953	0.999244403	1	8	carotene catabolic process	BP	1	BP carotene catabolic process
GO:0046247	0.041381953	0.999244403	1	8	terpene catabolic process	BP	1	BP terpene catabolic process
GO:0055080	0.041559425	0.990067724	4	235	cation homeostasis	BP	1	BP cation homeostasis
GO:0009403	0.041650421	0.999249919	1	7	toxin biosynthetic process	BP	1	BP toxin biosynthetic process
GO:0009700	0.041650421	0.999249919	1	7	indole phytoalexin biosynthetic process	BP	1	BP indole phytoalexin biosynthetic process
GO:0010120	0.041650421	0.999249919	1	7	camalexin biosynthetic process	BP	1	BP camalexin biosynthetic process
GO:0046217	0.041650421	0.999249919	1	7	indole phytoalexin metabolic process	BP	1	BP indole phytoalexin metabolic process
GO:0052314	0.041650421	0.999249919	1	7	phytoalexin metabolic process	BP	1	BP phytoalexin metabolic process
GO:0052315	0.041650421	0.999249919	1	7	phytoalexin biosynthetic process	BP	1	BP phytoalexin biosynthetic process
GO:0052317	0.041650421	0.999249919	1	7	camalexin metabolic process	BP	1	BP camalexin metabolic process
GO:1990748	0.042806977	0.999207321	1	7	cellular detoxification	BP	1	BP cellular detoxification
GO:0008614	0.042883262	0.99920447	1	7	pyridoxine metabolic process	BP	1	BP pyridoxine metabolic process
GO:0006561	0.044436502	0.999127702	1	8	proline biosynthetic process	BP	1	BP proline biosynthetic process
GO:0036503	0.04505747	0.995267943	2	62	ERAD pathway	BP	1	BP ERAD pathway
GO:0098772	0.045080005	0.986707179	5	359	molecular function regulator activity	MF	1	MF molecular function regulator activity
GO:0003950	0.045202268	0.99909711	1	8	NAD+ ADP-ribosyltransferase activity	MF	1	MF NAD+ ADP-ribosyltransferase activity
GO:0009856	0.045218035	0.99908233	1	9	pollination	BP	1	BP pollination
GO:0048527	0.045302839	0.99522297	2	65	lateral root development	BP	1	BP lateral root development
GO:0005537	0.046350244	0.999035379	1	9	mannose binding	MF	1	MF mannose binding
GO:0006801	0.046379742	0.999049021	1	8	superoxide metabolic process	BP	1	BP superoxide metabolic process
GO:0080148	0.047239182	0.99899768	1	9	negative regulation of response to water deprivation	BP	1	BP negative regulation of response to water deprivation
GO:0034663	0.048114851	0.998936539	1	11	endoplasmic reticulum chaperone complex	CC	1	CC endoplasmic reticulum chaperone complex
GO:0097346	0.048522726	0.998958239	1	8	INO80-type complex	CC	1	CC INO80-type complex
GO:0009815	0.048911838	0.998941303	1	8	1-aminocyclopropane-1-carboxylate oxidase activity	MF	1	MF 1-aminocyclopropane-1-carboxylate oxidase activity
GO:0048528	0.049916987	0.994444216	2	68	post-embryonic root development	BP	1	BP post-embryonic root development
