# Supplementary material for: Genetic assimilation of ancestral plasticity during parallel adaptation to zinc contamination in Silene uniflora
Source: Nat Ecol Evol. 2023 Jan 26;7(3):414–23. doi: 10.1038/s41559-022-01975-w (PMC9998271; doi:10.1038/s41559-022-01975-w)
Supplement: Supplementary file 9 — Data for each individual sequenced. [file 41559_2022_1975_MOESM9_ESM.csv]

Sample ID	Date of extraction	Plant ID	Population – Plant – Condition	ND (ng/ul)	260/280	260/230	Qubit (ng/ul)	Original elution (First + Second Elution)	Extraction Batch	RIN	Raw reads	Cleaned Paired Reads	Used for transcriptome construction
BD11C_140220	14/02/2020	RNA BD11	S2 – P1 – C	422	2.1	2.44	399	80 (50+30)	2	9.5	51285744	50229946	N
BD11Z_1402020	14/02/2020	RNA BD11	S2 – P1 – Z	64.7	2.14	2.19	68.3	100 (50+50)	2	8.4	51832352	50440326	N
BD12C_170220	17/02/2020	RNA BD12	S2 – P2 – C	310.4	2.09	2.35	330	100 (50+50)	3	10	51652772	50314800	N
BD12Z_170220	17/02/2020	RNA BD12	S2 – P2 – Z	75.9	2.11	2.22	78.6	100 (50+50)	5	9	51358434	50179712	N
BD1C_170220	17/02/2020	RNA BD1	S2 – P3 – C	384	2.09	2.17	395	100 (50+50)	4	9.2	51532156	50517832	Y
BD1Z_170220	17/02/2020	RNA BD1	S2 – P3 – Z	56.8	2.15	1.77	65.7	100 (50+50)	5	8.2	52029128	50804752	Y
GR10C_170220	17/02/2020	RNA GR10	T1 – P3 – C	245.9	2.08	2.48	272	100 (50+50)	5	9.2	51930228	50050274	Y
GR10Z_170220	17/02/2020	RNA GR10	T1 – P3 – Z	228.7	2.11	2.05	246	100 (50+50)	4	9.5	51865042	49791164	Y
GR2C_140220	14/02/2020	RNA GR2	T1 – P1 – C	322.6	2.12	2.34	282	100 (50+50)	1	9.7	51478076	50275830	N
GR2Z_1702020	17/02/2020	RNA GR2	T1 – P1 – Z	268.7	2.09	2.46	289	100 (50+50)	3	10	51045346	49812740	N
GR8C_170220	17/02/2020	RNA GR8	T1 – P2 – C	342.9	2.15	2.44	328	100 (50+50)	3	10	51515800	50345782	N
GR8Z_180220	17/02/2020	RNA GR8	T1 – P2 – Z	363	2.09	2.3	381	100 (50+50)	5	9.6	51034246	50010654	N
PP1C_140220	14/02/2020	RNA PP1	T2 – P3 – C	319	2.16	2.16	374	80 (50+30)	2	9.7	51508286	50530840	Y
PP1Z_170220	17/02/2020	RNA PP1	T2 – P3 – Z	202.6	2.08	2.31	249	100 (50+50)	5	9.7	50539206	49640350	Y
PP4C_140220	14/02/2020	RNA PP4	T2 – P2 – C	232.2	2.15	2.23	217	100 (50+50)	1	9.8	50232216	49143898	N
PP4Z_170220	17/02/2020	RNA PP4	T2 – P2 – Z	300.4	2.07	2.4	296	100 (50+50)	4	10	50637680	49560226	N
PP8C_170220	17/02/2020	RNA PP8	T2 – P1 – C	282.9	2.14	2.24	306	100 (50+50)	3	10	50763276	49571798	N
PP8Z_140220	14/02/2020	RNA PP8	T2 – P1 – Z	303.2	2.15	2.48	315	100 (50+50)	1	10	51324026	50301946	N
SA6C_140220	14/02/2020	RNA SA6	S1 – P1 – C	433.1	2.12	2.16	491	80 (50+30)	1	9.4	51276696	50232272	Y
SA6Z_170220	17/02/2020	RNA SA6	S1 – P1 – Z	64.6	2.19	2.05	94.8	100 (50+50)	4	8.4	50549302	49600646	Y
SA7C_140220	14/02/2020	RNA SA7	S1 – P2 – C	335.6	2.13	2.5	410	80 (50+30)	2	9.9	50243410	49106722	N
SA7Z_170220	17/02/2020	RNA SA7	S1 – P2 – Z	71.6	2.1	1.71	79.9	100 (50+50)	4	8.8	50546612	49514536	N
SA8C_170220	17/02/2020	RNA SA8	S1 – P3 – Z	195.3	2.18	2.39	243	100 (50+50)	5	9.2	50312058	49113512	N
SA8Z_170220	17/02/2020	RNA SA8	S1 – P3 – Z	77.1	2.16	1.2	92.3	100 (50+50)	4	9.1	50533148	49461884	N
