# Supplementary material for: Genetic assimilation of ancestral plasticity during parallel adaptation to zinc contamination in Silene uniflora
Source: Nat Ecol Evol. 2023 Jan 26;7(3):414–23. doi: 10.1038/s41559-022-01975-w (PMC9998271; doi:10.1038/s41559-022-01975-w)
Supplement: Supplementary file 10 — Phylip format file of sites used to construct the phylogenetic tree in Fig. 1a. [file 41559_2022_1975_MOESM10_ESM.txt]

12 15285
BD11       GCTGRYCYRC GCTCACTCCA ACTGARAYTR SGRCSWTMAY KRKGYCTWRW
BD12       GYTAACSCRC GSACWYTYCC ACWGRRAYCA CGRCSTCAWY KGTRCCTWRA
BD1        GYTRRYCCGC GCWCWCTYCM AYTGGRTYCA CGRCGTYAAY TRKRTCYTGW
GR10       GTTGRCSCRY RCAYACKYCA RCTARGATCG CGATCWCCWY TGGRTCCWRA
GR2        GYTRRCGYRC RSACACKYYA AYTRGGACCG CRACCWCCWY KGGGCCCTGA
GR8        ATTAGCGYRC AGAYTYTCTM RCTGRGACTG GGGYCTCAAT KGTGTCCWGA
PP1        GCTRGCGYGC AGTYTTTTCM RYAAAAACTG CRGCGWCMAC TRGRTYCAAW
PP4        ACTRRCGCRC RCWYTYTYCM GYWRGAWYCG SRGCSTCAAY KGKRYYYWAT
PP8        RCARRCGCRC ACWCTTTTCM ACTRRRTTYG CRGCGTCAWT TRKRYYCAAW
SA6        GYWGGTGYRY ACAYWTKYCC RCWGRGTYTA SGGYSACCAY GGKRCCYAGW
SA7        GCWRGTCTAC AGAYWTTYCM GCWGGGWTTR GGGCCWCCAY GGKACCYWGW
SA8        GYWRGYCTRY RCACWTTCCA GCAGRGWYTG SGGCCWCCAY KGKGCCYART

KAAAWGTCYA MTRTGGYGGC TTSATYGGAG MAATASYGAG YMKTTGTTAA GWCAGACCCG
KWRAAGTCYG CTATGGYRGS TTGATTGAAG CAWAACTGRG TCKCTRTKRA GWMRGACTYG
KWRAWGTCTR MTATGGCGRS TTGRTYGGAG MRWTAGYGRG YAKYTRTKRA GWAAGACCCG
GARWAGTAYG CTGTGRTAAS YCSATCRRAG CATWWCCGRG TMGCCRWGGA GWMARACTCA
GWGWAGTMTR CTATRRTAAS CCGRTYGGRG CAWAWGCGGR YMGCTRTGGA CWMRRMCTYR
GAGTAGGATG CTATRGTAGS YCGRTCRRGG CATTTCYGRG TATCCATGGA GWAAACCTCR
KAAAWGTCCR CKAYAGTGAC TYGRCYGGAK AGWAWGTGAR TAGCTRTKGR SWMGGMTCCG
GWAATGTCCA CKRCAGTGAS YYGGCTGGAG MATTAGCGRG TAKCYGTKGA CWARGCTCCG
KAAATGTCCA CKRTRGTAGS YCGGCYGGAK CRTWWGTGAR TMKYCGWKRR GTAGGMCYCA
GWRATRKMYG CTRCGGTAAC YYSRTYGRAG CRWTTSTKRR TATCTRTKGR SWMGGAYTYR
GTRAWRTCTG CTACGRTAAC CYGRTYGGAK CGAWTCTKRG TMTCTRAGGA SWCGGCCTCG
GARWWRKCYG MTRCGGTARC CYSATYAGAG CRTWWCYKGG TAGCTRWKGA STCRGMTTCG

TCRYTKTRRA AYYCTSAASY WWTAACAYGR KTWARCGAGS YRGTYCRGRC TGGGTTWMGS
YYRTTKTARA CYYCTSRACT ATTARCRYGR GCWAGSGGGS CARTCYRRGC WGGRYCWACG
TCGYTGTAAA CYTTTGRASY ATTAACRCGR GCWARSRRGG YRRTTCRGRC TGGGTCTACG
YTATYKKAAA ACYYKCGMST WTCAGTRCGG KTTARSRAGG YAATCTAGGT TRGACCACSS
TTATYGTAAA ACYTTCGMST AWTAGTRYRG TYTCRGRAGC CRRTCTAGRY TRGACCAACC
CTATCKKAAW ACCTKCGASY TTTWGCRTGG GCTMRCGAGC CRRTCCAGRT TGGACCACCC
CYATTGGAAA ACTYGCRMSY ATCAGYRYAR TTTARSRGGC YARTCTGGRY AARAYYACCG
CTAYYGGAAA MCYYKCGCCT AWTTGYRYAA TYAAGGGGGC YARTCCARGC ARRATCACGC
TTAYYGGGAW MCTYGCRCSY ATTWGCRYAA TCTARGGGGC CARTCYRGRY AAAATCAMSC
YTATTKKRGW MCCTKCGMGT WWCWATRYGA GTAARGGRRG CAGGCTARRC TRRAYTAMCS
TTATTGGRAW ACCYKCRMGT TTYWRTRTGR KYAARGGGRG CAGGCTRGRC TGAAYYAASC
TTATTGGRRA ACYTTCGASY WTCWAYRTGR GTWARSGARS YAGKCTRRRC TARACTAMCC

CYGRYGAARG TRAGTGTTKT GATACRRAYS TTTTMSCAYT GGCAMGCCGC RKARATTMYA
YTARYRGAAK YRAGYGTYKY GWTACAGWTS CTTTMSCACY GGCACGSCGC RKARATTCCG
CTARYGAAAG TAAGYATYKY GATACRRWTG TTTWMSCATT GSCAMGSCGC RGMRATTMTR
YCAGCARGAT CGAGTGCTKY ATTACAGAYG CTYWMSGACY GCCACRCCAS GKARMKGMTG
TYAGCRRGAK YRAGYGYTKY AWTAMAGATG CTCWMCSACC GCCACRCCAS GKARCTKMTG
TCAGCAAAAT CRAGTGTTKY ATTAARGATC CTCAMCCACC GSAACGCCAG ATARCTGATG
CYGGYGGRRG TGCKYGTTKT AACACGGAYG YYYTASCWYY RSCACRCCGC GGAAATGMTG
CTAGYGRART TRAGTGTTKT RWCACGGAYG YYTAASGWCT GCCRCRSCGC ATARATKMTG
CTAGYRRGAG YAMTYGTTGT AAYACGGAYC TYTTMSSWCY RSCRCGCCGC RGAAAKKCTG
CTRGCRRGGK CAAGTATYGY ATTTCARACC CTCTMGSWYC GGARCACTRC GTCRAKTMTG
CTRGCRAGRK CAAGTGTTKY ATTWMAGWYS YTYTMSGWTC GGAACRCTGC RTARAKTMTG
CTAGCGRARK TAAGYATTKT RWTWCARACC YTCTMSGTYY RGARMGSTAC AKCAAGTMTG

TSCYWGTCCY TYYCCCTATR TGGAYGGWGT GATCGGTCGC RATCAAATGR TRARGGTKGC
YSCCWGTCYY YYYCCCTGCG TGRWYAGART GATCGGTCGY RATCRAATGR TRMAGGTKGC
YSCYWGTCYY TCYCCCCAYA TGRAYRGTGY KATCGGTCGY AAYCAAATRR TRAAGRTTGC
TSGYAGYCYY YTYYCCYGTG TRAWYGGWAY TTYCGCTCTC RTCCRAGYGR TRCRCGCTGC
TSCYWGTCTY TTCTCYCGCG TRRWYGGWRT TTYCRCTYKC ATYSRAACGR TAAASRYTGC
TSCYAGYCTC CTTTCTCGTG TGRACAGWAT TTCCRGTTGY ATYSRAAYGA TAAGSRYTGC
TSCCTKTTYT CCCYMCCGYA GGRWYRRWGY GTTSGGCCKY GWTCGARYRR GRARGAYGGT
TSCCTTTYTY YYTTMYCGCR TARWCGGAGT GTTCGGCCGC RATCGARTRR GRAACGTTAC
TSCCWKTYTT CCYYMCCGTR TRRWYARAGT KTTCRGCCKY GAYCRAGTRR KRMRSGYTRY
CSSCTGYYCY CYCCCCCGTR KRRAYGRAGY KTTSRGTYTC RWYSRCRYGR TRAGGGCKRC
YSCCWKYCYC CYYCCCCAYR TGRAYARAGT GTTCRGTYTY AWCCGCATGA TRMRGGCTGC
TSSCTGYCYY YTCCCCCAYR GAGWYGRTRY GTTSRGTYGT AACCRCACRA TRCACRYGGY

TMTMTACKCR WYTCCCTGTC ARRWTCAGGC TGRGRCKTAG SAMACCYASG GKGAYRCCCA
YCYCTMTKYR TYWYYTTGTC ARATTCRTGY YGGGACKYAR SRAWMCCASG GKGAYGCCYM
TMYCKMYGCR WYWYYYTRTC ARATTCAKSC TGGRACKYAR SAAACCCMSG GKGRTGSSCA
CCTMGMCKCR TYTTYCCACC AARWTCAGST TSAGRCKYRG GRMWMCYMSG TKARCACSYC
CCYMKACGCG WYWCCCYRCC ARGWTCRGCT YGRRRGGYRG GAMWMCYASR KKGAYRCSCM
CCTCGMCGTR WTWCCCTGYC ARRTTSGGST TCAGGGTCAG GAMAACCASA KKGRTGCCYC
TMYMKACGTR WCTCYYTAYT GRGTTGATSY YGRRACKCRA SGAAAYYASA GGGACASCTA
TCYMKMCTTR TTTCYCTAYY RRGWTCRKCC CGGRACGCRA SRMWMTCMCA GGGACGCSTA
TMTMKMCGTR WCTCYCTRCY GGRWYSATCC YGRRACGCRR SRMWMYYASA GKGACACCCM
YAYATMCTCR TTTTCTTGCC GRRTCCGKCT CGGGRCTCAA GAAWMCCMGR GTAATRCGYA
CATMTMCTCR TTTTYTTGCC RRGTYCGTCY CGGGACGCAG CRAWMCCASG KKRAYGSSCM
CMCMTMCKYG TTWTYYTATC AGRTTCGTGT YGGGACGYAA GAMAMCCMSA GTGGCGCSCA

CSKAGGSMRR RTCGMCRCWC GRRRGTRTGA MRYYYRARRK RGWTKRSTRC TAGTYGMGRA
YGGGGKSARA RTCGMYRCWC GAAGGTRTRR AACTYAAAGG AGWGGRSTAT TASTTGMGAA
TSKAGKSMRR RTYGCYRMWC GAAGCYRTRR MRYYCAARRT ASWGGASTRY TRGYYGMRGA
CGGGGGSMRG GWCRCTAMWC RARRSCRYGG MAYYYGMGGT RCAGGGGTAC YGSYTGARRA
CSKRGGSMRR GWCRCTAMTC RARRSCRCRR MAYYYGCGGK GGAKGGGTAC CRGYTGARAA
CGTGGKSMRA RWCACTAMTC RRARSCRCGG AACTYAMAAT GGAGKGGTRC CASTCGARRA
CSGGTKSCGA ATTGATGMWC GRAGSCRTGR ARYYCGARRG RGATGRSKAC TAGCTAAARA
CCGATKGAGA ATTAATGCAT GARGSCRTGA ARCTCGAARG GGATKRSKRC TAGCTAAAAA
CSGRTGSARA ATYGMYRCWY GARGGYRTGR ARTTCGMAAG RGATKRGGAC TAGCTAARAA
CGGRGKCAGR ATTGATRAAC GAGGGCRYGG ARYTYGCGGG GGAGKAGTRC TASYYRAGAR
CGGGGKSMRG GTTRATGMAC GAGGCCRYGR AACTCGCRRG GGATTGSTAC TACCTAAGRR
CGGGGGSMRR RTTRATRMWC GRAGSCRTRR AAYYCGARRK GGAGTGGTRC TRGYCAAGAR

TYGGARTTGS RTGYTYGCYA RGAYTRMCKA WYCTKKSKGR YWACTKRACA GATWATYYAR
TYGGRGTTGC ATAYTTGCTM AGATTGACGA TYYTKKSTRR CAACTTAAYA GAYAATYYAA
WYRGAATTGC ATRYTYGCCA RGATTRMCGA WYCTKTSKGG CAACKTAWYR SWTTACYYAA
TTAGRGTWKS RTGYTTRCCC GRGCTGCCGG ATYYGKSKAA CARYTGGATG CTYAGTYCGR
TYAGAGTTTS RTGYTTGCYC RRAYTRASKR WYYYGKSKAR YAGYTKRWYR SWTAGYTYGA
TTAGAGTWGG ATGYTTACTA RRAYTACCTG WYTTGKSKRA CAATGGAATA CWCAGCTTGA
TTRRRGTWGS GYGYCYGSYA GRATWRACTA ACCTGKSKRA CAACKGGWTA GWYTRTYYAA
TYAARRTTGS GYAYYCGCYA GGAYTGACGA ACCTGKSKRA CWAYGGATTA GATTATTCRA
TCRGRRTTKS GCRYCTGSCA GGATWGMSGA WYCTGKSKGR CAACGGAAYA SATTATTYGA
ATGGAAGTTG RTGYYTGCYA GGAYWGMSTG ATCCGKSKRG CWRCTGRTYG GTCTRTYTGA
ATGGAAKWKG ATGYYTGSYM GGRYTRCSKR WTCCGKSKRG CAACKGRTYG GTCTGTYYGR
WYRGAATTGS GTGYTTGCYA GGRTTRMSTG AYCTKKGKAR YARCTKRWCR CACTGTYTGR

CTAGWWAAYY YATAYKYYYY YCCAGRCRGT GSTAWGYGCA ACYCTCTMTT TARWGRAYTY
CYAGTWGAYY YAYMYTYYTY YTCWGGCRAT CCTAWGYRYR AYCCKYTCTT TCGWRGRCTT
CTAGWWAAYY YRYATTYYTY YYCAGRCRGT SCTATGYRCG AYYCKTKCTT TARARGAYTT
MYACWTGRYT TACATTCTYT YTTWRGYRRT GGATTSCRTA ACTCGCTMTY WCRTGAAYTY
CCAGATGRCT TACATTYYCT YTYWGGCART SCAAWSYRTA AYYCKCKMTY TCATGAATTT
MCAGTTGRYT TACATTCTCY YTCWAGTRGT CCWATCYRYA ATCTTCKMKY TCRTRRRTTT
CTGGAWGACY YRCMTTCYYC YYCAGGTRRA SGTAASYRCA RCCYGYTAKT TCAARRGTTY
MYRGAAGAYC YRCACTTYCT YYCAGGTRRT CCTAASYRCG AYCCGCKMKY TCATRAGTTT
MCRGAAGACT YRYACTYCCY YYCWGGYRAW SCTAASYACA GCCCGTTATT ACAARRGTTT
CCGGAWGRCT TGYCTGYCTC YCCTGGTAGT CCTAAGYRTR RCYCGCTMTY TCATGGAYYC
CYGSAWGACT TGYMTKYYTY YCCWGRYRGT CCATAGYGTG RCTTGYTATY TCATGGRYCC
CYRGAAGRYT TAYAYGYYTC YYYAGATRRT GCWWAGYGYG ATCTKCGATY WCATGRACTC

TTCSTWCCRT GGYYCGGCAM CGTYRTGTMY RATCCYTAWA TYTTTYGRTT GTCGYTGCCC
KTCCTACCRC GGYYCKGTWC CGTYRYGKMC GAYCSTCRAG YTYCCYSAAW ATYGYTGYCC
TYMSTACCGT GGYTCKGYTM YGTYGTTKMC GATCCTYRWR CTTYYCGAAT RTCGYTGYCC
KYMCYWTCGC GAYTAGSYWA TGGCATGGMY GTTACTCRWG TYYCTCGAAW RAYRTCGYCY
TTASTWTCRY GRYYAKSYAM TGKCATGKAY GWYASYCRWG TTTCYCSAAW ATTATCGYMT
TTCCYATCAC AAYTCGGCAC CRKCRTGGCC GTCAGTTAWG TYTCCCGAAA ATCGTCGCAT
KTMGTTCCGY GGYCCGGYWA TRKTRTTGMT AACASTCRWG TTYCTCGAAW GTCGYTRCMY
GTCSTAYCGC GGYCCGGTTM CGGYATTGCY AACCCCYRAR TTYTCYGAAT GTYGCTACAC
GTCCTWCCGY GRYCAGGTTC CRGTATKGMY RACACYCAWR TTYYTTGAAT RTTGYTRCCT
KYCSTTYYRC GRYYMKGYTC CGGCRTTTCT GWCCSTTAWG YCYCTYGRWT RTYRTTGCCT
KTMCTWYTGY RGYTAKGYTC CGGYGYKKMY RWCCGTYAWG TYTCTCSRAW ATTATTGCCT
KTMCCTTCRY RRYCAKSYTA CRKCGYKKCT RWCAGYCAWA TYYCYYSAWA AWCRYTGCCY

ATAYGCSTTC TTGACCTCTA TYCYGRMGGT CTAWTYCYTA SGRCAASYRG GYCCGTWSCC
RWGYGCSTYC CTRACCTMYA YCGCRGMGGK CTATYYYYWA CARCMACCAS GTYCGTWSCC
RTAYGCSTYC TTGRCTTMYM TTCCGRMGGT CTAAYCCCTA SAACAASYAS GYCCGTTGCC
AWGYGSCTTC CTGAYYGMYM YCSTRRARGK YTGWCYTTWR CGATMASYAS GYYTAATCCC
AAGYGCGTYC CTGATCTAYM YCSTGGMRGK YTATCYTTTG SAGYAASYGG GTTYAWWSCC
AWGYRSSTYC CTGATCTMYM YYCYARMGGT TTGWCCTTTA CAGTMWSYAS TTTYATACTC
AAAYACGCTY CYRGCCTMYM YCCTRAMRGK CYAWYCTTTR SAACCTCYAG GCCYATAGCC
AAGYASGYTT YTAGCCTATM YYSTGAAGKK CCAACCTTTA CGGCAWSYAG KYCCATAGYC
AAGYACGTTC YCGRCCTMYM TCCTRRCGTT CCAWTYTTWA CAACCWCTRG KCCYATAGCY
GWRYGSGYYC CTRGCCGMCA YCCCRGCGGT CTRWYYTTTA GRRTCWSYAG GTCCGTTGYY
RWRYGGGYCC CYRRYCGMCA TTSYRGMGGT CTAACYTTTR SAGYCASYAS KCYYGTTGYY
RWGYRGSCCC CTGACCKCYC TCCTGGMGGT CYAWYCTTTA GRRCCASYGS KYYCGTWGCT

TTYWTSRTGT RTTCCCKCRW CTGAAGSCCY RGMTCAGCYR TCGCRGACWA RGAWTRYRCA
TTYWKCGTAY GTTYCCGYRW MTGMARCYCT RRCYCAGYTR CCGYARACWR ARGWGACRCA
TTYWTCGTAT RTTCCCGCRW CTRARRSCCC RGATCRGCYR YMACAGRCWR RGRTTRCRYW
TTYWTCRTAY ATYYCTGCGT ATGAGRSCCT RGCTCARTYR CCACARAYAR GRGATATRYW
TTYWTSRTAY RYYTCYKCGT CTGMGRSYMT RGMTCAGYYG CCGYARRYAA GGGATGTRYW
TTYWTCATRT GCTTCTGCGT MTGMGRCTCT RGATCAATYG TCGCGAAYWA GGGAGRYACT
YCYWGSAWRT ACTTCCGYGT CWGARGCCMC RGAYGARCTR CCGTRRACAA GGGATACACA
YCYWKCAWRT ACYYCCKYGT CTGAGRCCCC RGATSRRTTR CAGYRGACAR GRGATACRYW
YCYWTCAWRT ACTCCCGYGT CTGARGCCMC RGCTSARCYR CAACRGACAR GGGATACRYW
TTYWTSRTAT ATTTSYGYGT CTRMGGSCCY RRCCSARTTR CCGTRRACAA RARATAYACW
TTYWTSGTAT ATTYSYKCGT CWGAGRGCCY RGCYGRRYTG CCGTGRACAR GARATRYAYW
TYYWTGGTRT ATTYGCGCGT MARAGGCYMT RRCTSAGTYR CCATRRRCAA RAGWTACATA

AAACGTYRMG GRRCYARYCT SCRACGCKAA CASAGYCGAR RRMTKGAGSA RYGGGRATRY
AAACRYCAMG GRRCTAGTGT CTAGCACKAA CAGGATCSCR RAMTKGGGCC GYRRARRKRT
ARACRTCRMG GRACYMACCT SYRRCGCGWA CAGAGYCGAR GAMTGSGGCA RTGRARATRT
ARACGTCRCG GRGCTAGYST GYGACGCKTA MRSRACTCAA AGAWTCARGC RYGAARGTRC
AGRCGTCACG GRGCTAGCSY GYGRCRYKWW MASRACYGAA RGAATCARSC RYGRARRTRY
AAACGYCACG GRGCTAGCCT CCGACGCKTT CACAACCCAA GGAATCGRSC AYGAARATGC
GAACGYTRCG GRGTCCRYCY CTAAARYKTW AASGRCCCMA GGAWKSARCC RCGAGRGTRC
GAGCGTCRAR GRATYARYSY CCGGARYGTA MASRRCCCAR RGAWKCAGCC AYRRARRTRC
GAACRTTGCG GRRYYMATCC CYRACRYGWW AACRRCYSAG GGAWKCRGCC AYGRRRGTRC
RARMGTTACG ARGCTCRTST STGRCRYKTT MASAGCCCAA RAAWGCGRSM RYARRRAKGT
AAAMGYCAMR RRGCYCGTGY CTGGCACTWT ARSGGCCCAA RRATGCGGGC RYRRRRAKRT
GGAAGYYRMR RRGYYMGTCT CYGACGTTTW ARSRRCCCAA GRAAKCGRCC RYGAGRRGRT

TGCGCKCCYG TCTMGRYGKR RCGTTTGRCT TWCCGTWTTT TCKTYCYKGS MRCRSARTTW
CGCGCKYCTG WCTCCGTRKR RCGYTYRRCW KWCYGYWTGT TCKTYCYKRC AACGSAAKTA
TGCGCTCCYG WMTCGRYGGR GCGYTTRACT TTCCGTTTKT TMKTTCYKGC CRCGGAGTTW
YRYKCKCCTA TCTMCRYRGG RYKCTTAAYT TACCGYWWTT CMKYYCTTGS CAAGSRAKYT
TACTCTYCTR TATMCRTRKG GTKCTYAAYT TACCGCWWKT CCKTYCCTGS CAAGCRAGYA
TRCTCGCCYA TCTMCGCRKG ACKCTTAATT TTCCGCTATT CCGTTCYTRS MAAGCAAGTT
TGYKTGCMTG TMCASAYRKG AYGCTTAGTW GWCCCTWWTC CCTCYCTTRC CGCRSRATTA
YACGTKYMYG TAYAGGYGKG ACGCTTARTW GACYCTATGY TCKYTSYTRC CGMRCAATTA
YACGTKYMTG TACAGRTGKG RCGCTTARCA TWYCSCWAKC YCKTTSYTRC CRMRSAATTA
TGCTCTTCTR TCCCCGYRKG ATGCCTAAYT KWYYCCTTTT YAKYCCCTRC CACGSRRGCA
YGCKCGCMTR WCYCGGCGKG RTGCCTAAYT KTYCCYTTTT TAKCYCCTRC CRMGCRRKYT
TRYGCTYCTA WAYMGGCRKG GCGCYYAAYT TAYCGYWTGC TMTCCSYKAC MRCGSARGCW

SAMYMTGCWY ATMGGYRCRR AAAYMWSTMK AKMSGCTCAA ARKYRATTCY TTCGKTWMTG
CRMYMTRTWY AYMGGYGCGR AMRCMAGTCT ATMSGSWCGG ARKYRATTYT YGCGTCWATG
CAACATRYAC ATAGKTGCAR AMRTMWSTCT AKASKSWCRR ARKYRAYTTY YTGGGTWATG
SGMTACGTWY AYAGGCRTGR RCATCWSCAG ATCCTSWTGA CRTTARYWTC CGSGTCACTG
CGAYACRTWY AYCGGCGCGA RAAYCWSTAK WKCCTCTYGR MGTTARTATC YGCGKCACTG
CGATATATWY AYCRGCAYGA RMATAASCAT ATCCGGTYGA MGTYAAYAYC CKSGTCACTG
GGAYAYRTWC WTMAKCAYAA AMACCTGYAG AKACGSWYGA AGGTRRCTCC YGGSTYAAYR
GGCCATATWY WTAAGCACAR ACAYAAGCAK AKCCGSWYGA AGKTRAYTCC YGGSKTAACA
GGMCATGTWY TTAGGCATAR ACAYCTGTAK TTCCGCTYGA AGKYRAYTCT CTGSKTAACR
CAACMCRTWC ATCGTCGCGR RMAYAWSTAK WKCCGCWCGA AAKTRGCWTY YTSGKCTMTR
SAAYATRTWY ATCGTCRCGR RMATMAGTAK WKCCGCWYGA ARKTRGCTYC YTCGKCTCTG
CRAYATRTTC AYMGGCGCGR RMGCCWSTAT AKCCGGTCGG AGGYAGCWCY YTCGKCWMYG

GAATRKGGCG ARGGGYGMCC WTRTKCRWRA TWRGRYARAR WTATAYACTG AGTCAYGCYK
TACTAGRACR AGGGRCGMCY TTRTTYGWRA CWRGGTRRWA ATRTWYRCTG AGTYACGTYT
KWATGKGRCG ARGSACRMCY TTGTTCRAAA YAGGGYRGAR WTATWTRCYR AGTYRYGYCT
KWATGKAGTG MRACACRAYC WTGTGCRAAR YTARGYRRTG ACAATCRYTR AGAYGYGCCT
GAMTGGAGTG AGACRCRMCY WCGTKCAAGA YTARGYRAWG AYRWTYGTTR RGACGTGTTK
KWATGTAGYG CGGGACRMYT WTGTGCAWGA TTAGRYRRTG ATGATTGTTR AGACGCGTTT
GWCTRGARTA ARGSRTRMYC WYGGKTGTAA TTGGGTRRAA ATATTYRCTR AGACGTRCYK
GWCTGKARTR AAGCGTGMYY WYGGTYRTRA TTGGGYARTA ATATTTRCTG AAATGYGTCT
GWCTGKARTG ARGSRYGMYC TCRKKTGTRA TTARGYAAAA ATAWTTACTG RRATRYATCG
TTAARGAGYR ARRSRCGMYY WYAKGTGWRG TTRGRYRRTA ATRWWCACCR RGWCGYRCYK
KAAAGKAGCR AGGCRCGMYC WTRTGYAAAG TTRGGCRAWR ATAWTCRCCG RGWCGTRCYT
TAATRGAGYR AAASACGACC WYRKGYAAAG YTGGGYRATG TTATTYRCYG AGACGCGCTK

KYRGATCYYG RYYTSTATRY RATWRWMCAA SGCGMRCTCG RTARACGRAC YGTWYYACGY
TCARATCYCG GTTTSTCTRC RMTTRTCMAA SGCKMRCCCG RTRRRTGRAS YGYWTYAYRC
TCGGGTCCCR RTTWSTMAAC AATWATMCAA SRCGARCCCG RGARACGRAC CGTWYYACGY
GTAGGTCTCG RYCWCYMWAY GATWGWAAWA CRYGMACCCR RTGRRCARRS CCTTYCRTRT
GTAGGTYTCR RYCTCYMWAT AATTGTACWR CRCKCRCYCA RTRRGCRRAC YCYTYCRYGT
GTAGGTYTCR GCCWCYMAGC GATAGTAATA CGTGMACCCA ATGRGCRRAC CGTTYCRYGC
KCAGAYCYTG RYYWCYMWAY RMWTGWMCAA CGCKMACCYR RGGRGCARAS TCYTTCAYAC
TYRGATYTTR ACYTCTAWRC AMWTGWMCAA CGCKAGCCTG RTGRRCRRAC YSYTTCAYAC
TTGGATCYYG ATTTCTMWRC AAATGAMCAA CGCGMRCTTG AGRRACGRAC TCCTYCAYAY
GYARACYYCG ACCASYMARC RMWWGWAMAR SGCKCRYYCA RTARRYRRAG YSTTYCAYAT
GCAGACCTCG GCCWCYAWRC GCTWGWAMAA SGCGCAYYCA RTAGGYRRRG CCTTYCACAT
GCARAYCTCR RCCWCYATRC GCTWGTAAAG CGCGCATCCG RTARGCARRG TCYWTCAYAY

YYACSRYTAT AWTTRCCAGG MYCAGWTAAT CYGRAAMSGT TAAKGCRCTA GYRGYAGCTC
CCAMGGYTAT AATTACCRAG CYCMGAYARW YTGAAACSGT TAAKGTGYKA GYAGCAGCYC
CCACSRYKRY RTTTRYCAAS CYCAGTYAAT TTGARAMSGT TAAKGYRCKR GCRGYAGCTC
TCGMGGYTGT GWYTRCCRRC AYCCKATARW YYAAAAASTT TAWTGCGYKG GCRGYAACYT
TCRASGYTGT GAYWGYCRRC AYYCGACARW YCAAAAASTT TATTGCGTTR SCGGCAACTT
TCAASRYTAC GATTGCCAGC ATYAGATAAA CTAAAAASTT CAWTGCGTGA GCARTAACYT
CCACCGYGAT GACTATCGGC CYTAKACGRW YYGRGRASGA TMWTTCGTTR GYRRYCGCYT
CCACCGYTAT GATTAYCGRC CYTATACGRW YYGGGRASGA YCWTKCGTKR CTRRTCGCTT
CCACGGYTRC RACTRYCRGC CYTATACAGT YYGGRRASGW YMTTKCRTKG GYGRTAGCYY
TYRASGYKGY RATTGYTGRC MYCCKACAAT YTRAGAASKW CATGGCGTKA GTRGCMGSYY
TYAMCGYTGC RWTWGTYGGC MYCATACAAA YYGARAASGT YATGGCGTKA GTGAYAGSTT
TCAMCGYTAC RATWGTYRGC CTCATAYARA YYGAAAASTA TAWGGCGYGR GYRRYCRGTT

GYTAACCRCM RYTTCGTTCR RAGSWCWYWR YRWMAGGART CATSTCAYAR SCAYRGCRCY
GTAAACYRSM GYWCCRYWCR RCGCWCWTTR YGACAGGAGT CACSTYGYRR SCRYAGTRCT
GYTMACTRCM RYATCGTWCR GMRCTYWCTR YAWMAGGARY CAYSTYRCAA GCRYGRYGCT
GTWCTCCACM AYTYYRCWCG RAGSWCTYWR CAACACGTRY YATSWCAYAR CYAYGRYACT
GTTCTCCASM RYTYYRCWCG RAGSWCTYWR CAACTSGWRY TAYSWCATRG CCAYRACRCT
GTTMTCCACA RCACTACACG AAGCAYTCAR CRACAGGWRC YWTSAYATRG CCRYGGCGCT
ATTCAMCASA RYATTRYATG GCAGACTYAR CRAATGKWGC YATSTYGTGG CCRYGAYRYY
GTACACCACM GYWTYACAYG RMRGACTTAR CGAAWGKTGY YWTSTCAYGG CCRYRRCATY
GCWMAMCACA RTATYGCACG RCRSWYTCAG YGWATGGTRC YWTSTCATAG CCRYGAYAYT
GYTMAMTASM RTTYYRCACA AARSTYTYWR YRWMWSGAGY YAYSTYRYGG CYAYAAYGCT
GCWMACYACM RYWTTGCWCR RAASWCTCWR CAWCTGKART TAYSTYRTRG SYAYGGYGCT
RCWAACYACM AYTTTGCWCR AAACTYTCTR CATCWGGAGT YAYSTYRYRR CYAYRGCGCT

TGWYCCKSAW WTTGRCARTC GATRAGRYYT GCAGGSGTCC CGGYTWCRRT CYTYYGYTRT
YRATCCTSAA ATTRGCRGTC GMTRWGAYTY GGAGGSRTYT GSRYTTMGRC CYTCCAYTGY
TGWTCCTGAA WWTRGCAGTC GAWRAGRCTT SSAGGGGTYY CSGYYWCRAT TTTCTRYTRT
TGACCTTGGW TWCRGARAKY GMTRTGRCTC SCAARSRYCY CCGCCTARAT CYCYYAYYAT
YAAYCYKSRA TTYRGARGKY GMTRAGRCYY CSMGRCRYCT CCGCCTAAAC TTYCTAYTAT
TGWTCCTGGT TTTGGARGTC RCTRAGAYTC CGCGRSACCC CCGCCAAGAC TTYYTATTAY
CAATYCGSAA TTYRGCGRTT GCTRWARTYT SSAAGCRTCT GSGYTWCRAC TTTTTGTTGY
CAAYYCGCAA TTYAGCGRTT GMTGAAGTYT CGARGCGTYY GCGTTAAGAC TTTCTRTTGY
CAATTCKCAA TWYAGMRGTC GATRWAATTY CCARGCGTYC CCGYTTMGAC TTTYTGTTGT
YAAYCYGSAA TTYARCRGKY ACTRAGAYYC CCAGRSRTYT GCRTTTAGRY CCYTYRCYRY
YAAYCTKSAA TTCARCRGTY GCARAGRCCY CSAGGSGTCC CSGTTAARRT YYTYYACYGY
YAAYCYGGGA TWYAGCGAKY GCWRAGAYYY CSAGGCGTCY GSRYTACRRC CYTCCAYTAT

RMCATCYWTW CATCGRCGRT CAYGCTRCKY TTCRAAYAAG CGARCTAYRR RGSGYMTCRT
GCMGYCCWWW CACCGRCARY CWYACCRCGY YKCRAGYAAG YGWRSYAYAG GGGGTMYYRT
RCCATYTWTW CATYGACRRY CWTACYRCKY TTCRARYAAG TGARGYRCAG GGGGTMYYRT
GCARCYYWWT CMYYGRTARY YATRYYRCKY TKMAGRYATK CGTRGYRYAG GTGKTCYYRT
GMMATTCWAT CCCTGRYARC TWTGYYRCKC YTCGAAYAWK CGTAGTAYRG GTGKTCTCAT
GCAACYYTWA CCTTKRTAAC TATGCTRCKY CKARRGYAWG CGTRGTGTRG RTGGTCTCAT
RMAGCCCWWA TATTTRTGAY CTTACYGTTT CTCAARTAAG TKAACTGCAA RKSKYMTYRK
AMAGYYCTAA YATCGRTGRC CTTGTTRYTC CTMRAGTAAG TTAACYGCRA AGGKTMTCGK
RAMGYCCWAW YATCGRYGRY CATGYYGTKC CTCAAGYRWG TKTACTRYAR RGSKYMYCGT
RMCGTYYWWT CAYYGRYRAY CWYRCTRCKY YKAGGATGWK YGARSYAYAA GKGGYMTYGK
GAAGTCYTWT CAYCGRYART YWYGCTRCKY YKCRRAYGAK CGWACTACRR GKGGYMTTRT
RMMGTYCTTW CACCGRCAGC YATGCTRCKY TGCRAAYAAK TGWAGYRYAR GKGGTMYTRT

TAATGCRSSG YCWMCGYRSA ATKACTCTAY AAGCYARAAT CYTYCGCGCT YTYRGRCTAA
YMAYGCACCT CCWMCGYAGA RCKRCTYAAY AGRCYGAAAT AYKYCRYRCT YTYAGRCTCR
TAATRCRSSK YYWCCGCRGA GCKAYTYWMY ARGCCAAAAT CCTYCGCGSY CTYGKGYTMA
YCGTRCRCGT YCTACGCAGA RTGGCYCTAY RARCTRRTAT CCKCTRYGCT YCTAGACACG
TCRCRCACGT CCTACGCAGR ATGGCYCWMT RAGCYRGWAT MYKYTGCGCT YCTATAYAMG
CCGTGCRCST YCTACGCASA ATGGYYCWMT RAACTGRAAW CCTCTGCGST YCTAGAYAAR
YMATGTASCT YYTCCRYASR RCGACYCWMC RRRYYGAAAA MYTYCGTRCY YCCAKGCACR
TCAYRTAGST CYTACACAGA GTGACTCWAY RARCCRAAAA MCKYCGTACY YCCRKRCACR
TMATGYRGGT YYTACRYACR GTKRYTYWMT RARCCGAAAA MYKYCGTGCT YCCATRYACR
CAATRCACGK YYTMTGCACA AYTRCTTTMY AAGCYRGAGA ACGCCRYASC CTYRKACWCR
YMATGCASGT YCTMTGCACA GTKGCTYWAT AAGCTAGARW ACKYCGTASC TTYAKACACA
YAAYRYGGST YCTAYGCRCA GTGGYYTTMY RARTYARAGA MYKYCGYGSY YTYRKACACR

CTWGWGTATS TSRAGATTGA RTAAGGTKKY WCGWATTTGA CATRRTTYGC CARTACCTTW
CTTGARTMTC CSRRRRYTGA RTARGGTKKT WCRTAYYTGA MRYRATGCGY CAGTACMWYW
CTWGWRTMTC YSAARRYTRR ATAACRTTGY TCGTATCYRW CRTRATTYSC CARKACAATW
TAARTRYATS TSGAARYCAR RTRRSAYGGC TTRAATTTGT MATRGTTCCY AARTATCATW
TAWRTATATC YCRAGGYYAG GTGACRYGGY WCRWGCTTGT MRYRGTGCST MWATAYCATW
YWWRTAYATG TSGAAGTTGG GTAGCRYGGC TYAAGTTTGT CATRGTGCCT CAATACCACW
YATGWRTMWS CSRRGGTTRR RYAAGGTKKY TCRWATTTAT ARCRRTKCGC CTGTACAAYW
YATGTGTAWS CSRRRRTTGG ATAASGTKGY AYRWATTTGT MGCRRTKYSY CWGTACMACW
YTAGWGTAWG CGRAGGTTGG GTAACGTKKY WCGWATTTGT ARCRGTKCGY CWGTACCTCW
CTTGTRYMTC YSRARRTTRG RTAAGGTTGY WTGTAYTCGT CATRGAGCGT CARGRCATYA
CTTGTRTMTC YSGAGATTAR RTAASRTTGC TYGTAYTYAW CATRGWKCSY CAGGRCMAYW
CTWRWATATS TSGRGRTTGG GCAACRTTGY TCATATTCRT MAYRATGTGY CAAKRCMTTW

WYTRAAKYAC GTYRGGGATT GRYYGCMTGA ARWKRYACCC RWCYGSRGRM AGGGAWYYRG
WYYRRGTCAS GTYGKGGRTY GRYYGCMAKR AAWKAYAYGM RACCGGAGRA RGCGATCYRS
WYYAARGCWC GTYGGGGAYT GRYYGCMWKR ARWKAYRCGM RWCYGGRGRM ASGSATYTGG
WYYAAAGYWS SKTGGSGACT GAYCGAMWGR RGWKGYGYGA RAYCSGARAA ACGSAWYYRG
WYYRAAGCTS SKYRKCGAYT GRYCGCMWGR GGWGGYGYGM RWCCCGAGRM ACGSAAYYRS
WYYAAAGCWC STYRTSRRYT GAYCGCCAGG RGWKGCGTGC ATCTGCAGGM ACGGATYYGC
WYYGRGGTWS GKTGKSGGTT CAYCGCCWGA AGWKACGTCA GTCTCGRGAC ASGSRTTCRS
WYYGRRGYWC GKYGTGRGTC GAYCGMCAGA RGWKAYGYCM RTTYSCRGAC RGSGRWTCGC
WCYGRGKCWC GGTGKGRRTY GAYCGAMAGR AGWKRYGCCA GWCTSSRRRC AGSGRTYCRC
WYYGGGTYTS GGCGTSGGTY GAYTAMCTKR GGAKATGYGA GWCCCSARRM GSCGAWCYRC
TYYGGGKCWG GKCGGGGGTC GRYYRMCTGG RGWKGYGYGM GAYYSGAGAM GSCGAATYGS
WYYGRGGCTC GGYRKGAATC SGYCGAAWGR RGWKGYGYSA AACCCGAGAM GSSSAATTRS

GRYAYGATMG GKYGCCKGGY ACGCGAGRCT KWTSWYTGRR WGRTTCTAAC TYCTRSRYWC
RRYATAATMR RTYGCMKGRY ATGCGAGRAK KTYGTTTGGR TGGKTCYAMY TYCTAGATWC
RRYATRATMG GTYGYCGRAY ATGYRARRCT GTYSWYGGRR TGRTYCCRMC KYCTAGRTWC
RRYACAAWAG GKYCCCGGGY ACCCRGGRMK GTYGTCGGGA AGRKTYTRCY TYGGGSRTWC
RRYACAATMG GKCGCMKRGY ACSCRRRAMT TWYGTCGGRG AGAKYYTRCY KYGGRCATWY
RRYATRRWCG ATCSCCGRGT ACGTRARRMG TTTGTCTGGG WGAKTTTRCC KCGTACACWC
RRYRTARTAA RTYGCCGGGC TCCYAAGRCT GATGTTTAGG WAGKCTCGCY GYCTACGCWC
RRYGYRRTAA AGYGCCKGGC ATCTGAGACK KATGTYTARR TGRKTYCGCY GCCTACGTWC
RRYGTRATMA AGTGCCKGGC TCCTGRGRCK KATGTTTRGG WAGKTCCGCY KYCTAGRTWC
RRYACRATMG RKYCYAGGGY TTCYGAGRMK GWCGWYTRAR AGRKTCTACC GYCTRGGYWY
RRYAYAAAMG GKYGYMGGGY WTCCGAGRCT KTTGTYTGAG WGAKTCTRCC GYCTASRCWY
RRYAYAATMG GTCGYCGGRC WTCTAARRCK GTTSTTGRGG AGAKYCTACY GCCTASRYWC

GRRARCWRRR GYCACYRAAC GGCTYGYWRY YWYAYKCSTT YCSKAGCYRR YTYYTYYAWG
GGGAGATRRR GCCAYYGAAY KRCTYRYWRY CWYATTSSCC CCGKARSTGR YKCCTTTRTG
GRAAGMARRG GYCAYYAGMC GRCTTGCWRT CWCATTCGTY CCSKARCTRR YKYYTTTAAS
GAAGGATRAG ATCRYTRRAT TGCTYGTTRT TACAYGGCCT CYSKAGGCRR TTTCTTYGTG
GARRRATRAR GYTRCYAGAY KRCTYRTTGT TAYAYGGSCY YYSKAASYRR TTYCTCCGWC
AGGGGATAAA ATTRCCGAAC GGCTCATART TTYRTGGGCT CYSKGGCCRR TTCTTTCGAC
GGGAGATARG GCCRYYRAAC KRCCYACWAT TTYGYTGGTC YCSTRGCCRG CGCTACCAAG
AARAGATARG GCCRTYGGAC KRCCCACAGT TWTATKGGYY YYSKARCCRR CGCTACCAWG
GARRRATARR GCCATTGRAY GACYCACAGT TAYRTKGSTY YYSKAGCCGR CKCTACCRAG
RRAGGAAGAR GYCRCCGACY KRAYYATAGY TWTATKSGCC YCSKGRSCRR YGYTTTCRWC
GGGRAATGAR GYCRYCAAMC TACTYRYWGT TTTATGGGCY YCSGRGGYRR TTYTTCCGAS
GGARRATRAA ACCRTTRAAC KAMTCAYTGY TTYRCKGGCT CYGKRRCYGR YGTTWCCATS

AMGTYCTATG TYGRAGTGGG CSYSCTRTAA CAGYWYTYKG ATACGWRGCA AYAGKMGGAT
AMGTCYTWTG TYGGAGTGAG CGCCCYGYAM CAGTTTKYKG ATAAGARGYR MYRGGAGGAC
AAGTCCYWTG TYGGASWGAG CSYCCYRTAM CRGYWTTYTG ATAAGWRGYR MYAGKMSGAT
TMKKCTTTTG TYRARCWSRS TGTSCTRTAC CGRCWTKYKG WTGMTAGGCA ATAKKASRAC
ACTKCTTTYK TTRAGGTGAS YGTGCYRTRM YGRCATKYKG WTRAGWRGCR MYRKGASRAY
AAGTCTTTCG KTGGGCTGAG CGCGCCRTRM YGATTTTYTG TTGCKWGGCA CTAGKMSRAT
TAGTYTYTTG GTGGASWSAS YGTSYYGTAM CGGYAYKCKG WTGMGAGAYA ACAGKMCGGT
ACTTCTYTTG GTGGASTGGS CGYGYYGTAM CRGTATGYGG WTRCGAGAYA CCAGTMCGRC
WMKTCTTWTG GTRGASTGGS CGTGYYGTAM CRGTATGYGG WTRCGARRTA CCAGKMSGAY
TMKTCTTTTK TYRGRSASRS CSYGCCAYRM YGGCWTTYKR TWGMGARGYA MYRTTCGGAC
WCTTTCTTTG KCAGGSAGGG TSTSCYRTAM CRGTATKYKR TTRMGWRRYR MYAKKMSGAC
WCTKYTTTTT TYAGGSACRS TSTSCCACAM CGRTAYGYKR WAGCGARGCR MYRTTMSGAY

GRGGYKCYAC YYRCMTTTCC CTYYTRKRCA RYSWYACAGY ATRASRRYMY YRASGCARRC
GRRSCTCYAC CCASATKTMC SYYCTGKASA RYSACRGAGT ATAACRGCMT TAACGYRRRC
GRGGYTCYGC YYACATTTCC SYCYTGGAGA ATGWYACARY RTGACGGYMC TRASGYRRAC
RRACCTCCRT TCGGMWGTMY CTCCYAGACT RYSATAGAGT GGRACGGTCC YGRCKTAAAY
ARRSCKCCAY TCGGCTGTAC SYCCYAGACT RTSAYASRRY GKAACRGTCC CGASKTARGC
ARGCCGCCGC YTGGCTGTAC CCCTYAGACT ACGAYRGAGT GGAAGRGTAY YGAGGTAAGY
GRRSCKCTAY CYGGMAGCCC CYCCCAKRCA GCSAYACART GTRACGRTAC YAGCGTAGAY
GRRCCKCCGT CCGGMAKTCC CYCCCAKACA GYCACRCAAT RTRACARTMY CGRCKCAGRT
GRRGCTCCGT CYGGAWGCCY CYCYCATACA GYGACACAAT GTAACRGTAT CGRCKTAGGY
GRGGYKTYAC YCGCATTYMY SCCYTRTACW AYGWYAGRRC GTAGSGGTCC YAACGTARGY
RRGGCTTCRY YCGCMTTYAC CCCTTGKACW AYCWCRGRRC GTAGCRGTMC YAACKTRGGC
RRGSCGCCRY CCGCATKTMY CCYYYGTRSA RTCACRGGRT GTARCGGTCY TGACKTGAGT

TTGACCCTYG YASGRMRCAY MRAGGTTAKW CYMCATRRCC GGAAGYRTWC GTTCKYYCAG
KTRRCMYTTC TRSGAMGCAC MAARGTCAKW CTACRTGATT RGAMGTRYTC GTTCTCCYAR
KTGACCCTYS CASGRCRCAY MRAGGTYAKW CYMCRTGAYY RGAAGTRYTC GTWCTYCCAG
KTRGGMCTTS TACKGCRCTT CRARGTTRTW TTMSAKRRYT GRAATTACTM GTTCTTYTGR
GTRGGMTKYS TASKRMRCTY CAWAGTTATW CTCSRKRRTT GRAAKCAYTC GTTCKYTYRA
KTGGCAYTYG TAGTACGCWT CRTAGTCAKW CTCSRKRRTT ARAATTACAC GTTCTYYYRA
GTGGGMCKTS TAGKAAAYAC MRAGATYATW TTACRTGRTC AGRATTAYWC RTWSKYCTAA
KTGGGACGYS TACKAMATAY MRTGGCYGTW TTCCATRGTC AGAMTTATWC ATWCKCCTAG
KYGRSATTCC CASKAAATAY MAWGGCTRTW CYCCATGRTC AGRMTYACTC GTTSKYTTAR
KTGGCATKTC YRSKRCRCWY CGAGGTTGGW YTMCRTGGYT AGAMKYAYWM RCWCKYYYRG
KYGGGMTTTC YRSKRCRCAT CGAARYTGKW CTMCRTGGCT ARAAKTAYAM GYWCKYCCRG
KYRRSACTYS CASKAMGCTY MGWRRTTRKW CTCCATRATT ARRAKTACAM GTWGKTCTAR

RTCAGRGATA TATACGRRAT AYTTCGMARA ATTRCATGTY RGAGMAMYCG RRAKTRATRC
RKCRTGGAAG WATAGGRRAT MYKYYGMGGW AYTGYMWGAT GGAGCAACYS RRGTAAWCRC
GTCRTRRWWA TATASGRRAT ACKYYGMAGW AYYRYMTSWY GGAGCAACCS RRATWAAYRC
RTCATGAWTR TACRSARRRY MYKTYRAARW AYTRCCTGAT RGGGCRMYTG AAGTWATCGT
GKYAKGAWTR TAYRCAGRRY CCKTCAARRW ATTACCWGAT GSRGCRMYTG AARKTATTGY
GTTAGGAATA TACACRRRAC ATTTYAMGAT MTTACCTGAT GGGGCRMCTG ARRKTATCGT
ATCRGAGATA WCTRSGRRAC AYGTCGMRGT MYTGYCTSTY RCRGCRMYCS AGGKWRATAC
RTCGGGRTTA TCYRCRRARC CTKTYGMARW MTTGYCTSTT RSAGCRMCTG ARGKWRWTRC
ATCRGGGTTA WCTRGRRRAC MYGTCRMRGW ATTGYCWGTY RCAGCACTYS ARRTWRATRC
AKCGKAGTTG TATGSARRAC ATKCYRMGGW ATYGCCTGWT AGASMACYTG ARGKWAACGT
ATCGTGGTTR TACRGARRAY AYGTYGMGGT ATTGYCWSWT RGASMAMTTS AGRKTAATGC
GKCAGGATWG TACAGARRAC ACKTYGMRRT ATYRCCWSWY GSRSCRMCTS AGRKTAWCRC

KWRGGTKAYC TCYCGAASGA CTSAGAATAY RRATRGGTYC RGKTTKTATC RCCTKCTCTK
KWRKRTKMCC CCCCKAASTR CCCATAACAY RRRYRRAYYC GGTWTGCATC RCCCTCGYGK
KWAKRKKAYC TCTCKAASGA CTCAKAATAT GRRTRGAYYS GGTTWTTAAC RCYYTCTYKK
GTRGRKGATY YTCCGARGKA TYGRGRRCWY RARYRGACTC AGGWTGYAWM RCYCTYGYKG
GTAKATGATT CTCCGRGGKA YTGRGRACTY RAGYRRRCYG GGGWWKYAAC ACCCTYGCGG
GTGGATTMCT CYCCGRGGTA YTCGGRRCTY RRGCRGGCYG GGGWTTCAAC ACCTTCGCGG
KWAGRTGMYY YTYAKRAGTG CYSRTAACAT ARACRRGTTG AGTWTTCWAC ACCTTCGCGT
KAAKRTGMTC CTYAGAAGTR CCCGKAACTT AAACRRGYYG AGTWTGCWAC RCYTTCKYGT
GWGKRTGATT TCYMGAAGTR CYCGKAACTY AARCRRGCCS AGTWWKCWAC ACCYTCGTGT
TTRGRGTAYY TYTCGRAGTA YYSAKAGCAT ARRCRARTCC RKTWWKYAWM ASCYKCGCGT
TTRKGGKATY YCYCGRAGTA CYSATAGYAY AAGCRRAYYS RKKWWGYWAA RGCYKYGCGK
KWAKRKTACT TYTCKRRGTR CTCRTARCWC AGGCRAAYCS AKKWTGYAAC GSYYTYKYKK

RCYGYARWRR MRYGYAGYGW AGRACTTGCA CAASGGRCYY GCGTCGYACA MTCCGCCYKT
ACYKYAGAGG AGTRYCGTGW ASRRTTTGCA CAACGGRYTC RCSKCGCAYR ATYYGCCCKG
ACYKTARWGG CRTGCMRYSA AGRAYWYGCR SAASGGGYYC GCGTCGYRYA CTYYGCCYKT
RCYKCARARR CATGTARTGA RGGRYWTKYA GRGSARACCY ATGKTGCRTG MTCTACCCGK
RCYTCAGWAR CAYRTAGTGA RGAACTTGTA GRRGGARCCY ACGKYRYATG CTCTRCCCGK
AATTCAGTAA CATRTAGYCA GCAGCWTGTG CGGGRAACCY GCGTYRCATG CTCTGCCCGT
ACCTYRRWRG AAYGTARYGW GCRATWCKCA CGRGGRRYCY GCGKCGCATA AYYTATTYGT
RMYTCGGWRA AGYGTAACGA RCRGYWTTYR SARSGAATCY RCGTCGCATA AYCTGYYCGK
RMCTCGGTGA ARYGYAACGW ACRRTTCKYA CAAGGGAYCY RCSTCRCATR MYCTRYTYGT
ACYTTGGAAR MRYRYCGYGA AGRRYWTGYG SAGSGRRYCC ATSTCRTAYR CTCTRCCYGG
RCCTYRAARG MRCRYCGTSW AGRGYTTGTG SARGGAAYCC AYSTCRYATR CTCYACCTGG
RCCTCGAWAR AGYGTCGTSA AGARYWTGCG SARSGGAYCY GCGKCGCRTG MTYTACCTKG

RMAACYTARS RRCTARSSYT TTWYMCATCG SARMWASGTR YAYARGAWYC YRTTAYCKCT
GCRACTTAAC GRCTWASSYA TTTYACRTCG SAGAAASATR YATTGGAACC TGYTAYMKYK
GCRACYTARC RRTTARGSYA YTTTASATCG SARCARGATA TMYWRGAWTC TRYTRYMKYK
AMAACCKRGC GRTTWGSCCW YTAYCCGWCA SWGCWACGYR TMTTGTCTTM TGYYAYMKCK
AMAACYKRRC GRYTWGGCYA CTAYCCGACR SWGCTRCGTG TATTGGCTYC YGCTAYMKCK
AMAACTTGAC GRCTAGCCCW YWATCCGWCA CAGCWRCGTG TMYTGGCTTA YGTTRYMKCK
AMGGMTTAAC GRTYAASCTA TAWCCSGTYA SWRAWACGTR CCCTAKAACM TRYYRYMTCG
ACAGMTKAAC GGYTWAGCTT CATCCCGTCG SWRMTACRTA YACTAKAWYM YRYYRYMKCK
AAGGMTKAAG GRCTAASCYA TATCCCGTCR SAGAWGCGYR TMYTAKAACM TGTTRYMKCK
AMGAMCTAAC GRTCWAGCTW TTTCCGGWYG CWGMTACGYG YAYTGKCACA TGTCRYMKYK
AMRRMCTARC GRCYTRGCTA YAWCCCGWCG CWGMAACGYR YAYWGKCWCC YGYYACMKYK
AAAACTTRAC ARTTARSCTT TTTCCGAWYG CAGMWGCGTG YCYWGGCWCC YGYYRYMKYK

MRTGACAACA CTTSYSGGGC CGYWYGCAAA TGTGYRCRYC GGCRRWRAGS ATCAATCRGC
MGTRACAACR STGSYSKSGC CTCAYGSAAA TGYTYAARYY RRYGRAAAGS GTYAMKYRGC
CATAACAWYR STTSYSKGGC MKCWYGSWAA YGTGCAMRYC RGYRRTAAGS ATCAATTGGC
MGCAGCRAYA GYTGYSGCGM CKCTYACWRA TCCKCGMRYY RRCGAWGARS AYCAMGCAGG
MRYRRCRAYA GYTGTSTSCA MTYTTACWGA TCYTYRCRYT RRYRRWGWRS RYYAMKCAGG
MGYRGCAACR STTGYSTCCA CTCTYGCAAA TCCTCGMGYC AACRGTAARS AYTACGCGGC
MGCGACAAYG GYTSYSKGCM MGYTYRSTAC YSCGTAARTY GACAGWGWGC RCYACTTAGS
MGYGAYRACR STTGCSKGCC CGTWYASAAC YSCGTACGYY RGCAGTRTGS RYTTCTYRCC
MGTGAYAAYG GTTGCSKSCC CTTWYRCTAC TGYGTRMAYY AAYAGTAWGS ACTTMTYRSC
MATRACGAYA GCKGTSGGCA CTCTTGCTAM YSYKTRMRYY GGCGGAAARS GTCAMTCRSS
MGYRAYRWYA GYKGTSKSSA MTYTYRCWAM TCTTTRCRYY RRCRGTGAGS GTCAMTCGGS
AAYRACRWCR STTGYSTSCC CTCTTGCAAM TCTKTGCRYY GRCGGTAAGS GTCAATCRSG

RGGWCTARTT WTGAARYGGM YCCCAYGTAR MACTMYAATA CTGGTTGCGA YGYWYWKCWC
GRKAMCTGYY WTGCRRCGGM YCCYRCATAR CAGCAYAMTW ATGKTYGTGR TGYTYAKGWY
GGGTMTAGTT WTGAAACSGC CYCCRCGTAR MRSYMYRAYA MTGKTYGYKR CGYWYWKSAC
RRKACCARYT TKSCAGCCGA YTAYAYRWMR CGGTAYRCCW MYRKTTCTGG TRTTYTGGWY
RGKWCCARTY TTSCAGYGGM TTMYRTRTMA CGGYAYRCTW ACRTTTSTGG TGTWCWKSAT
GAGTMCAGTY TKGCAGTSGM YTCYGTAAMR CGGCCYRCTA CCAGTYGTGG TATTCTTGAC
GGKAMYWGTT TGCARRYGGM YCMYACGWAR CGSCMYACTT MTGTWTGYKA CGCWCAKCWC
GGTWCYWRTY TTSAAACGGM YCCYACGWAR MASCAYGCTT CTGKWTGTTR YGCWYAKGTC
GGKTCYTGYT TTGMRRYGRM YCCYAYGAAR CRCCMYRCTT CTGTWYGTTR CGYACAKCWC
GGKWCCAGTT TGGAAGTGAM YYCCAYGWAR CGGTCYRAYA ATRGTTCTGG YGCWCWKSAC
RGKTCCWRTT TKCCRGTGAC TCCCATRTAR CRSCMYRMCW MYGGTTCTKG YGTTCAKCWC
GGGTMCWGTY TKCCRGYSRM YYCCAYAAAR CGGCCYRATW ACAKTYSTGG CGYWCTKGWC

YCTCAGAGTY GKCRCTSAYT AWGCTTRYTY TMWACCCRAG CCGAAAWSRR YTAAATCGYT
CCTCAGARCC RKTRCTCAYY GWGYTTRCTC TMAGCCCGAA CMGARAAGGA TCRAATYRCT
TCTMAGAGTY RKCRCKGRYT RWGCTCRYWT TMWRCCYAAR MCGAAAWSGR YYRGATYRYY
YCTMAGCACT RKTRTGGATY GWRTTYACWY YCAATGYRTR CCGRAAACRA TTAGRWCRYC
TYYAAGMATC RGTRYGGRTY GWRTTYACWY YCARYSYRTG MCGRRAASGG TTAAATYAYC
CTTAAGCAYT RKTRTGGRYT GWGTTCACAT CMAATSYGAA CMGRAAAGRG TYAAATCRYC
TCTCARCATY RGYRTTGRCC RWRYTYGCTY YCTACSCGTR AMSRARASRR TYGGGTYRCC
TCYCARMATT RGTRTTGACY RWGCTCRCTT TCTRYSCRWR ACSRGGAGRR TCGRRWYGCC
TCYAARCATT RKYRTKGRCY RWGYYYAYTY YCWACGCRWR MMSRARACGA TTAGGTYRCC
YCTCRRMATT RKTRTKGRYY AWRYTYACTT YCARYSTRTA CAGAAAAGAG CYGAATYATC
TCTCRGMATT RGCRTTGACT RWRYYYRYWY TCARYGYATR CMGAGAWSAA CYRAAWYAYC
CCTARGMATY GGYRTTSATY GWRTYYGYWT TCAGTSCGTA CCSARAACAA YCARAACRTC

GAYRYYAGRR KCACAMTYTW AAACTGAGCK ATGYAWGSCR WCTMYRTCYY TTCAGATMRT
AGTRYYGGAG GYGSAMTTTA RMWCTKAACK ATGYAWGSCG WCCMYRTCCC YYCAAGWMRT
GRYRYYGGAG GCRGRMTTTW RMACTGAACK ATAYAARSCG WCYCCGYCYC CTCRGGTCGT
ARCACYGGGR KYRCACYTTA GAAYTKRAGK ATRCAARGTA WSYMYRCYTC YYMRAAWCGT
RRTGCTGGGR KYRSRMCYTA GMACTGAAGK ATACAAGCYG WGCMCACTCY YCMAARWAAT
AGTACTGGGG TCACACCCTA GAATTKGAGK RTGCATGCTG AGYACACCTC CCAAAATCGY
ARTRCYGRGR KYGCAATTCT AAWCCGGGGK AARTGAGGCR TCYMCGCCTT TCCAAAACAC
GATGYTGAGA GCGCRMTTTW ACWCCGGGGK RTGTATGCCG TCCACRYCYT TCCRARWCAC
AATRYYGGGA KCRCAMTTCT AMACYGAGCK AARYGAGSCG TCYMCRYCYT TYCRARWAGC
GGTACYAGGG GCACRCYTTW ACACCGGGGK GTRTAAGGCR ACYCCATCYY CYMAAGWMAC
RRTACCAGGR KCGCGMCTYW ACAYYGRGGT ATGYAWGSCG TSCCCGYCCC YTCRARWCRC
GGTGCYGGGR GYASRMCTTW RMACYGRAGT RTAYAWRGCG WCYMCAYCTY YTCARRWAGC

GCTCACAGAR CTRWGCCCAY CTWYGGAGMS CAARARYAWA YTWRMAATCG AYATCKCTCG
GSTMACAGRR CYRWGCYCRY CGTTSCAGMC YWAAMRTRWC YKWRAARCCG RYAKYKYYYK
GCTCTCRGAR CTGAGCYCAY CTWCSGAGCC CAARAGTAWM TTWRAAGTCG RYRKCGCTCG
GCCCACRRRA CYRWRTTCRC CTAYSGWGCC TTARCRTATC YKTGCAAYGR RTRKYTTTCT
TSCMACAARA YYGAACTCRT CKATSCAKCC TWAACGYATC TKTRCAACSG RTRKYTCCTK
GSCMWCRRGA CTRAACCCRT CGAYCGATCG TACRCAYGAM CTWGCAACCG RYRTTTCCTK
GCTMWYGGGG CCGWAYCSRY CKTTCCAGCC CTAACRTGTM TTWGMARCCG GTAKYTCTYT
GSYAACRGGR CCRTACCSRC YTWTCGAGMC CTAACAYGTC YTWRMTRCCG RTGKCTYTCT
GCYCAYRGGR CCGTACCSRC CTTTCGWKCS YWAAMGTAAC TTWRAWGCCG GTAGCTYTCG
TSYMAYRRRA YYRWGYCCGT TTWTSGTKAC CWMAMRTATM TGWGAAGTCR ATAGTTYCCK
KCYCATRRAR YYGTRCCCGC CKTTCGAGMC CTCACRTATM YKWGAARYCA RTAGYTYCYK
GCTCATGRRA CYRWGYCCGC TTTTCCWKCS YTAAARTRTM TKWRAARTCR ATAKYTYYYG

GYTMMRRRYW AGRTYCYRTY STGRCYAGMK KACTTTTYTG AGTATYTCGC YTYGTYYAYY
RTTMARRRYW AGRWTCTRTT GWRRCTAGMT TACWCCTTWG RRWTYCTYGM YTCKYCYATT
RYTMMRRGYW AGRTCCCRTY STGGCTARMG TRYWYYTYTG ARAWTCTCGC CTYGTCTATC
RYYAMRAACW RGRTCTTRTY SWRAGCRRAK TATWTTATWG GAWWTTATKC YTCGYYYWCT
GYYMARRAYW AGRWYTTRTY STGAGCRRMG KRTWTTWTWR RATTTTWTKM TTCGYCCAYT
GCYAAGRATT GGRACYYRTY GWRAGCRRMG GATWTTWTTG GRTATTATTC TTYGTCYWCT
GYTAMRRACT ARRWYYYRCT SAGRCTAACK TRTWTTTTAR RGAWCCATGM TTCTTYYWTT
GCTAARRAYT AGRACCYRTT STAACTAGCT KRTWTTTTAR GGAAYCATGA YTCKTCYWTT
GCTMMRRAYT AARWCYYRYT SWRGCTARCT KRYWTTTTWG AGAWCTTTGC CTCTTYCAYT
GCTMARRACT AGRATCCRTY SWRRCTRRAG KRYWYYACTR ARAAYYTYTC TYCGTYYATY
GCTMARRAYT ARRTTCCRTY GWRRCTAAAK KAYWTTTCTR ARWACYATKC TYYGTYCATY
GCTMCRRACT ARRTTYCRTY SWRGCTRGMG TACTYTTYTG RGTATYWTTC CYYKTCCWYY

ACWGTRATCT YSWKATATTR TACGGYATGC ATKCKYARMY CTTGAYWYGC CTSGRRCCGW
WMAGAACTYT TCAKGTAAYR CGYSATGKGS ATGYKYMRAT CTTAGCTCGC GTSGRRMAAA
WCWRWAMTCT CSAKATAATR CRYSGYATGS ATGCTCMRMY CTTARTTCGC STSRRRMCAA
TATAWRAKCY CCWGGCAACR CATCATRKRS RAKCGYARMT CTCGRYWCGC CGSRRRMAGA
TAWAWRMGCC YGWTRYAWYR YRTCATAKGS RATCGCCGCT CTCGRYTCCC CTGGRAMAGT
WAAGWGMGTT TGATGTTWYR CGCCATGTGG ATTCGYCGCT CTTGRTACGY SKCRGRCMGA
AMTGTAMTTC TCWGRTATCR TGTCATAKAC AWKCGYCACC YTTRAYTYSY STGGRRCCGT
WATGAGMTTT YCAGATAWYR YRTCRTAGRS AWTCGYCAMT YYTGGYATGC CTGRRACCGA
WCTGTAMTTY TCWKATAWYR YRTCATRTAS ATGCGCCACT YCYGGTWYCT CTGRRRMCGW
WCTGTGCTYY YCTKRTTWTR CATCAYGTGS RWGYGTCRMC CTYGRYACGC GGGRRAMMGT
WMWRAACTYY YCWKATTWTR YAYCAYGTAG AWGCGTCGMY CTYGRYACSC CGGGGAMCAW
TMTGARCTCY YCWGGTTATR YRTCATGKAS ATGYGYMRCT CTTGRTACGC CKSRRACCGT

RAWYCYYTCA TCKMTACTTA GTTWTGGYCY GRACWGYRYG TGCTAYGTGA AWSMYMAWAA
GAWCCTTTCA TYKMCACTTA GTTTTGGCGY GGACATYGCG TRYYAYGYKA WTSCTMRTRA
AMWYCCTYCA YCGMTACTTA RTTTTGSCSY GGACWTTGYG TGCYATRTKA AWCCYMRTAM
GMATMYTCMR YTKMTRATWG AYTATGGCCY GAAYWGYRYT TRYTGTATTA TTGAYMAAGC
RAWYCYTCAA YTKATGATWA AYTWTGSCCY GAATWGCRYT TRYYRTGTGR WWSAYMAARC
GMAYCTCCAG CCTCTGCTAA AYTTTGGTCY GRACWGCGCT TACTRTGTKA AWGAYCAAGC
RAWYCYYYCR YTKAYAAKWA GCCTCGSCSY KGWYWGTRCG YGTTATAYTA WTGCYMGTRC
AAACMYYCCA TYTCCAAKTA GYTWCGSYGY GGWCWGYGCG CRTTATGYTA TTGATCGTRM
RAACCYYCCA TCTCTAAGTR GYCTYGSYGY GGTCWGTRCG YRTTATGTKA TWGCYMRWGA
GAWTMCYCCA TYKATRCKTG GCTAYAGCCY KGWCWGYACG TRTTRYATKR WWSCYMGAGM
RATCCCCCCA YTTCTRMKWA GTTATRGCCY KGACWGYACG TATTAYRTKA AWGMYAGARA
RATYCYYCCA TTKMTRCTTA GYTATGSCCY GGACAGYRCG TGTYRYRTTR WWGCCCRTRA

RCAKWRTGYY CMGTCGCRWM GCTGYCWTGG YRTTTRGGSW RGCTCTAKTA TWYARRRTAR
ACAKWATGYT CMTYYGSRAC RCYKTCATGG TGYCTAGGCW RGYGCTRTWM TWCAGARCWA
GCATAATGTY YMGTYGGGAC GCCKYCAKGG YRTYTAGGCW RGCKCTAKWA TWTAARGTWR
ACWTWAYGTT YAKYYRGATM RCTTYCWKSG CGTCTARGGW RRCTCGRKAA GTTRRGRCWG
ACWTTRYGTT CAKCCAGATA GMCTYCATSR YRTCTARGGW RACTCKAKTA GTCGRRGYWG
ACWTWGYRTT CAGTYAGATM GCCGYCWTSG CACCTAGGGW RACTCTATAM KWTGAAGTTG
GAATAGTGTT YAKYYRGRTC GMYKYCAKGG TRYYWRRRGA RACGCTGKAA TWYAAAGTAG
GMATARTGTT CATTTGGGWM GAYGYCAGGR TRTYWGGRGW RGCGCTGTTM KTYARAGTAG
GMWTAATGTT YATTTGSGWM RAYGYCAKGG CAYTTRGGGA RRCKCTGKWA TWYAAAGCTG
ACWGARTRTY YAKYTACAAA RATGYMATGR CATCWAGRGW RATTTTATWA TWCARARYAG
ACTKAATGYT CAGYTACAAA GAYKYMWTGR CATYWAGGGW RAYTYTATTA TTYAAAATWG
ACTTWGTAYT CAGYTGSAWM RMCTYAATGG YGTYTAGGGA RGTGYTGTAM TWTAAARTTG

GACACYMTSY MGTGCAAAAG ASGYTSTGKG GRRYRRRGKC GRGCCGCMMY TGCTGCWTSY
GRCATTATCY AGAGCGATRG ASGYTSTGTS GARCAGGGKC GGGTCRGMMY CGTCACWTCY
SACAYCATSY MGTSCAAARG ASRYTSTSTS GRRYGGAGTC GRGCCGSMMT YKYTACATSY
GRTATCATSY ATWGYRRAAG ASRCTGTSGG KRRYRGGGTC ARAYCGSCMY CTYYACATCT
GATMYYATCY ATTGTRRAGG ACAYTGTSGG KGGCRGAGKY AGGTYACMCY YTYCGCATCT
GAYATCATCC MGTCTAAARG GCGYTGTCGS KGRCAGGGGT AGGTYRSCMY CTTCACATCT
GRYATCCTCY ATTSCAGAAA ACGYTGCCGC TGACRGGAGC RAGCYASMMY CKYYGGATST
GACATTCTSY AGAGCRRAAG ACGYTSTCGG TGRCRRGGGC AAGCYAGCCY CKCTGCWWGT
GACATYMTCC MKWGCRRAGA AGGYTGYSGS KGRTRRGRGC RARYCASCMY YTCCGGWTST
CRCMCTCYGY AGASCRRAAR RSRYKSTSGS GRRYARGGGC AARYCGGMMT CKYCACAWCY
SRCATYMYSY AKTSCARWAR ACRYGGTSGS KRRCAGGRKC ARGCYRSMMT CTYYRSAWST
GRCMYYCYSY MGWGCAAAGG GCGYTGTCGG TARCAGGGKC ARRCCRSCMY YTCYACATCT

TCCGCSARTC TYGAAMAYSS TYYGCSTACK WWTATTTWGG MGCCCWYCGY ATCGRSYAGA
WCYRYSRRYC TTSRAAAYGS YTYGYSTRMT TATRKCTTGT AGCCYAYCGY GTMRACYAGG
WCCGCSRATC YYGAAAWYSS YCYKYSTACT WTTAGCYTGK MRCCYWYCGC RTCRACCRRA
ATTACGRRTT TYGGRMWCSC YCYTCCCRAK TATAGYTWAK MATTTWCYAC RCCAGGYAAG
WCCAYSRATT TTGRRAWCGS YCTTCCCRMT WATRKYTTGT MRYYTAYTAC RCCRGSYAAR
ACTACGAGTY YTGAGAWCGG YCYKCCTGCK WTTAGCYWGT AATTTACTAC GTAGRGCAAG
TYCGYGGGCC CCSRAAWCSG YYTTTCCAAT WAYRKTTTAT AATCCACTAT ACAGGSYAAR
TYCACSRGTC CCGRAAWCSG YCYTYCTAAT TWYRKTYTGT MGTCCTCCAT RYMGGGYAAR
TYCACGRGCC CCSRAAWCSG CYYTTCCRAT TAYGGTYTGT AATCYAYCRY AYMGRGYRRG
WCCRYGGRTT TTSRAAWCGS YCYGCCTRAT AWYRGTTTAT CGTCCWCCRY RYMRGCCGAR
AYCGYGRATY TTGGRAWCCG YCYGCCTGAT TATRKCTTRK CGYCYWCCAC AYMRGGCAAA
ATCGCGRGTY CYGGAMACSG YCYGYCTRAT WTYAGTTTGT MRYCCAYYRC RTCGGCYRRA

ACMGCYAYRT YCCGTKRMMC TGGCRSKGRC CTGWRTRTYR KAGTGCKRAC CTGKAGTGGY
RCCGCYAYGY CCSGTGGCCC YGGYRGGGGC YTATGCRYCA TRKYGCKAAT YTRGAGTGRT
ASAKCTAYGY YMCGTTRMMY TGGCRGGGGC YTGWGCRTYR KAGTGCTAAY CTGKMGTGGY
ASCKYYATRT YCGGWGGAMY YGGYRCGRRC YYRAAYRTTR TATYAYKGGC YYGTMGCGGC
ASCKYCATRT YCSGWKGCMC YGGYRSGRRY YYRWATRYYR KRKCACTGRC YYRKMRCGAY
AGCTTCATRY CCCGTKGAMC YGGTGSKGAC TYRAATRCTA KATYAYTGRC YYGTAACCGC
ACCTCYCYGT TMSGAKRAMY TAGCGGTGGC YYRWATATYA KAKTRCTRRY CTRTARYSGT
ACCTCYCYGT TCGGAGRAMY YRGCGSKGRC YYRTRTAYTA KRKYACTRGY CTRKARCGGT
ACCTCTCTGY TCSGAGRMMC YAGCGSKGGC TYRTATRTTA TAKTRCTAGY CTRTARCGRT
GCCGCTAYAC TCSKAKGMCC TGACRCKGGY YTATRTAYYA TAKCGTGARC CCRKAATCAC
RCCTCYACRY YCSKATGAMC TGRCGCKRGY YYRTATRYCA KATYRYKAAC CCGKAAYCAY
ACCKCTAYRY CMSKAKGACY YGRCRSKRGC CYRTATRYCR KAKYGYTRAC CYGGAACCAC

YRCYGSTCGW WTTCMKGGRR RTYYGMRRRG GKTRCGGCTA RRAGGYYTRG MRGGCRCTGY
YRCYGSTYGW TTTCMTRGRG ATYTGMGRAG GGTRYGSCYA AARGRCYTGR CAGGSRCTGT
YRCCGCTCGW ATKCMGGRGG GYTYGCRRGS GTTRCGGYTA ARARAYCTAR CRGGSGCTGT
YGYYKSTYRT ATKCMGAGRA RYYYAAGAAG GTTRCASCTM RAAGATYYGG ARRKCATTRY
CGCCTSTCGT ATTCAKRGGA RTCYAMGAAG GKYRYRCCTM AAAGAYTTRR MAGTCRTTAT
TGTCTGTCRT ATTCAGAGGA GYCCRMRAAS GTYRCACCTA AAAAATCTAG CAGKCRTTRY
CAYYGSTYAT WKGACTAGRA RTTTGMRRRG GKCRCRGTCA ARAGACYTAG MARKCGTGGY
CRTCKGTTRT WKKMMTAGGA RTYCGCRAGG GTYRCGGTCA RGAGACYCAR AARGCRTGGY
CGCCTGTTAT AGKAATAGAR ATYYGMRRRG GTYACGSTCA ARAGAYYCRR AARTCATGGT
YAYYGSYCRA WGTCMKARGR GTYCGARARS RGYACRCCYC RARGAYYTRG CRAGGGCGRT
YATTGCYCAA AKKCMKARGA GTTCGARAGG RGYAYRCCYM RARGAYYYGR CRRGSACGRT
YRTYGSYCRA AGTCATRGGG GTTCGCGAGG RKTACACYYC AARGRCCTRR MRGGSACGGT

TYTATCCAAC GYCYCRAYAT TCCWCWTGAR YGYGAGYCCR MWGSMMTGWT TTAYTRRTTT
TYTATTMARY ACGTCAMYAW TCTTGTTGRA CGYKARYYYG ATACMACSAT KTAYTRRTTG
TTTRTYCARC AYCYCAAYAT TCCWSTTGAA TGCKAGYCYG ATGCMACCAT TTRTWGATTT
YCTATYAAAT RYSYMAACWT TCYTCWTRGG TGYTRRYTCG MAAGCMCCAT KKRTWGGCTK
YCTRYYAAAT AYCTAAACWW TCCWCTYGRR YGCKGGTYCG MAGGCMYCAT TTAYTGGYWG
TCTACTAAAT AYSTAACCWT TCCACWTRGG TGTTRGTTCG MARGCACCAY TTAYAGGTTG
TYTATCARAT AYGCCAACAA YCCAGTCGAR YGYGAATYCA CARGCMYSWT KKAYTARTAK
TCTAYCMGAT AYSYCAACAT TCCASWYRAA YGCTAAYTYR MARGCMTGWT TKACTAGCAT
TCTRYTAGAT AYGYCAACAT YMCASACRGA YGCGAATTYR CWRGCMTGWT TKAYTGGYWK
TYCAYYAGRY AYSYARACWT CACWSWYRRR TTCTAAYYCG AARGCACGAC GTGYTARYTG
YCYRCCMRRT RYGTAAACTT CACWSTYRAG YKCTRAYCYG AAGGCACGAC TTGTTAAYTK
TCTRTTARRT AYGTMGACAW YMCTSWCGRG CKCKRATCCG AAGGCMYSAY KTGYTRGTTK

RTGWATATKC ARAYTTCKKS KAGRAKTRRT AYRSMMWRRG RTCAYTGRYT TATGYMCGGA
ATGWATAWTC WGRYCTCKKS KAGARKCART ATRCCAWRGR RTCRYYKRYT TAGGCCCRRA
GWGWAYATKC AGRYYYCKKS TAGRRGYRAT ATRSAMTAGR GTYRYTKRTT KRKGTMCARR
GWSATYATKC AGRCYTCKKC KGGAAGCGGW CYGSACTGGR RTCRYYKRYY TGGKYCCGGR
RAGATCAWKC AGRCYYCKTS KRSAAKYGGA CYRCAMWGGR RTTACYTGCC TGKGTCTGGR
GAGATCATGC AGRYYTCKKG KAGAAGYGGA CTACACTRGA GTTAYYKGCC TGTGCCTGGR
ATGAAYRWKY WGRYYTCKKS KASGGGYAGW CTACACARRG RCCAYTKGCC KATGYCYGGR
RTGAAYRAKT TGRYYTYKKC KASGRGCRGW CYACACAGRG GTCACYTGCY KGTGCCCGRA
ATGAACAAKC TGRYYYCTKS KASRGGYAGA CTACACWRRR RYCACTKGCY KGTGCCYGGR
GASWTTRTKC AGRTYYTKKG KAGRGGYAGA CTGCACTGGG RTCRYYGACT GGKKCCTAAR
RACWTTRTKC WGATYTYKKS KASAGKTAGW CTGCACTGGG ATYATCKACT KGGKYCCAAR
RTGATTATTC WAACYTYKKG KAGARKTRGA CYRSACTAGG RTTACCTRCC KGGKTAYGGA

CYGACKGARG CACAWAAAGG GAATYYGTCW CWYTGKTTWR CGCTKGCAAT RCGAAGTCCW
CYGACGRCGG AACGTAWAGG SARTCCRTTW CWYTGKTAWR SGYTGGCRMY ACGGWGTYCW
CYGASKRAAG ARCATAAAGG GAATCCRCYT CTCYKKTWWR CGYTGRCRMT GCGRAGWCCA
ATGRSGACRA AGCGTGAAKR CAGYTYGYCW YACTKGCAWG CSYTGRCGAC GSAGATWTCT
ATGGGTRCAR ARCGWRAAKR CWRYYYGCCT YACTKKCAAG SGTTGGCGMT RSAAWTATST
CTGGCTACRA MGTGWRTRGA CTATTCGCCT TACTGGYWAG GGTTTACGMT RGAATKTTGT
CYTGSKGCGR ARTGTAWGKG SAACTCGTTW CAYCTGTATG CSCTGRTAMC AGGAAGAYGW
CYGRCKRCGA AAYGWAWAKG GAACTYGTTW CATTTKTAAR SCTTGRCRMC RSGAAGTYCW
CYTGCGRCGA MATRAGTAKG CAAYYYGTTW CAYTKKTAWR SCYTKRYAAC AGGAWTTYCA
CTGRGGGCAA AAYRAAWRGG GWRTCYRTYT CAYYKKYAAA SSTYGGTAMC RCGGAGTTGW
MTKRCTGCAA MGTGWAAAGG GARTTYGTCW CAYTKKTAAG GCYYGRYRMT RSGRWGTCCW
MYGRCKGARG AATGAAWAGG GAATYCGTYW CACYKTYTAG GSTYKGCAMC RCGGAGTCSW

SCCGGTGRMA RCMGRAAYYG TRMAGRAWRR YGACTGWAGG TCKGGTCGCC ASRGGACTKT
SCCGKTGGAA RCMRRMAYTR TRCTGRAWRR YRGMWRWAGG TCTGGKCACY AGAARAYYTK
CCCGKTCRAA ACMGRMATYR TGMWGAAAGA TGACTGAAGG TCKGGGCRCY AGGGGWYYTT
GCCSKYSRAM AYMRGMACCG AAAATRAAAG TAACAAAGGR TATASKGACC RCRRRWCCTT
SCAGKCSRMC RCMRGAACYG ARAAKGAWAG TRAMARWAGG KMKRGKSRYY RCGGGWCYTT
SCMSTYCGAC ACMAGMAYYG AGAAGGATGG TRAAAAAAGG TATGGTCGCC GCGGAACTGT
CTMSKTGRCA ATMGGCRYYG WGAAGGATRR YAGMTATAAR TMTRGTCAYY AGGGRWYYTT
CCCGKCSGCA RYMGGCGYYG ARAWGGATGR TARAWRTARA TMTRGTCATC AGGRRAYYTT
CTCGKYGRMA RTMGGCRCYA ARAAGRATRR TRRMTATRRR KCKRGTCATC AGGARWYTTK
GYMSKYGRMM AYMGGAAYYA WRMTKAWWRR TARAARWARA TCTGSKCRYC ASAGAWCYKT
GTAGTYGGCC RYMGGMAYYR WRMWKAWTGA TAACAATAGG TATGGKCAYY RSAGAWCYKG
SCAGTTSAAA ACMGGMATCA WRMTGRTWGR TRAMAATAGR KATGSTCAYY RGAGAWYYTK

YCSRGYTRCA SGYGWYTKWC SMAGAKCRGA TACCTRRRYG GACYAGYCGT GTRRYKAGAG
YACAGYTRCA SRCSAYYKWT SMRRAGAGGR WACYCGRAYG AWCYAGYSGC GKRRYTGRWS
CCGGRYTRCR SGCGWCYTWC SMAGWKCGRR AACCTRRRCG RTYYRGYCGY GKAAYTAGAS
CCSRRYKACR SRTGTYYKWC CMAGWKMRRR WTTYYGRAYG GWCYAGTGRC RGGAYKGGAC
CCCGRYGACR SGYSWYYKTC CAARWGMRRG WTYCTGRAYG GAYYARTSAC AGGACTGGAC
TCCGRYGACG SGTGTYYKWY CMAGAGARRG ATTTCGRAYG GTCCAGYCAC AGGACKRGAC
YCSRRYKRCR SGCGWYCKWY CCRRWGCRRA ATCYCGAAYG GWTCRACSGT AGGGYTAAAG
TCSRRYGACG SGCGWYCKTC CCRGAGAGGG WTCYYGAACG GWTYARCSGY AGGAYGGATS
CCSRRYKACG SRCGTCYKTC CCRRWGAARG TTCYTGARYG GWYCRACGRT AGGAYKAAAS
TCSGGYGRTG SRCGTYYTWC GCGGAGARRR TTCTTARACG GAYYGGYCGY RKGACTRGAC
CMCGGYTGYG GRCCTYTKTY CCRGAKARRR TTCYYARACK GATCGGTSRY GGGACGAGWC
CCCGRYGGCR SRTCWCYTTT CMARAKAGRA TWCYTGAAYT GACCRGYCAT AGGRCKRGAC

TYSGYGYRAS CAGMYYWAGC GGMMCAKKRR TYTYRGRKGW RYSAAGRAGY GGACRRTCAR
KYSRTKTAAC CRGCYYWARC GRCACWTGGG KYKYGGGKGT RTCAMGGAKC GCGTGATCRA
KYSGYKTAAS CAGMYYWWRC GRAACAKGGA TYKYRGGTGT RYSACGRAGT GSRCGRTCAA
KTSAYKTAAG CRGMTCWAGY RRCAYWTGGA GYGCGRGGTA RTGGCKRAGT RCRCGRTMGR
KTSATGYRAG CRGMTYTARY RRCAYAKGGR GYTCGRGGTA RTSGCKRAKY RSGYRRYMGR
TYSATGCAAG CRGMYCTAGC RRCAYATGRA GYTCGRGKTA RTSGCKRATT GCGYGAYAGG
GYGGTGCARC CRRMYYAWGC RRCACWKKRR KYTYGRRGGW RCSAMGGTTY GGGYAATMRA
GYSRTGYARS CARMTYWARC RRCACWTGAR KYTCGRRKGA RCSACGGAKY GGGTRRTAGR
GYGRTGCAGS CRRCTCAARC RRCMYWKGAR GYTYGRRGKA RYSACGGWTY GGGYGRYAGA
TYSRCKTRRS TRGMYYAAGY RRMAYWKTRR TYKCRRGGGA RTSAAGATTC RGGYGAYCRR
TTGRYKTAAS TGGMTCWAGT GRCMCWKGAG TYTCRRGKGA RTSAAGAAKY AGGYGRYCRR
TTSGYGTRGS CAGMYYTWGC GACACATKGG KYKCRRGKGA RTSAAGAWTC RCGTRATARR

STRYCTCGTT YCTRCRTGAG RGTTRAKCAC CTGTCTARCT ARYMWTRTTT SKGYAKCCAA
SWATCYCGTT CCTRTATGAG RGWYGGTMGY YYGTYTAGCT RRCATTATTT GGGYATCCRA
CTRTCTCGTY CCTRYRTGAG RRTTRATAAC YTATYTAGCY RRCMATRTYY GGGTATCCAM
GTGYMTCGTT CCYGCAGRAG GGWYRRKMAY YCGTYCAGTC RRYMATATCY SKGTRTACGA
STGCCTCGKY CCYGCRKRAG GGWYRAKMRY YCGACYAGTT GRYAATRCYY SKGTRKACAA
GTGYMYCKTT CSYGCGGGAG RGATAAGAAY YTGATTAGYC GGCCATRYTY GTGYRTACGM
GTACCCCTTY YSTACAKRGG RRWYAATAGY YCRWCYRGTT GRCAAYACTY STACATCYAC
GAAYCTCKTC TCTACAKRGG RATYRATMGC YCRWYTRGTY GGYAATAYTY GTAYATCYAM
GTRYCCCKKY YSTACAGGRG RATYGAKARY YYRTYTGGYT ARCAACAYTY STAYATCYAC
SWGTMYYKGY CCYACRTAGT RAWTRRTCRY CCGTYYARCY RRTAATACYY GGRYATCCAM
GTGTCYYTGT CCTRCGKRAK RATTRRTMAY CCGTYCARYY ARTAATRYTY GKGYAKCCAA
SWGTCYTGGC CSTACRGRAT RGWTRRTARY CCGTCCAGYY GRYAATATTT CKRYATCCRM

RACTGYGRRT TAGAKCYARA RYRTMRACYA TGMTACYRTM YRCRGRAMAW YMRSARRYCR
RACTGTRARK TRSAKCYARR GYGCAARMCA CRCCGCYRCA CGMGGGAMGT CMACARGCMR
GACTGYRAAG TASAKCYARR GCRTMRGCYA CGAYGCYGTM YRCAGGACAT CMGSARGYMA
GACYAYRAGK YGCGGCYGRR RCACAGACYA TGCYGACRCA CRMGGRMMRW TMRSTAGCMA
GACTACGRGK TGSGGCTARR RYACMRGCCA TGCYGMCRYA YRMGSAMAGW YMRSWRGYAR
RACCRCGAGG TGGRKCYARR RYATAAACCA TGCCGCCRCA TAAGSGAAGT TAGGWRGTAA
RATCRYGGRT YAGAKCCGRR ACRYMRAACG YGCTGMCGTA TGARGAAAAT CMGCTARCAA
GACYRCGRGT YAGRKMYGRR RTRTMRAACG TGCCGCCGCA YGCGGRAMRA CMGCTAACAA
GACCRTRRRK TAGRKMYRRR RCGYMRAMCR TGCTGCCGTC TGARGGAAAA CCGCTAGYAA
AGCYGCGGRG TGCGGMTGRR GYGCCAACTG TACCRCCRYM TGCASGMAAW TMAGWRATMA
GAYYGCGRRG TACGGACGAR RYAYAAAMTR TACYRCCRCC TGMRSRAAAW YCACWGAYCA
GGCYGYGAAK TRGRKATRRR RTAYARRMYG YGCCAMCRYA CGCASRACRT TCRCARAYMA

MRCYGTCMYR WMCCRGTKTA YAYCRCTTTW GCCRCWCYYG CCTATRTMYM YRWRSCYTCY
MRCYGCCMTG WMCCAGTKTT TMTMACCCTT GCCRTACCTA MCTATGTAYA TATASCYYGT
CASCGYCMTG WCCCASTKTT YMTCACYCTW GCCRYACYTA CCTATRWMYA TATRCMYYCY
MRCTRYCMCG TATYASTTTA YATAAGTYTT GYTGTACYYR ACYRTGTATM TRWRSCTTGC
MRCTGYCMCA TMTYAGTTTA CMTMASTCTT GCTRTWMCYR ACTGTGACTA YAARSCTTCY
CGGTGYCMCG WCCTRSTTTA CATCGGTTTA RTTGTAACYG ACTGTGTCTC CAWGGCTCCC
AAGYGYCMYR AMCCRSYTGW CMTCRCYCYW AYYATACCTA CSCRGGTCTA YATGCMTTST
MGGTGTTMYA AMCCASYGKW CMYMRCTCYW GCTATACCCA CSYRKGTCTM YATGSCTTST
CRGTGTYMYA AMCCASYKGA YACCRCYYYW AYTATACYTR CGYRGGTCTC YATRCMTYST
AGGYRCCMCG AMYYACTGGW CMYARCYCYT GCTRTWCCCA ACYATRTCCA TRTGCMTYCC
CGGTRYCMCG WCYCASTGTW CAYMACYCTT GCYRTWCCYA ACCATGTCYA YRTRCCTCGC
AGCYRCYMCG AATCGSTKGW YMTMRCCCTW GCYGTACCYA ACCRTGTMYA TGTASMTYGC

GAGTCAACAT MYRGRCACTG YTKYWARTAM CRRYCRWGRA YTYGKSYGKG KWWRAAAYST
GAGTMAMMRT CTAGRCATKG YTTTWAATAM CRAYCGWSAT CTYGKSYKKG KWWRAAATST
GAKKCAMCRT MTRGRCATKR TTTTWAATAM CAAYCRAGRW CTYGTSCGGG KWTRAARYST
RMTTMRACGC CYRGRCACGG TTKYTAGKWC CRATCRWSGT TTTGGGTKKG KTTARRRCSK
GCTTMGMCGC CYRGRYACKG TTTYTARKAC CRRTCAWSRW TTTGGSTGKG KWTAGAACST
GCTTCGACGC MYRKRCATGG TCKYWAATTC CRATCAACGA TTTGGGTKKG KTTARAACST
RATKAGACRT CTRTRCGYGA YCTYAARTAM TARYTRTCRT TCCRKGTGKA TTTAARGTST
GATKCRACGT ATRTRYRYGG YCTYWARTAC TRATTGWSRT TCYRKSTGGR TWTAARGTCK
GATTMGACRT CTRKRCRYGR TCTYAAAKAC TRATYGTCRW CTYRKGTTGA KATAAAGYST
RAGTAGAAAC CYRGRCATKG TCKTATRTAM CAATCGWSGT YYTGTCCKKR KTWARRAYSG
GAKTMRACAC MTRGRCRTKG TYKTTWGGAC CAAYCRACGT YCTGTCCKKG KTTAARRYGG
GATTAAAMRC CYATRTRYTG YYKYWARTAC CRAYCGTGRW YTTGKSTGTG KTWAAARTSK

KWCGGTTCAC YYYRGATYYC STTTTCYTCT TTMKMYWCAR CRGWSGARAT YRYYCAAYGG
KWCRRCTCAT YTCGGATTYT GTTTCCTTCY WTCGMTWCAR TAKWCGGRRC YGTTCARYRR
KWCGGCTCMY YTCAGRTYYY GTTTYCTTCT TYCGMTACAR CAKWCGRGAT YATTCAAYRG
KWYGRTGSMT TTYRGRCCYC GTWTCYCTTT AYAGMCTGAR TAKWGSAAGT YGYCMRAYGG
KAYGGYKSMT TYYRGAYCCY GTTTCCTCCT ACCGMCTCRA TAKWGSAART YGYCAAAYGG
KWYGGTTGMT TYYAGATCCC CTTTCCCCCY ACATMCTCAG TAKTGCAAAY CGTCAAGYGG
KACGGTTGAC TYYGAATYYY STATCCYCCT ACAKMTTSGR TAGWGGRAAY CGYCMAAYGR
GWCGRTTSAC TTYGRRTTTT GTACYCTCCT ACCKMTTCRA CAGASGAAAC CRCCAAAYAG
KACRGTTGAC TCCRAATTYT GTWYTCTCCT ACMKMYTSRR YAGWSGRAAY CGCCAAAYAG
KACRRYKSAT TCYRRRYTCC GYTTYCYCTY WYMKMYTCGG CGGASGGAAC CGYYCARYRG
KACAGYTGAT YYCGRRTCTC GYTTTYCYYY WYAKMCWCRR TGKACGRAAC CRCYMRAYRG
KWCRGCKSMY YCCRRRTCYT SYTTCYTCTC ACCTMYTSRR CRGWSGGAAC TGTCMRAYGR

ATYTAAGYCA SYMYAGYYAW CCTRYCTGAA GTTATAAYYT GYGSYCWRYA CGCCTGGAGK
RYYTARGCTA GCATCACTAW CCGAYCYGAA ATYGTRMYYK GYRSCTWRYA CGCMTGGRSG
ATYKAAGTYA GTCYARYTWW CCTRYMTGAA GTYAYAAYYT GYAGYCWRYA CGYCTGGRGT
RCYKARKCYC SCACARYTAA CCTRYMYGGA AKYATRMYTK GTRCYYAGYA CKYMCRGGSK
RYYKARKCYC GCAYARYTAA CCTACCCGRA AKYATACYTK ATRCCCAGYA CGCMCGGGGT
RCYGAATCCC GCACAGYYAW YYGATACGGA GTTATAMTTT GCACYYARYA CGCATAAGSK
GYTKAGKCTA GYCYMGYYTW CYKRCAYGAA GTTGTAMYTG GCASYCWRYA CGYMYRGRSG
GYYKAGTCCA GCCTARCYWA CTTGCATGAA GTTRCAMYTG GYGGCCWGYA CGCCTGGGSG
RTYTAGKCYM GCCCCRCCTT CTTACCTGAA GTTRCRMYTG GCASYCARYA CGYCCGGGGG
GYYGMATCCM GCAYMGTYTW YCKGYCYSRR AKYGTAAYYG GCRCCCTRYA TKYMCRRGGG
GTYKCAKCYM GCMCMRTTWW YYKGYCYCRR AKYGTAMYTG GCRCCCTRYR YGYMCGGRSG
AYYTAAKCCM CCATMGYCTA CCTGTCYCAG GGTRTRATYG RCRCCCTRYG CTCATAGRSG

TARSRCTCGT AGTAGCCRAT ARCRGKRACR AWAWKTGTRA TCRARRRYSC YMSGCACACW
YARCGTCMGT AGTWGYCRTT RASGGTGRCR AAAWGCGTRA TYACARATSY TCGRTRCACA
YRRSGYYARY RGYTGCCAWT AGCRGTRACA AWWAKYRTAA TCRARRRTGC YCCGCACWCA
CARGAYYCRC AGTTACMRWT RRCRATRACA AWAWKCGTRT YCAAARRTCT CMCACRCAMT
TGGCATYCRY AGTAAYMRWT GGSGAKRACA ATTATCGKAW YYRAAGATSY YCCGCRYWMT
YGGSGTTCGY AGTTGYMGAT GRGGGKRATG ATWATCGGAT YCGAAGATCT CCCACGTACT
YARCGTCMGC GSTAGYMGTY RASRRKGGCG GAAATCGTRA TTRAARRCSC CMSGYGCAMA
TARCGCCMAT ASTTGCMRWC GGSRGKGRYG GWATTCRTAA TTGMRRACSC CCSGYRCAMW
TAGSGYCMAC RSTWRYMRTY GRCRRKGRYG GTWATCGTRA TYGAGGRCGT CCSGYACACA
YGASAYCCAC AGCWRYMGWC RRCRRKRACR AWAAGCGGAW TCGAAARTCC CMSRCRCWCT
YGRSGYCMAT RGYAGCMRAY GRCGRKRACR RAAAKCAGGT TCGAARATSY YMGRYGCWCT
YRACGTCMAT GGTWRYCRWY ARSGGKGACA AWWAGCGKRT TCGAAAATCC CACGCGCWCT

ATGRSARAYY RAGGRGAGAT TYCYTACCCC YYTWRTYCGG YRYTRAKWGR GYTTAMARKM
TTGASARRCY RRGGRGAGAY YTYYKACCCC TTYARTTTRC CACTGRGTGA ACTTAMGRTA
WTGGSAGACC AAGRRGAGAY TTCCKACCYY TCYWATTCGG YRYTRRKAGA GCTTAMAATA
AYRASRGGCT RASGAARKAT CYTYKRCYTC CTCWRTTCGC CGYTRGTAAG RCWTACGAKC
AYGASRRRYT RRSRAAGGWT CTYYKAYYTC CYCWRTTCRC YRTTRRKWAG GCWTACGRKM
ATGASRGGYT AAGGRAGGTC CTCYKRYYTC CTCAATTCAC TATTRGTARG GCTTRCGATC
TYARSRAGCT RRCAGRAKWY CTYCKACTYT YTCWRKTCRG TRCYRGGTGG ATTKRCAAKC
ACARSRAGCT GGCAGRAKWT CTTTKACCTY YTCAAGYCAG TAYTRRGTGG ATTGACAAGA
TCRGSAGGCT RRSARGATAC CTTTTAYYYT TTCWRGTCGG TRCTRGKTGG ATTKRCAATM
ACGAGRRAYY GAGRAGAGAT CYYCTRYYYT CTTTAKYYAG YRTCGAGWGR GCWTRCAAKM
AYGAGRRRYY GAGGAGAGAY CTCTTAYCTT CTTWRKCCRG YGYYRAGTGR GCWTRCAAKM
ACGAGARRCY GAGARGAGAT CYYCKACTTY CTTAGTTCGS YGYYRAKAGG ACTTGCRATA

GCACCSWTTC MTWCRRAMAR YSTRGYACWA YAGGGAGTGT TACRYYYGTC CCGGAAAGTC
GCACCCTTCC MTWGAAACRA TCCRGCRCWA CAGGTRSTGT TAYACCCGWY CCAGAAWGYC
GCRCMSWTYC ATWSRAAMRA YSCRGYACAA YAGGKGGYGT TACACYCGWC CCRGAAWGTC
GCACCSATYC MTWSAAAMGR YSTGGYGTAA CAGGKASTGC TAYRTTYAWC YYGTRTWGYC
GCACCCWTTC MTWSARAMGR YSTGGYGYWA YAGRTACTKY TACRTTYAAC TCRKAWWGCC
GTACACATTC CTASAGAMGG CCTGGCGTAA TAGGKAGTTT TAYRTTCRAY TYGTAWWGYC
GCAMMGWACC ATAGAAGMGG YGTGRTGCWA TGAGKAGTGC ARTRTYYGWT CTGGGTTGYT
CCRACCAWCC MYWGAAGMGG YGTAGTGYWA YRAGTAGYGT AGYRTCYGAT CYRGRTARTT
SYGMMSWACC ATWGAARMGG CGTRATGYWA TGRGTAGYGY WGCRTCCGWT CCGGGTWRYT
GCGCCSWTYT MYTSGAAMGA TGTRGTGYTC CRGGTGCTGT TGTRCTCRWC CYAGAWWGTC
GCGCMSWWTT MYTSGAAMGR YGTGGTGYTM YAGGTRSTGT TGTRCTTGWC CYRKAWWRCC
GCGCCCTTTC AYTSRRAMGG YGTRGYGTTA TAGATGSYGT WRTRYTYGTC CCAKAWWGCC

SGAYRCCGRA YYCAAKKACR RACRCRYYKS TRRAGGMCTT MGYRACGGYR TRTCARCRCC
CGATAGCKGA YTYGTTGACR RRCACGTYTC TAGRCGATWW CGTGAYGKCG TGTCRACGCC
CGATGCYKGA CYYRWGGRCA ARYRCGCTGS TRGGGGACWA MGTRACAGCG TATMGACGYC
GRRYASTGAA TTYRWTKAYA AGCGCGYCTG GARRSGMTAA MRYAAYATYG KAAMAACGYC
GARYASTGGA YTYRTTGRYG AGTGMGTCTG KARASGMTWA MGTAGCRGTG KAWCRRCGYC
GGATAGTGRA YTTGTTTATA AGCGCGCCTG GARGGGCTTA CATAGYAGTG TAAMAACACC
GAATASCGAA CTCGWTGGTA GAYRCRYCTS KAGGCGMCAW AGCAACGGCG KRWMGGYGCS
CRATAGCGRA CYYGATGATA AACGMGCCTS TAGGGGMTWW CGCAACGTYR KRTMGGCRYS
GRRYACYTAA CTCGATGRYA ARYGCGYCTS TAGGSGMYAA MGYAACGKYG KATMGRYRYS
SGATASYGGA TYCGATGATR AGCRMGCCTG KRRAGKMCAT MRYAACATTG GATCRATRYC
GRRTACCGGR TYYGATGATA AGCRCRCCTS GRARSKMYAW CRYAACGKTG KATCGATGCC
GGRTASCGAG YYCGTTGRTR AGYRMGCCTC TAAAGKMTWW CRCAACATYA TATMAAYRTC

MRYAACTCYY CYRYYTATYT TTWGRTYAWR TTGWYAYGCA MCTCCACCTA TTKACCCYGW
CRCRAYYYTC YCRYYTGYCY AWWGGTCRTA TYATCAYACA MYYCCCYCYA TCKRCTYCGT
CRTAGYYCYC TYRYYTGYCY TTWGATYAWA TTATCGTRYA CCYCCACCTA KCKAYCCCGA
CAYRACYCYC CYRYTWAYCT WAWGGTTAWA TYRWTRYACW MTYYTAYATA KTKATTCTGA
MRYAAYTCYC CYRTYTAYCT ATWGGTCAAA TCGTYATACT ACCYYAYCYA KTTACTCTGA
ARCGACTCYC CCATTTATYT WTWGGTYATA TYRWTRYACT MTYTCATMYA GYTATTCTAA
CGTRRTTYTC CCGTYWGYCC ATWARCYRWG YCATCATRTA MCYYCCYCCR KTGAYTCCGA
CRYGRTTYTC YCGTYWGYYC WTWRGCCGTA YYAWCAYGTW AYYCCMCCCG TTGAYTCCGA
CGYAATTCTC CCRTYWRYYC ATWAGTCGTR CYAWCAYGTA MYTTCCCCCA KCGACYCCAA
CGYRRCTCTY CYGYYWGTYC TTWGGCTAAA TYRTTAYACT MYCTCMTMYA TCGRYYTTRA
CRYARCTCYY YCRTYTGCYY TWWGGCCAAA TTRTTATACW MTYTYCTMCA TYKAYCYYRA
CAYGAYTCYC CTRTYTRTCY WWWGRTYAWA TTRTTATACW AYTCYATACA KCTRYTTCRA

ACTCGTYTGA RACYKTTATR TRAAGGATMC CCAARAMAGT YCGTSTSTAR RACGCRGATT
GCYCACTGGA RCCYKCTACG TRWRSRWTAC CTGRAAMAKK TYGTCTCTAG AGCGCGRATT
ACTARTTTGA RACCKYYATG YAARSRWYMY CYAARACAGT TYGTGTSTAR AACGSRGATT
ACYCGYTGGA AMTCTCYATR YGARGRTCAT TCGAGRCATG YYRKCCCTAA AGCRCARATC
ACYCGCYGGR ACYCKYYACG YGARGRTYAT TCGAGACATG YYRTCYSTAR RRCRCRRATY
ATYAGCTGGA ACTCTCTATA YGARGGTTAY YCGAGAMATG TYAKGCGTAA AGYACARATT
ACTCRYTGRR ACCTKTTATG TGAGGRWTAC YCAGGACRGK YYAGCCGTAA GRTRSRGWYT
ACTARYTGGA AACTTTTATG TGAGGRTTAT YCGRRRMRKT CYAGCYGTAG RAYAGRGTYT
ACTMGYTKAA AMCYTTTATG TGWGGGTYAT CCRGGRMRGT CYAKSTGTAR GATGCRGAYT
AYTAGCYGGA RATYGYTCTR YGWAGRTCCC YCAGRRCRKK CYRTSTSWGG GACGCGRAYC
ACYAGCCGGA RMTCGTTMYG YGWGSRTCMC YYAGARCGTT CYAKGTCWRR GRCGCRRAYY
RCYAGYTKGR RATCTYTAYR YGARSGTYAC TCGAARMAKG CCGTGTCARA GACGSRRATC

CSTYCKGSYA AAGRRYTGYC TCAYTATCAT GARGTAKTSR ATGSTCCTTR RGATGAWAYW
CCYTCKGCYR ARGARYKGCC TYRYTAYCAW GWAGTATTGG ATKCYTCTCR RGGTGATAYW
YSYYCTGCYA ARGRRCTGCC TCAYTAYCAW GARGTAKTSA ATGSTCCYTG RGRTSAWAYW
TGYCTKGGYG RGRRGCKCYA ATRYTACYAA RAARYAGCGA RWTSCYTCTG RGAYSATCYW
TSTCYTGSYG GGRAGCKCYM WYRYTAYCGA GAAGYRKCGR RTTCCYTCTG RGATCATACW
TSCCTTGSCG ARGGAYGGCC ATGYTGCYRT AAAATRGCSA RTTCTTYCTG RGATCAWACW
TSYCCGGSYA GGGGACKCYM TYRYCGTTAT GAAGTATTSR RTGCTTTCYG RGATGRWATW
TGTCCGGCCA GGAGATGSCC TYGYCRTYAA GAAGTRTTGA RTGCTTTCCG RKATGRWATW
YGYCCKGCYR GRRGAYTSYC WTRYCRYCAW GWAGTATYGA RTTCYTYYCG RGATGRWATW
YSYYYKGSTG GRAGGCTSCA TCGYTRYTAA GAAGYAGYCA AWGGTTCCCA RKAYSAAACW
YSCYYGACYG RGAGRCTSCA TTAYTRCTAA GWAGTATCSA AAKSTTYCYR RKAYSAAMYW
CSCYCKRSCG GRRGRYTCCM TCAYTACYAA GWRRTAKYCR AAGSYTCYYR RKAYGAAACW

TMTCRRWACW YCTAYCAKRT YRGTRCCCGW KCTCAGGTCR WRYGWGKRAA AGWCTRGRCK
YATYGAATCA TMTGTCGGAT TGRCAMYTGT KCWCAGGTCR WRYGTGKRAR MGWCTAARCG
TMTCRAATCW YATRCSGGAT CGGYRMCYRA KMWTARAYCR TACGTGTRAA AGACYAGRCG
YMGYAAWACA YAAACSRKRA YRAYGMYCGT TAWCAGGTMA WRYGTGGGGA AGWTYAARYG
YMGYARWWYA CMTAYSRTAA CRACGCTCGT TAWYAGRTMA WAYGTGGGRA MATTTAARTG
YATYAGTWYA TCARCCAKRT TGACGCTTGT TATTAGGCMR TGYRWRGGGA AATTTARRTK
YATYRRWWCT YCARTCGKGT CGGYGMCYGT TCTYTGAYCG TAYATAGRAA AGWCTRRRCK
CATYRAWACA TCWACSAKGW YRACGACYGT TCTTTGRCCG WGYGWGGRAA AGTCTARGCK
YATYRAAWCT YCWAYSRGGT CGRCGMCTRT TCWTTRRCCG TGCGTAKRAR MGTCCRRRCK
YMGCRRAWYA YCTAYSAKGT CRGYRAYTRA TMWTARATCR AGYGTRTGGR CGAYYRGRYG
TCTYGAAACA CCTRCGAKGT CGRTGATTAW KCTCARATCR AAYGTGTGRR MGAYTRRRCG
TAKYGRWACA YCTAYGAKGT YRAYRATYGW KAWYAGAYCG TRYGTGGGAR CGTTCAGRCK

RAARGWKAYT TRTRKTATTY RATCYTRYRY RTWGGGYYCA GTCTYGACTT TRSSAATARA
RAAGKWKAYT YRTGKTAWKY RATGTWACRY RTWGGGCTYA RCCTCGWCTK TGGSWRTRGT
RRAGGWKAYT YATATTAWTY AATCCAAYRC GTAGGGCYYA GTCTCGWCYK TRCGARTRRW
GRGGGATACT TRTATTCWKT ARYCTTACRT ATWSARCTCG RCACCGTGTG CRSGAAKAGW
GARRGATGCC TRTRKTCWKT ARCSTARCRT ATTGRRYYCA ACCYYGAGTG CAGGAAKAGW
GAARGATGCC TATGGTCTKY RATGTWGCRT ATTGRGTYTA RCCCTGTGTG CGCGWAKAGT
GAAAGAGGYT TRWGKTAWKY GGTCTWRCRT RTWSGRTYYR GTCCCGWSYK YRGGTATAGA
RRRAGAGGYT TRAGTTAWKY GGTCTWRCRT RTTGGGCYYA GTCYCCWSTG CACGTATAGA
RARAGAGRYT YRWGTTAWKY GGTCTWRCRT RWTSGGYCTA GTCYCGWSTK CASGTATAGA
RGAAKATGTC TRTAGCATKY GRTGTWATRT AWTSGRCTYR GYATYCWSTT TGSSAATGRW
GRRRKAKGTC YRTGTCATKC GRTGYWATRT AWWGGAYYCR RTMTCCWCTG TGSGAATRGA
RGARGTKGCT TATGTYATKY GRTGTWAYRT AWTSRACYCR GCATCGACYG YRGSWRTRGA

RSMRRTAGGT CRRCAGGAGY AYRTGMYRTT TYKYGYWMCA MKYYTYSYMT YTRCCRRCAA
RCMAATRRAY YGACWKGAGT ACGCGMYRTT WCKTGCWCCA CTCTWTSTMT TTGCCARMAA
RCMARTAGGT CARCAGGAGY ATGTGMYRTT TYTYGCTMCA MKCYWCSTAT YTRCCARCAR
ACMAGARRRY CGRAWKRCGC ATRTGACRWC WYKYRTTMCA MKCCTCCTCT TTRACAAMAG
ACAAGWRAGT YRRAAGRCGT RTATRMYRAT WYKCGTTACA MKCCWYCTCT TTRMCGAMAG
AGAAGTGAGT TRAAAGAACC GTRTGMCRAY TCKYGTTACA CGCCTTCYMT TTAMYAAAAG
ASCRRTRRRT CAGATKGACY RYRYGMTRWT ACGYGTWMCR MKYYTYSTAC TTRCTGAMWA
AGAGATAAGT CAGMTGGCCC RYRTGMYRTT ACKYGTACCR MKYYTTSTMY TTAMTGAMAG
ASMRATGGAT CARAWKGASY ATGTGCYRWT WCKYRTWMCA CKCYTYSYMC TYGCTGAMAR
ACMGRAAAAC CGGCAGGAST RYGCRMYATT AYGYRTAMYR AKCYTYSTMT YCACCRRMWG
ACMGAWAARC CGRMWGGASC RYGCGATRTT AYKYRCAMTA AKCYTYCYAT YYRMCRAMTG
RCCRAAAAAC YRRMAGGMSC AYRTRAYRTT AYKYATTCCA MKCTTYSTMT TYACCGRMWG

GTCRCACMWG GTCARCYTTC CTCAACCGCK TRTRGRGRTT RYTYYKTAAC GGAYAGCYTC
AKCGCWYMAG GYCAAYYTYC CYYAGSCGMK TGYRSGGRYA RTWTYKTRAY GTAYAGCCYC
RKYACWYMAR GYCGACTTTY CTCWRSCGMK TATRGRGRTT GCWTYGTRAC KGATAGSCTC
RGCGCACCWR ATTRRCYTTY YCTARCCGCG TRTASAKGYA GCAYTGGAAT TGRYRTCYYC
AKYGCWTATR RTTARCYTYC TYTTGCCGCT TGTRSRGGYA GCATYGGARY KGRTRKSTTC
AGCGCACCAG ATTAACTTTC TTCAGCCGMT TAYAGGGGTT GCAYCGKAAT TTATGGGTTC
RKCGMWTCAG GCCAATCWTY CTTTASMGMT WRCRSRGACA GCWCYKGGAC TTATATGTTC
GTCGAWTCWG GYCAATCTCY CYTWRCMGCK WGCRGAGACA GTACTGGGAC TTATATGTCT
RKCGAWYMTG GCCAATCTCT CYTTGCAGMK TRCRGAGRCA GTTCTGKAGY KTATAGGYYY
GKCGMATCTA RCCAGYYWTY CCCTGCMACK TGCRGGTRCW RTAYTKKAAY TKGTAGGCCY
GKTGMATCWA ATCARYCWYY CYYWGCCRMT WRCGGGKACW GTAYTKTGAY TTATRGGTYC
RGYGCTYMTR RYCGRCYTYC CCYAASCGCK TACGSRGRYW RYACYKGAAT KGAYAGSTCT

WCTRGYMAAY TAATARSMCA YTCCGCCAGT YARRYTTAGA GCGAGWKCGC RYTRGGGCMC
WYTRACMRMC TARKMGSMCA YWCCGYCRRT YRRRYTGAGR GCGRGTKTGC GCCRGSGCMC
TCTRGCAAAY TAAKARGAMA CWCCSCCRRT TAGRYTKAGA GCGARWKYSY AYYRGGGCMC
ATTRRCCRAC WARKCGSMCA CWCTGCCRAT TARRYTGRGG KCGGGWTYSY ATCRRSKYMY
AYTRRYARMC WARKMGSMAA CTCYGTCAAT TAGRYYKRSR KCGRRATYSY GTCAGCKCMY
ATTAGCCRAC AAATCASMCA TTCCGYCRGT YRARCCTRSR TCGGGTTTCC RTTAGGKYAT
WYYARTCGMT AAGTCGGCMT YTCCSCYRGY TGRRYTGAGG GCARATKTCY RYCGRSGYMC
ATYARTCACC WAATCRGCMA TTCCSYCRAC CAARYTGAGG GCARATTTGC ATYARSGTAC
WCCARTAGAY WARKARGCCW TTCCCYTRGY YRRRYTKAGG GCAGATKYSY RTCRRGGCAC
TYTRAYAGMY WGRKMRSCCA TTYCGCCRRT TAGRYTGRGA GYRGRTTCCY ATTRGGGTAC
TTTRGCMGAY WRATMRGMCA TTTCGYCGGY TAGGYTGRGA GCAGRTTYSC RTTRGGGCAC
TCTRGCAGCT AAATAGGAMA YTCYSYCGGT YAARYYKASR GTAGGTTYSY GTTAGSGCMC

TACYRAMCWC RCTYAARAMY GGTCCWGYSA CMCYKSYCCC KGAGGTGGGT SCYWYYGWAC
TWCYACMCAT GYTCGWRWMY GGTSAWAYCM CMTTTSTYMM GGGRATAAGT GYYWTCKWCC
TWYYAAMYAC AYTTAAAAMY GGTCMTRYSM YATTKSYYMC GGRRGKRRGT CYYAYCGACC
TACTAMMCWY RTTCAAGACY KSYSAAGTGM YMYCTGTTCM GRGAGTAGRT SCTATTKTAY
TACTGAMCAC GTTYRWGACY KGTCAARYGM YCYCKGTYCC TRGAGKAGAK GYYATTTTCT
TACTAMMCAC GTTTGAGACY TSYCAAGCGA YCCCTGTTCC GGGAGTGAGK SCYATTGTMY
TWTTAMMTAT RTYCGAGWCY TGTSAAGYCA TAYCTGTTCC GGGGGKRRAK CTTATCGWCC
AATTAAMCAC ATCYGAGTMY GGTCAAGYGM TAYCTGTYCC GGGRGTAGRT CYYATCTTCC
TWTTRMMYAY ATCYGAGACY GGTSAAGTSA TATCKGTYCC GGRGRTAGRT CYYATCGWMC
WACTAAMTWY GTTCRAGACY TGCGMARCCM CMTYTGTYCC KGGGGTGGGT CYCWYYGWCY
WWYTAAMTAY GYTCAWGACY TGCCCAACCA CMCCGGYCMC GRGRGTGGRT SYCWYCKWCC
WACYRMMYWC AYTTRAGACY KCTGMAGCSM YATYKGYTMM KAGGGTRAGT SYCAYCKTCC

TSRWTWTTGY KGAACAYTCA RAMYMARRCA CYRAYACRAT AYYGGTTATC ACYKTGYRGT
TGRAKTTWGY KRAACGTWCW AAMYCGGGCA CTGGYACGRC GCTRGTYATS RYYKTGTRRY
YSGTKTTTGY TGAACRTWCA RACYCRRATA MTGAYACGGY ACTGGTYATS RCYKYGTGGY
TGAATTKTKC KAARCAYTCA ATCTCGGRTA AYRACACRGT AYYRGTTCTC GCYGCGYRRC
TGAAKTKTGY KGRRCACTCA AAMTCGGGTA AYAACACRGT ACTRGYYMYC GCTKCGYGGC
TGAAGTTATC TAARYATTYA AWCTCGGGTA ATGACACRGT RCYAGTTCCC GCTKCGTGGC
CGATTAGAGT GGAACACWTW RWATCARGCT ATRAYMTGAT RCYAGTYATG GTYKCKYGAY
CGATTATAGT GGRACATTTT GWATARRGCA ATAACCTRAT RYYRGYYCYG GTYKCTTGRC
YSAWTAKAGT GGRACAYWTW RAATARGGCT ATRAYMTART ACYAGTTCTS GCYKCTTGRY
YSAATWGAGY TAAAYACTCW RWMTMAGRCA ACRGYMCRRT ACTGRTCCYC GYYTTTTRAT
TGAATWKAGY TGAAYAYTCA AWATMAGACT MYGRYMCGGT ACTGRTCCTS RYYTYKYARY
TSAAKTGWGY KGARYRTTCW RWATCRGGCT CCGRYMYART ACYRAYYMTC GCYKYTTGAT

GTYGCWGTTT CTMCARYGCA TWRGCGRMGG RCACAGYTKR RTTCTTGGTA MCCRRGAGTA
RTTRCTGTTW CTCYRAYGAR YAAKCRGCGS ACRAAGYTKR RYGCTCGRKR ATSRRRRRTM
GTYRYWGTTT CTMYRATGAR YTAGCGRMRG RCRCAGYYKA ATTCKTGGTA CCCRRRAGTA
AYTATWATYW CCMTGRCGMR TARKTRGCGG GCRCAAYTKR RYKTGYGGKR ATGGRGAAWC
AYTRTTRTYW CYMTGACGAR YARKYRRMGG GCRAAAYTKR RTGYGTGGKA ATGGGGAAWA
AYTACTRTTT SCMYGGCAAA TAAGTGRMGG GCGAAAYTKR RTGTGYRGTR ATGAAGGAAC
AYTAYTGTYT CTCCGRYGMG TAATCAGMGC ATRMAGYYKR RCKCGYGGGA MYGGGRRGTM
RCYACTGTYT CTCYGAYGAG TWRKCRAAGC RTGCAGYYKG ACTYGTGGKA CTGGGGGATC
RYTACTGTYW CTCTGRYGAR TWRKCRGAAC GCRCAGYYKG AYTTGCGGKR CTGRGARRTC
ACCRTTRCYT STMCRGTRMG YWAKCRRCRC RCGMRRYTKG RCTCGTARTA MTSRGARGAM
RYTRTTRCYA GTMYAGYACG TWAGCRRMRS ACAMRGYTKG RCTCKTAATR MTSGGRRGAA
RYCGYAATTA CCMYGGYGAR TAAKCAGCRS RCGCRRYTKG RYKCGTRGTA CTGGGAARTC

RGCTYWAGSR MYCTTAAGKR AACTAACWRK SRAMTGYAYY TGAAACATGR RGTARRRCAA
GRYTCWAGSA MCCCCAAGKR AASTARCWRG GGGCYGTACY TCGAACRTGR GGTWAGACAG
ARYYCWAGSA AYCTYMRSKR ARSTARSTAG SGRAYGYAYT KCRAACRTGG AGTWARATAA
RAYYTTMACR MYCCCARGGR TRSYARCTGG GGRMCRYGYT TGGARYGCGG GGCTRGGCRG
GRYTYWMASR MYCCTARSGR WACTARCTGG GGGATRYGCT KGGARYRCGG GGCWGGGCRG
GATTTTMASR ATCCTAAGGG TGCTRACTGG GGGAYACRCT TGGAACATGG GGCTGGGTRR
GGYYYWAAGA MYTYYCRGKR TGCYGACTGG SRGMTATACC GGACATGTAA AGYARRRCRA
GRYYCTARSG MYTCYCRGGR WGCTGACWRG GAGCTRYAYT TGRCATRTAA RATAAGGTRG
RGTYYTAGGA MCTYYCGGKA WRCTGACWRG GRRMYAYATT KGRCRCRYAR GAYARRGYAG
GRTTCWCGSA CTCYYMASGA WRSTAAGTGK GGGCYRYAYT KGGMACATGG GGTWRRGYRR
GRTTYWMGCA CYCTYAASGA ARCYAACWGG GGRCYATGYT KGGAAYRYGR RGTWAGGCRA
RRYTYWMRCR CYCTTAGSKR AGSTAACTRK CGRMTATACT KGGAAYGTGR GGTTRGGCAA

GAKWSGAGGT GYTRRRRWMK CRRGGRYRMM MGTTCYKWGT RYTYYAGGYK CCGGGRRTMC
GAGTSGGGRT STKRGRGWMG CAAGGRYRCM AGCTCCGAGT AYYTYAGKYK GMKGGAATAC
GRKWGGAGGT CYKGGGGWMK SAGGGAYRMC MGYCCYGWGT RYYCTAGTYK GCGGGARTMC
RRKWCGAGGT GCKARRAWAT SGAGARCGMC CGTCCTGWKA RYCTTGGGYT GATSGRATMY
GGTACGAGGT SCGARRAWAT GRRGGRTGCC CGTYCYKWKA AYCTTGGKYT GATCGRGTCY
GGGACGRGGT GTGAGRAWAT CRRGGACGCM CATTTCTAKW ACYTCGGGYT GATGAAATCY
GAGASGRGGC CCGAGAGWCK SRRGAGCGCM CGYCYCKWKT ATYTTAGKYT CMKGARRTAC
AAGAGGGGGT GYGAGRGWMK CRRGAAYGCM CGTCYCKAKA ATYTYARGYT GATGRARTAC
GAGAGRGGGY CCGRRGRWMT SARRRAYGCC CGYYYCKAKT GTYCCAGKYT CCKGGAATAC
GAKWSRGRRC CCGAGRRWMK GGGAARYGAM CRCTTYTWKT RCTTCRRTYT GMGGRGRYMY
GAKTCRGARY CYKARRRWAT SRRRARYGMC CGTCTYTWKT GYTYYRRKYT SMGGRRAYCC
GAGTGGGGGC SCGRRRRWAK CRGGRRYGMC CGYCCTTWKT GTYYYRRTYT SMKGRRACMC

GGCSGGTTYT TCRATAGWRA KTTTTRGRYY AGRGGGYCTK WYGCTSATCY MAGGRTGGTW
AGCCGKTTYT TCRWKRGWRA TYTTTGGGCT AGAGGGYCTG ATGCYSAYCY MRSRRWGATT
RGCSGKYTYT TCRATRSTRC KTTTTRGRCY AGRGGGCCTG WTRCYCATCY MAGRRTGATT
RRMSGTYTYK TCRWGRSARC GYTTTAGGCY WTRAAGTSYK WYACCSAYCY CRGGRTSGYT
RRMCGTYTYK TCRWGGSAGM TYTTTAGRCT TTARRGYCYK WCACCGAYCT MGSGGTCRTT
RGACGKYTYK TSATGRCTGC TYTTTAGRTY TKAGRGTGTK WCACTCATCC CGGGGWCATA
RGCSGGTCYK TGAWTRCWAA TYWYTRRGTC WTRGACYSTG WTRYTCGCCC CRGRRWGGCT
RGCCGKYTYK TSAWTGSAGA TYTCTRRGTT TTAGGGCCTT WYATTSGCCC CAGGRWGGCW
AGCCGKYYYK TSRWTGCAAA TYTYTAAGTC TKRGGSTSYK WYRYTCACCC AGSGRWGGCT
RACSGGCTYK ASAATGCTGA KYAYYAGRCC WGRGAGTSTG WCGCCCATYC ARGRRWSATW
GRCSTKYTYT ASRWTASTRA KYWYYAGRCY WGRGAGTCTK WCGTTCATTY MAGRRWSGYA
GRCSKTTTYT WSAAKASTRA TTTYYRGRYT WGGGRGTSTG WCRYTSAYCC AGGGRWGGTT

AWMYYCRAAA RCKTTGARYA TTGRARAYAC CMACCGWAGC GMRWGCCCWT TKGTGCTYWA
AAMYYCRAAA GCKATGAAYR TTARGRRYAC CMATCGWASM RCGTGYCCTA YKGYKCTCAT
MAMCCCRGAA GCKTTGRRTR TTRRAGRYRC CMAYYGAASC GCGWGYCCWW YGAYKCTCWA
MTMTCCGARW ACTATARAYA TTARRGGYAY YMMCCGAAGM AMAWGTCYWA YKGYTCCYAW
MWMTYCGRGA RATWTARRTA TTARRGGCRY YMMCCRARSC RCAAGYCTAA YKGTTYCCTW
ATMCYCRRAW ACTWTAAGYA TTRRAAATAT YMMCCAWAGM ACATGYCCTT YTGTTCCCTT
ATMTTYRGAW ACKWTGAACG GTAGAGRYRT CMACTRWAGM RMGWGYTCAW TGGTTTTCAA
ATMTTYGGAA ACKAYRARCG TWGGARACAY CMACYAWRGC ACATGYTCAA CKGTTCCYAT
ATMTYYAGAA RMTTCRRRYA KAARARRYAY CMACTAARGC RMGTGCCCAA YKGTGTTCWT
CAMTCCARAA RCTTTRAAYR TWRRGAACGY YMACTGAGGM RCATRTCTTA YTRTTYCCWA
AAMTCCGAAW GCTATAAAYR TWRRRARYGC CMACTRWGGM RMATRTCYWA TTRTKTCCAW
MWMTYCRRRA GCKTTRRAYR TARRGRRYRT CMMCYGWGSC RMATRYCCAA YKGTKCYCWW

GKYRYRYTGT RYRGCSGRCY CGTACSTACS CKAAGWCMTA GGACCGATYA RCGTYRYYTK
AKCRTRTYGY ATRRYSGGCY YGYWSSYRYC CKAAAAYCYR RAWYCGATTM RCGCCGTTCT
RKYATGTTGT RYRGCSKRMY YGTASSYACC CGAAGTCCYR GGACCGAYYA RCRYCGYYYG
GTYRTAYTGC RYGGCCTRMT YATWSSYRCG YGRRGACMTG AAWYCRWTTM RCGTTRYCYK
RTTATAYYRY ACRGYCTGMY TRTACSTGYS CGRRGTCMTG GAAYCGWTYM RCAYYRTCCK
GTCGTAYTGC GTGACSTRMC CGTWSSCATC CKAGGWYCTG GAAYCGTTYM RCGTTATCCG
AKCGCRTYAT ATAAYSTRCC CRCASSCGCS CTRRRTYMTG RAATYRATYM RCRCTGYCCK
GGCGYGTYRY RTAGYCTGCC CGYACSCRTG CTGAGTYMTG RAWYCRATCM RCRCTGCCCK
AGYGCRTCGT RYAACCKRCC TGYASCCGTG CTRRRTYMTG GAAYCRATCC RCGCYRYCCG
GGYGTGTYGT ACAGCCKRMC TRTACCYGYS YTAARWYMYG GATYYGACYM RTRYYACYYK
GTTGYRTTAY ACARYSGGMC TRTASSCRTC YKRARAYCTR GATYYGATYM RCGTCRYCYT
RGCGCATCRT RTARCCTGMY TGYWSCCRYS CKAARACMYG RAACCGACCA RYGTYRYYCG

WYGAWGARYG RGGCTTCWCA GAMRMGCAYR GCTATAMGTY GAGGTMTKGR GACRYYGAYY
WYGAWGRRYR GRACYTGACW TRMAMGTACR SCYWWAMGCY GARGTMTKGA RACGYCGAYT
WCGAWGRRYR RGACYTSATA KAMGMGYACR SCTWWAARTT GARGTCTKGR RACRYYGACY
TTRGWRRATR AAGCYTSWYW TAARMGTGYR CTYAAWMAYT GTAGTCCGGA GAYGYYGRCT
TTRGWRRATR RARCYTGATW TAAAMGTGTR GCCAAACRCT TWAGTCYGGR GAYGTCRRCY
TTGRWRRRTR AAGCTYGAYA TGARMGTATR STYWAWAGTT GTAGTCCKRG RACGTCGACT
ATGRTRRRTR RRACCCGWCA TGAGCATGCR GCTWTWAAYY GWAGTATKGG AAYRTTRRTT
TTGAAGGRYR AGRCCYGACA TRAGCATGCR GCTWTTMRTC GAAGTCTKGG RWCRTTRATT
WTRRWGRRTR RRRCCTSACA TRARCATRCR GCTWWAAAYY KAARTATKGG RWCGTTGAYT
WTGRARRRCR AGRYCYGWYW KAAAMGTRYR CTTWAACAYT GAARYCTGRA GACGTCGGYY
WTGAWRRACG RRRYCTGTYT TGMRAGTGCR GTCAAWCRYT GAARYMTGGR RACGTCGRYC
TYGAWGRRYR RGRYCYGTYT KRAAARTRCR GCTWWWCAYT GAARYMTKRG GWCGTYGRTT

TCMTWCCGGY AYYCRTMYCG TAACGRAWAG GAYCTYTTWA GCGTWGRSTG YCYYSATTGT
TYCYWCCKKC WCTCRTMYCG TATCGGTTAG GAYGTTCCTG RCGYWGGGTG YSYTSRTTRC
WCMTTMYGGY WCYYRTCCCG TATCGRTWAR GMTCTCCYTA RCGYWGGSYG YGYTSATTGY
AYATWCCTTC ACCTRTCYYA AATAGRTWRR KMYGTYTTWG RARTTGAGCA TSCCSATTAY
WYATTMYTKC ACTYRTCTCR WAWMRGTTAG KMCGTYYTTG GCATAGAGCA TGCCSATTRC
TTATWCYTTC AYCTRTCTYA AAAARGTTAG GACGTTTTWG RAAYAGAGCR TCCTGATTRC
TCATTCCKGC WCCCRGCCCG TAACRRTWRA KMCGTTCYTR ACRTARGCTG CCCYSRGTAC
TYATWACGGC AYTCRKMCCG TAWMGRTWRG GCCGYTTCWR RCATAAGGCR TSCYGGGTAC
TCATTACTKC AYYCRGCYCG TATMRRWWRR GMYGTYCCTG RCRTARGSCG YCCTSRKYAC
TCAYWACKTY ACYTRTCYCG TRTCGGTAAG GCYGCTTCAR RAGTWGRGCR TSCTSATYRT
WTAYWCCKTY AYYTRTCYTG WRWCGGTAAR GMYGTYCYAR AMGYWRGSCG TSCCGATTGC
TCACTMCTGC AYYYRTCCCG WRTAGGTAAR GCYSTTCTTR GAGTWRGSCG TSCCSATYGC

YYGYGYWGCT GGTCTYTGSA CGRRACCKRY CCCKRYCCGT CRYTCYYTYG YKGCSTGAGM
CCRYGYWGCC GGYCTYYACM YRGRACCGRY SSYGACYCRY CGTCTTYYYA CGRYGYKGRM
YCGTGTWSYC GGTCTYTRCA CGRRACCGAC SCCGRCCCRT YRYYTTTTTG TKRCSTGAAM
TTGCKTWGYY RGYCYCTGCA CGARATCTRC CCYKRTCCGT CAYTYYCTCG TGAYSYKAAM
TCACKTWGTY RGTCTYTRSA YRGRACYKRC CSYKGCCCRY CRCTTCCYYR YGAYSTGRAM
TCGTGTWGCT RGTCTCTRSA YRRGACCGGC CCTTGYCCAC CACTTCCYYR CGAYCTTAGM
YCRCKYWGCT RRYACYCRSA TGGRRCCGGT CCCKGCTYGC CGCTTTCTYA YGRCCCGRRM
YCATGTWGCT GRYAYYTGGA CGARACCTRT CCTTRCTYGC CGCTTTCTYG TKGCGCKGRM
TCRYGYWCCT RRCACTYRSA YAGRRCCGRT CCYGGTTYGC TGCYTTYTYA TKGCSCGAAA
TCRYGYWSTT RGTAYCCRGC TGRRAYYKGC CSYGGYCCRT YRCYTYYTCG YGAYGYTAAM
TCGCGYWSTT GGTCYCYASC TGARRYCGAC CSYGRTYYRT YGCYTCCTYG TGAYGYTRRM
YCGYGYWGTY RGTCTTCAGA YRGRACTGRY SCTGGCCYRY YRCTTCTTYR CTATGTKARM

YGGCARYYYR ARRMRGCAAA GKCYYRGTTY ATARGYAWYY CYTARCYWTR AACSCACACC
YGCCARTYYG AAAMRGCGAW GTATTAKYYY AAMGGCRWYY CYWAACTWCG ATSSCACRCC
YGSCAATCTG ARGMRGCRAW GTMYCRKYYY ATMRGYAATC CYTRACTWYA RWCCCASACC
TGCGMATTCA CGAMRGAGAA GTACTRGYTT WWARGYRTYC TYTAAATAYG RTSGCWSRYC
YGSSMATTCG MGAMRGAGMW GKACTGGYYT ATCGGTRTYY YYWAAATAYG ATGGYTSRYC
YGCCAAYTCR CGAMRRARAA GTAYTRGYTC ATCGKYATTY CYWARATAYG AAGGCAGAYC
YAGSAACTCG AGAMRRAGAA CGACTATCCT TTCGKYGWTY TCARGCTAYG ATGCTACGCC
YAGSAACTCR AGRMAAAGCA CKACTRKCCT ATCATCRWTY YYWRRCTAYG RWGSTAGGCS
YGGCAACYYA AGAMRRMGMA CGACTGGYYY TTCRTYRTTY TCARRCTATG ATSSYAGGCS
YGCSCRTCTR MAACGRAAAA GKMYYGTYCC ATAGGYRWCY TYWARCTAYG RWGCCWSRCS
YGSCCRTYCG CRRCAGARAA GTACTGTYYT WTMAGCGTYC CCWARCYACG RWSSYASACS
YGSCMAYTYA MAACRGCGAA GTACTGGYYC ATAGGCGAYY TTAAACYACG RTGCCTCRCS

GGGYSYATRC ACRCATRRYA TTTWGWRKRR YGCRCAGGTT AACCCCTGWR MCRSCCTYAC
GRRTCYRYRM GGACGTAGYA TWYWRWRKAR TGYRMAGGTY WAYCCCYGWR MCASCTTCAS
KRRTCCATAC RSRMRWARTA KTTWRARKAR YKYRCAGGTT AATCCCTRTR MCASCYAYAS
GRRYGYGYAA GCACGTAACA KTCAGWATRR YKCRCGKGGT AGYCSCCRWR MCASYYAYAG
GAACSTRTAA GCGCGTAACA GWTAGTATRR YKYGAGKTGT ARYCSYYAWR MCRSTCTTAG
GRATSCRCGA GCACGAAGCT TTYAGTATGA TGTGMRKTKY ARCCGCCAWR MSRSCTATAC
GGRTCCGTAC GCRCGWRACA TAYAAAGTRA YGCRCAGKGT TGYYSCTGWA MCRSCYATWG
TRATCCRTRM GCGMGAAGCA GTYAAAGTGA YTCGAAGGGT WGTTCCTGTR MCASCYATTG
TRACCCRTAM GCGMGWRACA KWTARAGTGA YTYGCRGGTY WGTYSCTGWR MCASCCATTG
TGRCSCGTRC RCGCRTAGCT TTCAGAGKRR YTTRCAGKTY AGTCCYTGWR MGRSCTTYAS
TGRYCCRTRC GCRMRTAGCW KTYAGWRKGA YKTRMAGTTY ARTCCYTGWA CSASCTWTAG
TRACCCGTRM RCRMGTAGCW TTYARTGTAA YKYRCRGKKY WGTCCYYGWA ASASCTWYAG

RTATCCGCAT WTARGYYYRG CCKGGAYYTT AYYYTTTYSA TRAYTCAKGK AGCMKKKYCC
ATATYMGCRY TYRRATYYAC CSKRGACYCY ATYTTWTCSA YRRYTCATGT AGCMTGTTSC
GTAYCMGYRT TTARRYYYAC CCKRGATCYT ACCTTTTYSM TRRTTYRGGK AGCCTGGCSY
GGTYTMRYGT WCAGAYTYRC MSTRACCTCT AYYYTTTCGM TARTGCGTRT RRAATTTCCY
RGWYTARYRT ACARATTTRS AGTGAAYTYY AYYYTTTCSM TRAYGCGTRT RACATTTYSY
GGTCTAGTGY ATARATTYGC CGTGAMYTYC ACCTCTTCGA TARYKYRTGT AAAATTTCCT
AKWTTAAYAC TYRGRTCTRS CSKGGMTYCT GYCYTWYYSM CGATKYATGT AGCMTTTTSC
ATATTARCAC WYRRRTYYGC MCTGGCYTYY GCCCYWYCCM YGATKYATAT AGCCTTTTCC
ATWTTARCAT WYGGGYYYRC CSGGRCCYTC RCCCCTYCSC CGATKYAKGT AGCCTTTTSC
ATTYCMGTRY TCAAACYYGC CSTAGMCYCY GYCTYTTCSA TRGTKTRGGK RGCCGTKCSC
RGTCCMGCGY WCARATTYRC CCTRACTYYT RYCTYTTCCC YARTKYGTGT AGCMTTTCSC
AKTCCAGCAT TTAGAYTTGC CCTRAMCCCC GYCTCTTYSA TAATTCRGGT AGCCTTTCSC

CTTTAGTAGY WYYKYGCWTT RKAYCGSTCT YYWTTRYWYS TYCYRTKYWG GGACKARCGC
CYYYARTAGY WTYTCGCAYT GGMTMGGYTT TYATTRCAYS TCCCAKKTWR KGAGTWRYGC
CTTTARTASY WCYKCSCAYT GGAYCGSTCK YYATTGYWYS TYCYATGTTR GGACTAGYGC
CCCYARWMST TCYKCCCTYY GTCCCASTYK TCTGTRYAYS TCSCATKCTR TAGSTAGCAT
CCCYARWMSY WCYKCCCTYY GTCCMASTTT YYTGTACWYS KYSCATTCWA KAGCTARCAT
CCYCAGWCSY WCTKTCCTCC GTCYCRGTTT CCTGTACAYC GCCTATKCTA KRACTTGCRT
GTYCRRTAST AYYTCGAWTC GTATMACCCT YCTTGAYACG TCSCAGGYTA GGRSGWAYGC
GTYCGGTAGT WCTTCSAWTC GGATMACTYK CCTTKATACC KTCCATTYWA GGGCGWRTRT
SYYTRRTAGY WCCKTSCWCT GKMYCGCTCT CCTTGAYAYS TYCCAKKYWA GGRCGAATRT
CCTTARTCSY WCCTTCCTCT AGMCCGGYCT YTATTRTWYG KYCCRGTTTG GRGCTAGTAY
CCTYAGTCSY WCCTTCCTTT ATCYCGGYYT CYWTTRTTYS TYCCRTGTAR GAGCKARYRY
CCTTARTMSY WYCTYCATTT RTACCRGTYK TTAKTAYTYG TYSCRKKYWA GGRSKWGTGY

AWAAWKGRGC RKGTTATSKC GGRYWACCYT GGCCKCCCAW CRTCCTMTCG YTRYRKGSYG
RAAMAGGRGY RTGTTAYGGC GGRYAAGCYY RGCCTCSYAT CRTCCWMYCG YTRYRKASCG
RARMTTGRGY RKGTTATGGC GGRYTACCYT GGCCGCCYAW CRTCYWCCCG YTAYRTGSYG
RAGAWGTGGC ATATWTTGGC CGRTWWCYCT GTCYKYCTAW CATCCWCCYA YTACRGGGYK
RWAATKKGGC RTGTWWYGGC SGAYWTSTCT RKYTGTSYAT YRTCYTCCTG YYRYRGRGYK
GAGATTGGGC AGAGWWYCGT CGATTWCTCT GGCCKYCCAW CATCCTMCCA YYRYRGGSCG
RWRCAKKRGC RKGGTWCGTY CGRYWASYTT RKCCTCSYGW TRTTCWMYTG YYRYAKRCTG
ATRMATTGGC RKGTWWCGGT CGAYAWSCYY RGCCTCGTRT TATCCWACYG YTGYRTGGTG
ATRMATTGGC AKGGWAYGKT CGRYWACCTT AGCYTCSYGW YRTCYAMYCG YTRCRKGCTG
ATAATGGGAC GGGGTTTSGC CKRYWWCCYT RKYYTTCTAW TAGTCTACTG YTGCRKGGTT
ATRATKGGRY RTGGWWTCGC STRYWAGCCY RKTCTYGCAW YRGCTTMCYG YTRYGGRGYK
ATRAWTGRGC AKGTAAYCKC SGRYTTCCTY GGYCGCSYAW YRKCTTACTG YTRYRTRSCK

SAGTAGCRRG YCARYAWYAA RAGARTYGGT GCAMTTRMWC TCCYKGAWCY RRCSYGYATC
SMGTAGCRRG YCRRYAAYRA AAAAGTCGAA GCACTTACAY TCTCKGATCC AAYSYTYRTC
GMGTAKYRRG YYGGYWWYRM AAGAGKYGRA GMWMTYRCWY TCYCTGAAYC RGCCCGCRTC
GMGCRGCRAG TCAGTAATAM AAGAGGCGGA GMWACTACWY YTTCTAMATC GRTSTKCGAC
GAGCAGCARG CCAGTWAYAM AARAAKYKRW ACTMCTRCWT YYCCKRMAYC AGTCTGYGAC
CMGYAGCRAG TCAGTWAYAM RMGARTYGGA GCTCCCRCWC YTTCKRCACC AGTCTTCGAC
SCACAGTAAG CTAATAAYAA RCRTAGYTRW RMTMTCGMWT YCCYKRATYY ARCGYTYGTC
GCAYAGTARG YCAATAACAA AAAWAKTTGA ACTCYYGCWC TCCCTRAAYY AAYGTGYGTY
SCAYAGTAAG CCARCAACRA AAATAGTKRW GMTMYCRAAC TCCCKRAWYY AATGYTCGTT
GCGTGKYAAR YTARTAWTAA AAGARTTGRA GMWCTYACAC YYTCTRAWTT AGYGTTYAAC
GMRCAGYAAA YYAAYAWCAA GAGAGKTKGA GAWCTYRCAC YTYYTGAACT ARTGTKCRWY
CMACRKCRGR YCARTAATAA AARAGTTGGA GCTCTTGCAT CCTCTGATYY ARTGYKCGTY

TGAAATAMTG SYRACGRGCG CKRTWGGTYG AGWYGCYTCR AAYTTRAATT RGYAGTARYC
TGRRACRMKR CCAACGRGCA TTGYTRRTYR AGTCRCYTTR ARYTCAAATG RATAAWRRCC
TTAAGTAATR STGACKGGCR CGGTTGGWYR AGWYGCYTCR RAYTTAAAKK GGYRGTRRCY
TKARACRATG GTAACTRACG TTGCTGGTTA AAATGCYYYR AAYTYGGRTK GGYRRTRRTY
TKARAYACKG STAACTGACG CTGCTRGTTA GAATACYTTR RRYTYRAATT GGCAGTGATY
TTAARCACKG GTAGCTGACG TTGCAAGTTA GRATGCYTTR GGYTCGGATK GGCARAAGYT
TKGARCRMGG GTRATTAACG CTRTTAGAYA ARACRYYTCR RRYYYAARKG RGTRATRRTC
TGAAGCAAGG SYRATTGACG TTATTARATA AAACGCYCTR RRYYYAARGT ARYGATGRTC
TKRARYAMGG GCGGYTGACG TKAYWRGTCA ARACGYYTYR ARYYYAARKG RATRATAGTC
CGAARTGCGA CCAGCTGGYR CTGYWRAWYA RGTTGTYCCR AGYTCAARGT GAYRGTARCC
YTAAATGCTA CYRRCKGATA TTGYTARWYA RGWTGCYYYR RRYTTAARGT GRCAGTARCC
YTARACRCTA CTRACGGACA CKRYWGAWYA GGWCGCYYYR GRYTTAARTG GGCARWAGYY

GGAGCTYTAY YRKRAYRSGT CAYKTAGTYA CYSGCTCYAK TCSWCYTSTG RTCTGRAACR
GGAGCCYYRC TGGRAYRCGT YAYKWAGTTA CYCGYTCYAK CCSWCTKCTG GTCTGGRMYR
GGRRCYCTAC YGKRAYGCGY YRYKTAGCYA CYCGYTCCAK TTGTCYTGTG RTCTRRAAYR
RTARSCYYRY YGTARTGCAY TACTWAGYCA CYGAYYYCAT YYSACTKCKG RWYYARGCCG
GKRGSCYYRC CGTRGTGCRY TAYKTAGYYA MYSRYTYCAT CTGACTTSKG GWCTRGRMCG
RTARCCTYRC CGTRACGGAC TACTWAGCYA CYGATCCYAT CYGAYTTGTG AACTGGGCCG
GKRGSTYYAC CRTAATAGGY TGTTTAATYA CYSGYTCYWK CYGAYYGGTR AACYGGAMTG
RKRRSTCCAY YGTGGYGGGT TRTKWAATTA CYSGYTCTAG CYGWCCTGTA RACTGARMTG
RGAGSTCYAC CRTARTGGGY TGTKTARTCA CYGGYTCYTG CYGTCYGGTG AACTGGAMTG
RGARCYYYAT CGTRATGGAY TRTTATGTYG AYCGCTYCWT YCGTCYKSGG AACYAARMCG
GKAGCTCCAY CGTAATGSRT TRTTWWRYCR AYSGYTCYAT CCGWCYKSKR RWTTRARCCG
GGAGCCCCAT YRTAAYRCRY TRTTWAGTCR CYGATTCYWK CYGTYTKCGR AWTTGGAMCG

CRGYCYARAR TMAGTGTRAR ATGMGYCRMC STAGCYSAAA ARTCRGCGYA TGTGGWGCAA
CGGTYCCRAR TCARYGCRAR ATAMGTCACY SWARCCSGAG MRYYGRYGTA TGYAATGCGA
SRGTCYCAAG TMAGYGYRAA ATRMRYCAMC GWGGCTSRRR ARTCGRCGCA TGCGGWSCRA
SGGCCCCAAR YCRATGTGAR AYRCRTTRAC GWARCTGRAG MGYCRGTACG YATGAWSAGR
CGGCCCCAAA YCGRYGYGAA RYGCAYTRAC GWRRCTSRAA CGYYRGYRCR CAYRRTCMAG
CGGCCCAAAA TCGATRYGAA ATGCGYYRAC GTAGCTSGAG CRCYARTGCG CATGAAGCRA
SRACCCAAGG TAAACGYAGA RTGCRCCAAY GTGGYYGAGG MRYTRRCRCA CATAAWGCGR
CRACYCCARA CCARTGYRGA GTRCRCCGAC SWGRYTGARG ARYTAGCACA CAYRRACCRA
CARCTYMAGR YAARTGCGRR RTACACCAAC SWGRYYSRAR ARYTRGCAYA CAYAGTSCGA
CGGCCYARAA CMGRYRYGAR AYRCRYYRMC GTGRCYCGGR ARCYARYGYA YAYAGWGCGA
CGGCCYCGAR YCAGYRCRAA ATACRYCRMC STGGCYCAAG CRCYARYGCG TATAGTGMRA
SRGCCYAGRR YCRRTGYGRA ATACGTCGMY GWGGYYCAAG AAYCARYGYR TATARTSCAA

ATRYRAMCGA AYRAGYYCRY MRGGTTGMGG STKAGMGCTW WMGYTYAYAW WCTTCCWATC
RTRCRAAMSA MYGARYYYRY CRGGTWGMGG STKARAGCTW TCKYTYCYRT TCTTYSWWYT
AYRCGAMCGM MCAARYTCRY MRGGTWGCSG STGAGMGCTA WMTYTTMTRT WCYTYGWAYC
GCGCGAMCSM ACACGYYCRY MRGSTAGCCG CCTRGCACTA TATYCTATGA TCTYTGWWCY
RYGCGAMCGM ACGCGYTCRY MRRGKWGCSG CCTRRMACTA TAKTYYATRA TCYTTGTWCY
GCGCGACCGC MTGMGTYTRT MRGCTAGCGG SCGRRCGCTT TATTCCACAA TCYTTCWACT
GYATGGACCA MYGAGCCYRY MRGGGWRMGG STTAGCGCWA TATCTCACGA WSYTTSWTTC
GTATGGMCGM MCGAGYCTRY MRGCKWRAGG STTARCGCTA TATCTCACGW TGTTTSWWCY
GYRCRRACSM ATGAGCCCAY CARSTWRAGG CTTAACGCWA TAKYTCMCRT TSYTTCWTTY
GYAYGACCCA MYGMGYYTRY ARRCKTGMGR SCTARMRMWT AATCYCCTGW TCYYCGWWYY
RCRTGACMGM MYGCGTYTRY ARASKWGCSA STTAGMGATW AAKCYCMTRW TCYYYSWWCY
RCAYGAMMSA ACGARYYCRY AAACTWGCGA CTTARCRCTA WATCTYMYGT TCTTYGWAYT

RRMTRAAYAY GWGGYCCTWG CCGTAAAYAA ARAGRTSCYR TRYSRYACGA MMWYTGCAYA
RGMTGGWYRT ATRRCTCTWG CGGKRARYAA RRGRRTSCCG WGTCRCRYGW MMATTGCRYA
RGMTRRAYRC GAGGYCCTWG CCGTAAAYAA ARRGRTGCCG WRCSRYRYGA MCTYWRCRYA
AAMTGRACRC ATAGTYCKWR GCAGAARTGA ARGGRTGCTA WAYSGTACRA MAATTGYRYR
AAATGGWYGY RTRRTYCGWG SSAKRWRTAA AGGRRTGCTA WACSRTRYAW MAAYTAYRTA
RRCTGGATGT GAGRCCYGWA GCAGGTGCGA AGGGRTGCTG TACCGCACRA ACTTTACGTR
RACTAATYAT RWRRYTCTWG GGATRWGCAA AARGGKSTTR WGCCRYGYGA MAWYTACATG
GACTAGTTAT GTGRYTCTWG SCAGRAGCGA GARRRGGTTG WGYCGCRCGA MMWYTACATR
GACTARWTAT GWGGYYCTWG GSAGAWGYAA ARARGKGYTG AGCSGTACGA AMWYTRYRTG
AACCGGTTGY ATRRYTYKWG SCAKAAATAC AAAARTGCTG WATSRTAYGW AMWYWGCGTR
AACTGGTYRT ATRATYYGWG SSAGAARYAM AARRATSCTG AAYCRYRTGA MAAYTRCGYA
RACCGGTYRY RTAAYYYTWG CSAKRWRTAA AAARATSCTG WRYCRYGYRW MMWTWACRTA

TRARYARTAA CCCCRMGTGT TYWTCATCGC AGCWCGSGAG GCYRYYCRAG AGYYGARCGA
TRAATWATRR ACCYRCGTAT YCTTTATYGS ACCACGSGWS GCYRYTCAAG TGCCGARCGW
TAARYAGTAA MCCYAMGTRT YTWTCAKYRC MSCTCGSGAG GCYRYTCAAG TGCCGARCAT
TGRGYAGTGR AACYRMSGRT CTTYCRTTRS ACYTTGSRWS ACCRYYGRWR WACTAAGCAA
YGRGCARTGG AMCYRMSGRY CTTYCRTTGS MCCTTGSRWC RCCRCTSRAR WRCCAAGCGW
YRGGYAGYGG ACTYACCKGT TTTYCGKTGS ACCWTGSAWS RCCATTCGAG TATTAAGCGT
TAAAYARTAG MCYCGCCKAT YTTYTGKTRC MCCWCGSRAS GYCACTSGAG WRYTAAATRA
TAARTARYRG ACCCGCSGAT CTTCCATTGC ACCACRSRWG RYCRTTCGAG TRCTAARYGA
TAAGTAAYRG ACCYGCCGAT CTWYCAKYGC MCCWCRSAAG AYCRTTCGAG TRCYAAAYRW
YAAGYTGTGG AMYYGAGTRY TTTCCGKYRC ACYAYGCRAS GCCAYYSGAG AGCYARACGW
YARRTAGTGG MMTYRMGKAY TTTCCGKYGC ACYWTRSGAS GCYAYTCGAA WGCTARACGW
TRRGTARTGG MCYCGMGTRT TTTCCRKYRC ASTWCGSAAS GCCGCTCGTG TACTARACRA

SCCCMCCCAY YCCGKYGCYG GCRGATTYGR TAGMTATACA ACTRWCACAC KKCCTCGYAY
SCCYMCMMRC TCCGTCSCYR GYAGRWYYGR TRGMCGTACT AGYAACWYAC GTCGYCGYAY
SCCCMCMMAY TCCRKYGTYR GCAGATYYGR TGGMYRTACT ACYRWCWYAC KKCCTCGYAY
GTYCAACCRY YACRKCGCYG GYRGGTTCGR TRRMYATRGW ASTGACWCCY KKYCCCGYRY
STYYAAMCRC YMCRKYSCYR GTRGGTTCKG TRRAYAYRGA ASYGAYWCMT KGCGYSGCAT
GYCCCACCRC YACAKYSCTG GTGGGTTYTR ARRACATRGA ACTRAYWCCC GGYGCCGYAY
CCCCAACMAC YCARKYSCCG RTGSGAYYGA TRGATRCACT ASCAACWCCC KGCSTGRCRY
CYYYMAMMRC YCAGKYSCCR RTASGAYCGA TRGMCAYASW AGCAAYAYAC TTYCTSRCAY
CCYCAMCMAC CCMGKYSCYA ATASRWYCGA TRGATACASW RCCAAYWYMC KTTCTSRCAY
CCCYAMCARC YCCGKCSCCG GYRGAATCGG ARGACATAST GSTGAYWYAY KGYSYCRCAY
CCCYMAAMGY YCCGTYGCTG GYGGAWTCGG WRGAYATACW RCTGACWYAC TGTGCCGCAY
SCCCMAMARY CCCRKYSYYG GTGGRWTCGR WRGACAYRSW GSYRWCWYAT KGYGCSGCRY

KYAKGMYYCK ACCKTWAAAA TAARGYMYGA AYRAGGRCCA ATWATGCCGR GRWGAYRYGY
KYRGKMCCSK ACYTCWRWAR YWRAGCCTGA ATGRGRATCW GTWRTTYYAG TATRGYGCGC
KYAGGMTYSG ACCTCWRAWA TWARRYMYGA ATGASRGTCA RWARTTTYRG KRTRRYRYGC
KYGKGCCYSK ACYGCAATTA YARRAYMTSG ATARSGATCA RTWRTKYYAA TRTRACGYGY
KYGGKMCYSK WCTGCARTTA YARRAYMYSR AYAGGGRTCA ATWRTKCYRR TRTARCGTGC
KYAKGCCYCK WCYKYARWTA TAAAAYMTGG RTAGGRGCCA RTARTTCCAR TGWAAYGCGY
KYAGTCCCCG WYTGTARTTR YAAGGCACSA GTAASRGCYT ATTRTGTYRG TATGRCGCRC
KYAGTCCCSG ATTGTAATTA YARGGCCCSA RTRRCARTTA GTTRTKYYGG TAWRRYGTAC
KCAGKMCYGG AYYTTAATTA CAAGGCAYSA RTAACGRCYA GTTRTTCYGA TAWRGYGTAC
KYRKTMCYSG ACCTYAATTR YWRRAYCTGR AYRGGRRCCA RWTRYTYCAG TRWRGYAYGT
GCGTTMCTCG ACCTTARTTR TARAACCTGA AYARGRACCA RWTRYKCYRG TAWRGCRTGT
KYGKKMCTSG ACCTYARTTR YARAGTMYGR GYRGGAAYCA ATTRCTCCGA KRWRAYGTGC

ACKYWYCGYA CCCGCSTRYT TYGTMRTGGC GGGMYATTRR RGWCYCATRG WAGCTCAGAG
ACTYWYMTYA CYMGSSTRYA TCGYCGTGGC RGRCYATKRA GGWCYYRYRR WARYTCGSGR
ACTCWYCKYA CCMGCCTRCT YCGTMRTGGC GGRMTRTTAR GAWCYCATGG WAGCTCAGRR
RYKYTCMKYW STASGCYRYT YCGYMGTRGC AGAMYRCTGA AAWCCCACGR WRACKCASGG
AYKYTYMKCW GTASGSTRYW YCKYMRCRRY AGAMYRYTGA ARTCTYACRR WGRCTCRGGG
AYKCTCMTTW GTAGCGYRYT CCKYMRCAGC AGRMYAYTGR AGTCCCATAG WGGTKCASGG
ATTYTTCTTA SYCGGGYRTT YYGYCATGAT RARMTACKAA ARWMYYRCRR WRGCGTGGGG
RYKYTTCKTA SCMSSGYRTW YYKTCATGAT RAGMTACTAR AAWMCTGCRR WAGYKYGGRG
AYTYTTCTTW SCMGSGTRTT YCGTCRTGAT RAAMYRYKAR AAWMCTRYRA WAGTGYGSGG
AYTYTYMKYA CCCGSSYRYA YCGTAACRAY GAGMTGTKAR RATCYCRCAR WGRCKTAGGR
AYTCTTCTYA CTCGSSTRTW YYGYMRYRRY GAGMYRTKAR RRACYYGYRG WAGCKTRSRG
RYTTTCAKTW SCCSGSTRTW YCGYMGTRAY GRGMYRTKAA GRACCCRYRG WRAYGTRSRR

YAMRCTWRCT SACCYRRAAY SAASTTGGGY SRAAACAGAY GKGSTAMRYR YCTRGYRSYR
TWMRSYARCT GMCCYARRRY SWACWTGGGY SRMAAYRGAT KKGSTAARCR CCTRGYRCYR
TTCGCCAACT SMYYYRRAAC SWACTTGGGY GAMAACAGWC KTRGTAAAYR CCYRGCRSYR
TTMRCTAGYY SAYTCRRAAY SAWSWCGGRY CACAATGGAY GGRSTACRYG TAYGGYRSYR
TWMACCAGYY SMYYCRRAAY SAWSTCGGGT SRCAAYRGAC GGRSTWCRYG YMYGRYASYR
YTARSTAGTT SATCCGRRRT SAWCTYGGGC CACAATRGAC GGACTACACG CAYGGTACYA
TAMGSTWGCT GMCYCARART SWACWYRGGY GGCGACGGWT TGRGCTMRCR CCCGGCGCTR
TAAGGTAGCT GMCTCARART STAGTTAGGC GGCAAYGGAC TGAGCWAACR CCYGGYGSYR
TWMRSYAGCY GMCTCARRAT STAGTTRGGC GGMRACGGWT KGASCWCRCG CCTGGTACYR
CWARSYWGTT SMYCYARART STASTYGAAT SGCAGYARWY GKRSTWMACR TCCGRYASYR
YTARSTARYT CMYCYRRGAT STACWTGRRT GGCRRTARWC GGGSYAMAYR YCCAGYAGYR
YTAGGTAGCT SMTCTRRAAT STASATGGRY SACAAYRRAY GKRSYAAGYR TCCRRYAGYR

GMRRMRGSTA TGCYYTACRC GTYAYYYWAY RTRAAGCTKG YKYTWAYTRT ASRGARYCTA
GMRRMRGCAG TRCCCTMCRY GAYAYYTTAC GTARAGCTGG TKYYAMCYGT ACRGWRYYTR
KMRRMRGCTA TRYTYYMCGC KWCACYYTAC GTGRAGCYKR TKYTWACYGT ASRGWAYCTR
KARRCARGTA KRCYCCCCAC TAYAYYCWGY RKRARRYCGR TTYCTMYTAG CGRRWATCCA
GARRMRACTA GRCTYCCCAY TAYAYYYTAY RKRRRGTYGR TKYCTACYAT MGRRWRYYCA
GARRAGRSTR TRCTCCCCAY TTTATYTAGY GGARRACYGA YTTYTATTAT CGARWRYTCR
TARRAAGCAR GRYTYCAARC GTTAYYTTAY RKAAAGCYTG YTYYTCYTGG CCRGTACYYA
GARRCRGCAR TRTTCCACAC KWYATYYTAY RKAAAGCCKG TTYYTATTGG MCRGTACYYA
TARGAGGCAG TRYTCYAARC GAYRTYCTAY GTAAAGCCTG TTTCAMTYRG MCRGWACYTR
KMRRAAASTR KRCCYCACRC TWYRYYTAAY ATRGAGCCGG YTCCTCTCGT MCAGARCCCA
KCGRCRACTG TRCYYTMMAC TACAYYTWRY AKAGAGCCGG YTCCTMTYRT ACRGAAYCCA
KMRRMGGGTR KRCYCYMCAC TAYRYCCAGY RKARRGTYGG TTYCTMCCRT ACRGWAYCYR

YAGTCTGYYG KYYAAYASTA WYMAAARSGC YYYWCYGRTC MSAGWTYYYK GYTCYMGYRW
YAGYCTGCTR TCTWRCRCTA ACAAAAAGRG CYTTSTRRKC ACWAWTYCCK GCYCCMGYGA
YARTCTGCCR TCTWRCAGTA WYAWRRRCRC YYYTGYRRKC MSWGTTCCYK ATCCCCKYRW
TGRYYTGCYA TTCTRTRSTG WTMWAGACGC CYTWSTAGKY CGTRTCYCCT ACYCCATYGT
TGGTTTGYTA TYCTRTRGTR TYMTRGASGS YYTACTAGTY CGTRTYYCCK RCTYYMKTGT
YGGCTTGYCA TCCTGTGCTG TYMWRAASGS CTTAGTGGTY MGTAACCCYK GTCCCAGTGT
CGATYTRCYA KYTWGTGCTA TTAWGRGSGC TYTTSTGGKC CCWRWCTTCK GCYYYCTCGT
CGAYCTRTTA GYYWRTGSCA ATMWRGGGGS TYTWSTGGKC CCTGATTTYG GCTYCMKCGT
YGACCTRYCA KTTWGYGCYA WCMWGRGSRC YYTWGTGGTC CCWRWYTCYK GCCTYCTYGT
YARCYYGYCR KTTAGTASTR AYMARRASAG YTCAGYGGKC CCAAWCCCCK RTTYYCKTRT
YRRCYYGCYG GYYWGTACTR AYAAGGAGAS CCYAGCGGTC CCAATYCCYK RTTYYMTTRT
YRGCCYRYYR KTYAGTRCTG ATATARASGG YYCASTRGKC CGAAWYCCYK GCTCTCTYAT

TRGCRCMKGT AGTYGSKGYT ATYGTTRYGM AYCGCRYGTY KCCGTSGYTG ACTCTGATWC
TAATGCMKRY ARAYGCGGTT RTTGTTRYRM MYCGCGYGTY GMCGTSGYYG ACWATGATWY
TRRCGMMTRY RGTTRCKGYT RTTGYYRYGM AYCKCGYKYY TCCGTSGCTG ASTMWGATTC
TAGYAACGRY RGAYASKGYT RGYGTCRYAC CYSKYRCGTT TATRTGCCTG GGTMTTGTAY
TAGYAMCKGY RRWYASKGTA RGYRYYRYAM MYSKTACGTT TMTAYGGCTG RSWMTKGCWY
YARCAMCGRT AAATAGKGTA RTYGTCRCAM ATCGCAYGCT TMTGTGGCCG GGTATGGCTT
YRATGCMGRC ARACACTTTW RKTGTTATGM CYCTCRYKYY TMCGTCSTYR AGAAAGRCAY
YRRTGCMKGC RGTCAGKTYA RTCGCCATGC CTCTTGYKTT TAYGYSGTYR AGAAWGACAC
YRATGMCTGT AGWCAGKTYA AKTGCYAYRA CTCGCRYKYT TAYGTSGYYR ASAAWGRCWC
TRGTGMCKGY AAWYASKGTW RGTACTRCRM MTSKCAYGTT KAYGYCSYYA ACAATGATAT
TRGYACCKRT RAWTASKGYA AKTATYRCRC CTSGCACKYT GAYGTCGCYG ACAATGATAY
TARTACMKGT AAATASGGTT RKCRTCRCGA MTCTCRYGYT GAYGTCGTTA AGAATGRTWT

ACCKSWGAGR RAYAYYAWCA GTGGAAKACM GACYCYTWST ACGSSYTYKG RAYCWAWTWW
ACMGGWGAKA AATMYYAWCA GKRRMMKRCC GACCSCCAST AYRSSYKCGG GRYSAAWTTA
MMCGSWGAGG GATAYCAWCA GKRRAAKACC GACCCCTWST ACRSSYTYKG RAYCAAWTTW
ACMGSAGGKR RGCACTAWCG ATRGMCKACA GGYYGYTWGT ACGGSCKCTR RATCAAWTWW
AMMGCAKRTR GACACTGWCG AKRGMCKASA GRTYGTYWGT ACRGGYGCTR AGYCAAWTTW
CCCGCWTATA GACCCCRTCA GGRRMCKACC GGTTCTTTGT ACRCSCTCTR AATCTATTAT
ACCKCTGAKA AACMCCAWCG GKAGAMKRSA AAYYSYCTGC AYGSSCKYTG GATCTCWCWW
CCATCTKATG AACMCTAWCR GGRGMAKACA AAYTCTCWGY AYACSCGYTR GATCTMTCWA
CMCKCTGAGR AACACYAWCG GGGGMMKRCA AACTSYCWGY ACRCGYGYKR AATCTMWTTA
MMCKGWGAGG AGCMCTATYR GKRGAMKACC GACYCTYTGT RCGGGCKCGR AAYSWATTAT
AMCGGTGAGR AGYCCYATYR GKRGMMTASC GACYSTYTGT RCRCGCGTKR AATSAATTAT
MCCGGTGAKA ARYACTATYR GTRGCMKASC GACCSCYTGT GCAGSYKYKR AACCWATTAT

YRGYCRMYCC RGGKMTYGKS WCGCYYMRYG YRAAKCSCYY TATTYRCGCY CATCGTYYAC
YRGTMACTYC AGGKMTYGTS ACRYYYCRYG TRCAKCGTYT TMTTCRCGCT CAYCAYYCAY
CRGCMAMTYC GRGTCTTGKG WSRYTYMRTG TRMAKCGYYY TMYTYRCGCT CRTTGCTCAC
TRACAGACCT RAGGCTCGTG WGATCYARCG CGCGKYGCYT TMYYTRAGYC CACCGYYTTC
TRACAGCYCT AAGGMTYGTS WGATTYARYG CGCRKYCYYT TAYCYRMGTC CRCTRYCYTC
TRACCGAYCC ARGGCTCTTS WGGCYYARTG CGCGKYCCYT TCTYCRCGYC CGYYACCTWY
TAGCMGCTCY RACGATCGTC WGGYCYMAYR TGMAKYCCYC KMCTCACGYT CGCTAYYCAC
TRATMGMYCT GASGATCGTS WGATTYMATG TGAATYCTYY KACTCRCGCY TRYCRTCCAC
TRAYCGMTYT GASGMTCGTC WGGCCYCATG TGMATYCYYC KMCTTRCGCC CAYTGCCCWC
TRAYMGMTYT GGCGCGCGTC WGRTCYMAYA TGMRTCSYYC TCYYYRCAYT CACCACCYWC
TRRTCGMTYT RRGGAKCGTS WGGTYYCAYR TGMRKYGCYY TMTYCRCRCT YACCACCYWC
TRAYCGCYYC RGGGAKCKKS WGGYCYMACA YGMAKCGTYY TMTTCRMRYT CAYCGTCYWY

GGGTTRCYYM CYYGARTGKT YTCYCYRCCA GTARAKSKYC CAMARWTTYG SATTTAATYR
CRGGTACYYM CCCGARTATT YTCCCTAACA GWARATCKTC CAMTGWWTCG CRKCKRRYYG
GRGTTRCYTC CCTSARTGKK YTYYYTRMCA GWARATCGTS CAATRWWTYG CAKCKRATCR
SAGTTRCCYM CTCSMACGGT CCCCTYRMSA AWAGATGGTC TMMAAWTTCG CGTTKRRTTR
GARTTRCYYM CTYSARYGGT CCYCTTRMSR ATMGATGGTC YCMAAWTTCG CGGTTRAYYG
SAGTTGCCYC CTCCARYGKT CCCCTCACGA RTAGATGGTC TMAWAWATYG CRTTTAATTR
GAATTGCYYA TYCGAGCGGK CYCCCTAMCA ATCGRTSGYS CCMWGWTTYA CRTTTAATCR
GAGTTGTYYA YTCCARYGKK CYTCCTAACR AACAAGGGCC CACTGWATCA SRKTTAATCG
SARKTGYYYA CTCSAATGKK CYYCCTAMCR AACRRKSGYS CACWRWWTYA CRKTKRAYYR
SARTWGCYYC YTYGAACRTT CTTCCTACCG GTARATSKTC CCCAAWAWYG CGKTGGGYYR
CAGTARYYTC CTCSMRYATT CYTYYYACCA GWAAATSKYS YMCAAWWWYG SRGTTRGYYR
GAGTTACYCC CTCGMRYATT CYTCYYACSA GACGRTGTYG YAMTAWTACG GGGTKAATTR

GCCRRYTYGA GTATTGAATW AGTTRRARKA CGSYCGAACR GWTTACYGTC GCRATTCCAC
GCCGRCTCGA KTAKTRATTW AGTTGAAGTA CGCYCGAACR GWYYATYGTT GYGGTYYCAT
GCCGRCGYGA GTRKKGAAYT AGTKRGARKA CRSTCGAACR SWTYACYRTC GYGRTYYCRY
GCYAGTGTGA GTATTAAWTA AKTKGAAGKT CRGYMGAACA STTTRYYATC GCRGYCCCAC
GCYAGYKTGR KTATKGCWYW AKTTGRAGTA CAGCMGAAYR CTTTRYYATC GCRATYCCAY
GCYRACTYGA GTAKTACTYA ATTTGGARTA MRGTMGGACA SWTCGYYGTC GTRGYTYCAT
GYYARTTYAR GTRKKGATYA WKYKARAGTW MGSYMRRWCA SWYTGTYAWY CYGRCTCTAY
GCYRRTTYRR GTATGGATYA WKYKAAAGKA CGGTMAAAYA GTYTAYYRTC CCGACTYYAC
GTTRATTYAR GGRKKGATYA AGYKAAAGTT MGGYMAAACA STYTACYRAY SCGRCTYYAC
RYYGRTTTGA GKGTTRMAYW WGTGGAMGGW AGCCCRAWYA CTTTGYYGTC SCAGTYCCGY
RCCRGTTCGR KTRTKRAAYW AGTGGGCGGT AGGYMRRTCA STTYACYGTC CCRGTCCCRY
RCCRACKCGA GGAKKRAAYW WGTKGAMGKW AGCCMGAACA CWTYATYRTC GYAAYYYCRC

TTGGTAYAAY CYMSTTSCMR RGKCCYGGTY YYYCCGGASG ATTKCTKYYM WRCKTMAYCR
CGGGTAYAAY CYACKWSGAG ASKCSCSGTY YYTCSGGRGR AYTTSATCCM TACTTMAYYA
YKKGTAYAAC SYASTTSCCR RGKSSCGGWY YCTYSRGAGR ATTTCTTYYA WRCKKCACYR
CTGGTAYAGC STMGTAGGAA ACTSGYGKAC YCCTSGGGSR GTGKGTTTCM TAYKKCATYA
TTGGTAYARC CTMGTWGGAA ACKCGTGGWC YCYTCGRGSR GTGKGTTTCM TRYKTMATYA
TTKGKCCTAT CTMGTTGGAA ACGCGTGGTC YCCTCGGGGR RYTGGTTYCM AGCTTCATYA
YTTRTCYTAC SYAGKWSGAR AGTCGYSGTY YTTTCGRASA ATTKSAKCCM AGCTKCGYYR
CTKGTCTTRY STAGTWSSAA AGGCGYGGTY YYTTCRGAGG ATTTSWGCCA AGYKTARTYR
YTTRTATTAC STAGTTSGAA AGTSCTSGWC YTTTGGRRGR ATTKGAGYCM WRYTTCGYYA
YKKRKMCWGT CYMSKTGCAA GGKCCTSTAC CTTTCGAGSG GTGGGWTYYM TATTKMRTCA
TTGRKCTAAY CTMSTASCAA GGGCCTGTTY CYTTCAGGGG ATGGSWTYTA WGYTTMATYA
TTTRTAYARY CTAGTWGSAA RGGSSTSTWY YYTTSAAGCG RYKGGTTTYM TRYTKCATCA

CCAARCYARC CTGCTGGAGG TCATRGTTGC CCTGGYWCCR YAGCTATAWW RYGRGCTWYA
MCAARCCGGT CAGYGRRARK TTGYRACTST CCTRRYAYYG YGSGKRYAWT RCGATCTTCA
CCAAGMCAGY MWSYKGGAGG TYRTGGTTGC CCTGGYWCTG YAGGTATATW AYGRTCWWYA
ACGRRCCARY CASYTGGTGG TCGCRATYSC CCTRGCWYYA CRSCKRCRAW GYRRTMWWYR
MCGRGMCRAY CASYKGGTRG TCGCAAYYSY SCTGGCTTYA CRSCKRYRWW GYGRKMWWYA
MCGARATAGT CACTGGGTGG TCGTAACYSC CCTAGCWTYA CRCCTACAAT GTRRTMWTCA
ATAAGCYGGT CAGTGGATAG TTATAACTSC CTTRGCWYTA YRSSTGTAAW GTGRGCATTR
ATAARACAGT CAGCGGATAG TTGYAACTSC CCAAGCTCTA YAGCTGYAWA GTRRKCWTYA
MTAARMCAGT CASCKRRTAG TYAYAAYTSC CYWGGCTYTA YAGCTRTAAA GTRRGCWTTA
CCARGMCAGC MAGCGAGTRT CYGYGGCTGC SCTRRTTYYA YGSGTRCRWW GCGRTCWTCR
ACAARACAGY MASTKRGTGT YCGCRRYYGC SCTARTWYTG YGGSTAYAWW GYGGTCTTYR
MYAARCYARY MAGYKGGTAK TCAYRRYYGC SCTAGYATTR CRSGKATAWW GCGRTCATYR

WTAAWTCAGT CTASGCRYRR KCGAATTYCM CSACCYWYCA GTGRMYYCCC CAGCCCGGST
WTRATYGRRT CTAGGYGYAR GYGARTYTCA CCRCTCTYCA GTGACTYCTC CTGYCYGGCT
WWRAATSAGT CTASCYGCAR KYGAATTTYA YSASTCWYCA GWGRAYTCCC CWRYCCGGST
TTAAWYCRRW YWAGGYGYAG GTAAGTYTCM TCGSCTTTCM GWGAATTYCY SAGCCCGRGC
TWGAWTCRGT CTAGGTGYRG KYAAATYTCC TCGGCTWYTC GASAACCYCY GARCYYGGGC
WTGRWTCGGT CAAGGTRYGR KCAARATTCC TCGCCTTTCA GASAAYYTCC GAGYCTGGGT
TTRRWYSARW CAACGCGYGR GTGRRAYTTA TGRCTCWCCA GWSRMTCCYT CARYCYKGST
TWARWYSRGT CAASGYRYGR TTGGAWYTYA TSGCTYTYCA GASAATCCYC CAAYCYTRSY
TWRRWYGAGT CWACGCGYGA GYGRAWYYCA TSASYYTCCA GAGAATCCCY CAACCCKRST
WARRWYSRRT TWWGSCRYRR KYAAATYTCA TCRSTYTYCM RWCAMYYCYC SWGYYCGGSY
WWRRWYSRRT TWWGGCGCGR KCAAATTTYM TCGGTCTYYM RTSAMTCCCC CWRYYYGGGT
WWRRWCGGGW CWWGGCRYRA KCAAGTCYYA TCRCYYTTCA AWGAMTYCCC CWRCYCGGSY

GGYAAGRGAT GKWTATSTTR YGRGGAGSYM CCRGMGCRYR AWAGGASAYM RAYGTTYWCT
GSCCTGRGRT GKATATCTYG YRGGGAGCCA CCGRASYGYR WTAGGAGAYM RTYGTCYWCT
GGYAARRGAT GKWCGTSTTG CRRGGRGCYA CYGRAGYGCR WWGGGASACM RTYGYCYWCT
GSCMWRRGAW GGAYGTCCCA CRGGGAGCYC GTGRCSYRYR ATACRRCAYC ATTRCTCWCT
GGYCWGRGGA GGWTGTGCTG CGGGGAGSYC SYGRAGTRCG ATGCRGCAYC RWYRCTYWMT
GGTCAGRGAW GGATGTSTYA CGRGGAGCTC GTGGACTGYR ATRCAASAYC ATCRCTTWCT
RCTAWRRGAA RGTCRCSTTA TRRGARGCCC CCAGCCCRYG WAGGAASRCC AWCGTTTWCY
RCCCAGRGAA AGTYATCTTA TRRGGARCCC CCAGCGCACG TAGGRASGYM AATGTTCACY
RCYMTGRGAA RGTYRYSCTA YRRGGAASCC CCAGCCYAYG WWGSGAGACC AWCGTTCACT
GSTCARRGRT GKTCAYCTTG YRRSRRRCYM SYARASCGYG ATRGAAGAYC RTYRYCCAMY
RGYMARRRAT GKTYRTGTTR TRRCGAGSCC GTRRMSYGCG ATRGAASAYC ATCRYCYWMT
GGCAWRRARW RKWCRYGTTA CGRGGRGCCA CYGRMSYATG ATRGRASAYC AWTRCCCWMT

ATWGGATCTC RRWGACKTRG TGGCGKGCRA CRYGRCWRGT TTYACCRYGA RTTYTCRTGY
ATWGGAWTTC RATGACKTAG TGGCRTSYRT CGYGACTGGY TWTACCRYGA GTTCCCGTRY
ATTGRAWCTC AATKACKTRR TSGMGKGCAA CAYGRCAAGY TWTACCRYGA GTTTTCGTGT
GCTARATTYY AAAKWCGARR TSAMGKSCGT CACAAAWRAY WAYWCCRYRA AYATCTGTRT
GCWARATYYC RRWKWSKWRR YSRARGGCGA CRCAGMWGRT AWYWCCRYGA RTWYYTGTRY
RCTRGATTTC ARAKWSGARG CSAAAGGCGA YACGAMWGAC TAYWCCRCGG RYATYYATAT
RTAAAGWCCY RAATASTTGA TGGMATSCGW TGCGRCAGGC WTYWCARYRA RCWCTTRYGY
ATAAAGTCCC RRAGTSTTGR TGGCAKSCGW TAYGGCWGGC TTYWCMRTRA GYWCTCAYGC
ATARAGTYYC RATGTSKTGR TGGCAKSCGW CAYGGCAAGC TTYWCARYAA GTAYYYRYRY
RTWGAGTYTY AGTKTSKWRG CCGCRKSYGT CRTAGCTART TWTTTCRYGG RTAYTYGTAY
ATWGAATTTT RRWTWSKWRR CSGMRKSYGT YRYARCAGGY WTTWYCRTGR RTATTTGTRT
ACARRATYTC AGWTTGGWRG CGGMRTGCGT CRYRRCWAGC ATTWCMRYRG ATAYYTRTRY

GTRRTTGRAC AYCCAKYYRG YKRWCSACYG TCTARRCCTC GYTRCCCCKY KYWAGRAKGW
GYARYTKAAM MYCYAGCYRK CGGTCGTTYG YYCARGACTC KCTGCCCCGC GCWMGRAGGT
GTAGTTGRAC AYSCAGYTRG YGGTMSACCK YYCWRAMCTC KCTGCCCCGC GCWAGGAGRA
RYAGCKGGAA AYGTGGCYRK CGRWMGWYYG TTYWGGACCC KTYRCTCGGT KTTATARGAT
ACAGYTTGAA AYCYGKYCRK CGRAASWYYK TYYWAAACYC KTTGCYCSKY GTTAKRAKAW
ACAGCTTGAM MYCTGGTTRK CGATAGWCTG TTYWGAACCT GTTATCCCTT GTTATRGGAW
GCAGTKKGRM MYCTAGTTRG YKAWACACTG TTCAAGATTT KYYRCCCCTY KTTAGRGTAA
GCARCTGGGM MYCTAGTTRG TKATAGACTG YYCAAAMTCC KCYGCCTCTC TTWAGAGKAA
GCARTTGGGA AYCTAGTYRK YTAWMGACTG TCCAAAMYYY TYTGCCTSKY TTTAGARGAT
ATRRCKTGAC MYGTGKYYRG CTAWAGWTTG TTYWGGACTC KTYRCCCGTC GTWAGRAKAT
ACRGCGKGAC AYGTRGCCRG YKAWMGWYTK YTCTGGACTC TYTRYCCGTC GTTAGRAKAT
RCGGYKKGAC AYGTGKYCRG YKRAMGAYTG TTYWRAACCC TCTGCCCSTY TTTCGRAGAT

TRCCCGCGRY GCSYACCSAM TGRCAGGCGC RCRGAYWTTA SGARMTTTWC TWTATCARSA
TACCCRCAGY GCGCATSGWC CRRYCGRCGT RSACTYWYTW GGTRMTTTTC WAAGKYWRCG
YACCYRCRGY GYGCAYSGAA YGGCMGGCRT RSGSAYTCYA GRTGAYTTWC TAWAKYWGGR
YRCCCATGRY RTCYGCGCWA TRATMRAYGC GCRGAYWTTA CRWAMCCCWC WTAAGCWASR
TGCYCAYGGY RTSYRCGCAA CGRTARACRC GCAGWCTTTA CGTRCYYTAC WTAAGYAASA
TRCCTGCGGY ATGCRCGCAA TGAYAGACGC GCGGTCWTYT SGTAMTCCAS WTTAKYAACR
YRYYYACGGY GTSYACCCAM CGACCRGCGC GCACTCWCYT CGWRAYTYWC WTTAGYARGR
YATCCRCGGY GTCTACGCWA CRRYAGGTRC GCACTCTCCW SGTGAYTYTC TTTAGYAGSR
YRCYCGCGAY GTSYACGSWM YGACARGYGY RSACTCWYCA GGTGMCTCTC WTTAGCAGSG
TACCCGTRRY GTSTACCCWM YGGYAAGYGC GCACTYWTYA CGARMTTYTS WTWAGCAAGA
TACCCRCARY GTCTACCCTM YRRYAAGYGC GCAGTTTYCA SGWGMYTCTC TTWRGYARSA
YRCYCGYARY GTCTACCCAA TGRTAAGCGC GCASTYWYCW SRAGCTTTWS TTWAGYWASR

GYCGGRRMRC CKSYMKRYGS GRYCRTMKRR ACGGAMGCTY MCARCYSTMR TAGGGGAYYT
GYCKGGRAAY SKGCCTAYGG RRCCRCMKGR ATRGRCTCYY CCMRCYCTCG WAGGGAMYYW
GCCKGGAMRC SGSYMKAYGS GRCCRTMTGR MTAGRAGCTT CCARYYSTCR WAGGGRMTTT
ACTGGRRCRC GKGTMTRCRG GRYCRYMKAR MTRARCTATC CCMRTYSTMR AWAGRACCTW
RCYGGRACRC GTSTCTGCRG GRYSGTMKRR MTRARCTCTY CCCRCYSWMR AWRGAACCTW
RCTGGAGCRC GKGYCGRYAS GATGRYMTRR CTRGACTCCY CCARCYCTAA ATGGRACYTW
RCCGGRACRC GTSYCTAYRS RGTCATMKRG MTRARATCCC CCAACYGACR TAGGAACCTT
RYCGGGAMAC GTGTMTAYAG GRTCRCMKRG MTGGGATMCY CCCRTYGACG WARGAACCTT
ACCGRGRCAC GTGTMTAYAS RRYSRTMGAR ATGARMTMCC CCMRYYCACR TARGAACYTT
RCCKGRRCGC GTSYCTGYGS RRCCGCMTRR ATRGGCKACY CMCRCYGWMG WAACGACCTT
ACCKRGGMGC STSCCTRCGG ARCCGCMKGR AYGRRCGACY MCMRTYSWAG AARSGACCTT
RCCGAGRCRT GTCTCTRCRS ARCSGCMTAR CTRARCKACC MAAGCYGAAA WAGGRACCYT

TAYRAGTYYG TGCGTCSASY TCGAGATCTR GRCATKRWAA TWTAARCTGC AAGCRYAGWR
TATGAGTCYR TSSGTCSCSY GTGMSAYYTG RRMAYTGTRA TTTRTGYTAY ARSCGYATWG
TAYRARTCYR TSCSTCCACC TTGMGRYYTR GGMATKGWAA TWTRARCTRY WASAGCAGAR
CGTRGRYTTG CGGCKCCASY GYSMSRYYTG GAMAYTRWAR YTTGWACWAC AACMACATAR
CATGGRTTTR YGGCTCCACT GCSASAYYTG RAMATTGWRR YWTAWAYAAC ARSAACATWA
CATGGGCTTG TSGGTCCACT GTCCGRYYTG GAMATTAAAR CWTGTATAAC WACAGTATAA
YRTGGGYCTR TSGGKGGACT GCGASGTYTR RRMRTTGWRA TATGWATTAC WRSMACAKWA
TRTGAGTCTR TGCGKSGAGT KTGAGRTYTR RAMRYTGTGA TAYGTATTAC WAGAAYAKTG
YGTGGGYYYA TSCGGGGAST GCGAGATYTG RRCRTTGTRA TAYGWACTAC WAGAACATTA
CATAGRCYYG YCGGTSGMCT KCGAGAYYCR AGAAYKAWRA TWYGAACTRY WRSMGYTKTA
YAYRGRCCTG YGSSTGSACT TCGASRYCCG RRMATTAWGA TTCRAAYTRC ARGAGTWTTA
CAYGGACCCR YCSSTSSCGT GCGASATYYR AGMATTAWRA TTCAWAYTGC WASCACAKWA

GKWRYGRRCC RRTGTCRAMR CMYAGTMCTR TTGMRCWRTG GGAGRTCRAG CACWCGRCCG
CKWACCGACC GAWGYTAACG MMYAGTCCTG TTRMRCAGTG RGARRYCAWS CACTCKGCMR
SKWACSRRCM RRWGTCAAMG CMYAKTCCTR TTGMRMWATG GGMGATCRAS CMCWCKRCCG
CGWAYCAAYC AAAGCCGTMG CCYAKACCYG TTACGAARWR GGCGRYCATC CMCWYGGYCR
CGWRTCAAYC ARAGCCGWMG CMTAGWCYYR YTRCGMARWR GGMGGTCATC CCCWYGGYCR
CGWACCGGCC AAAGYCGTMG CMTAGACCCG TCRCGAWAWG RGMGGTCAWC CACTCGGTCG
GKTRCCRRCC ARTRCYAACG MMYAKTMYYA TCAMRCWGTA GGARGCYRAC CACTTTGCAG
GGTRTSRRCM RGTRCYAWMG MMCAGTCCCG YCAMRCWRTA RGAARYTRAC SAYTTKGCAG
CKWGCCRRCM ARTGCCAAAR MMTAKTCCYR YCAMRMAATA RGARRYYAAC SATTTKRCMR
GGWRTSAGYM AGTGCCRACR MMTCKTAYTR TTACAMAATR GRMRGTCAAS SMCWYGGTCR
GGWGCSARYA AGTGCCAACR CMYAGTMCTR TTAMAMWATG GRMGRTCAAC CMCTTKGYCR
SGTATCAGYA RGARTCRACG MMCCGAMCYG TTAMRCAATG RRAGGTCAAC CMCATGGTCR

ATKWWTTRTY GYRRRCTCAT TCTCRRGYTT GTYRGTAACC YGYRACRCGY YAYCMSTAGG
GTGWWTTGTY STAAGGKCGY TCACGAGCTW GTTGGKCRYM CATRATGTSY TATCCGWTGR
RTGAWTYRWC GYRRRCTYAT YCACGRGYTT GTTGGKAACA YRYARCGYSY CAYCAGWAGG
AAKWAWCRTC GCAAGSKYRY CCAGRAGTTT ATYAATMATA CGTAAYACCY CACMCGWTGG
RAGWATYGTY GCRAGCGYAT CCACGRGTTT ATCGRKARTM YGTARCACCY YACMCGWTGR
AWGWAACGTC CCGAGGGTAC TYWGGRGTTW ATYAGGAACA CGTAGCGCCY CACMCGATGR
RTGAAAYRTY SCAARSGYGC YYACGARCYW RKTRGKMACM CGTARCGCGY YRCCCGTTRG
GTKAATCGTC SCGAGCKYGT YYWCARRYYT RKYRGKAACM CATARCRCGY CRYMCGTTRR
ATTAATYGTT SCAARSGTRT YYWCRRRCTT RKCGGKCACA TRTAGCGCGY CRYMCGTTRR
ATKWATYRWY GCAAGSKCAT TCACAGGTYT ATYRGTMGCA CGTAGYRCSY CAYCCSWTGR
RWTWATYGAC SCGARGKYRY TCACARRTYT ATTRGKAGCA CGTAGCACSY YAYCCGTTGR
GTKWATTGTY GCARGSGTGC TCACAAGTTW GTYRGKCATM TRYRGYRCCY CAYCCSTTGR

RYCYCCGGMG YGTCRTGGCM GWTGAWTSYR YKGRKYYAAG CCRTRRRCRG TGYATMRGYW
AYCCCYGSMC TRCTATAKCM SWTAAWYCTG TTGRKCYMAG YCATRRRYAG WGTATCAGCA
ACCCCCGGMS YGTYATRGCM GWTGAWTGYR YKCAGYTAAG CCATAGRCRR TGCATAAGCA
ACSTYCTSMS TATCGWATTA SAGAAATGTR CTGGGTCMTG TCGKGGAYRG TGCAYCRGCW
RCSTTYKSMS TATYGARKTM CAKARATSTR YKGGGTYCTG YCGTGRRYRR TGCWYCGGTA
ATCTYYKGAC TATTGAAGYC SATAGTTSTG CTCGKTCMWG CCGGGGACAG TGTACCRACT
RYSCCCKSMG TACTGWGTCM CTTRRACCYA TGCRTCCAAG YCGTRAATGG AGTWTARGTW
GCCCCCGSMS TACTGWGGYM CWTRGWCSYG TKCRTYCMWR YCGTRAATAR WRCWTCAGTT
GYSYYCGSMS TACTGWGTYC CWTRRTCCCA TGCRTCCMTR CCGTAAAYAA TAYATCAGTT
AYGTCYKSMS TACCATGKYM CATGRTYSYA YKGGTYYAWG CGGTGAAYAG TGYTTCGRCT
ACGTYYGSMC TACYAWGGTM CATAAWTSYR YKGGKYCMWG CGRTGARYRG TGTWTCRGCT
RTSTTCKGCC CACTAARGTM SATGRWTGCA YKGGTCCMWR YCRKGAACRG TGCTTCRRTW

CGTRGTYYYA TTYYMTTYYR ARARCCKWAR GGCTCCGWMS WSYCYGATCG MRCGAGYYTG
MGYAGTYYYW WTCYMTCTYR GGAGCTGAAG RGCTCTGTCS WGYCTRATCR MGYGAAYTYG
CGTRSYYYYA TTYCATYTYR GGAGYTTAAR RGCYCCGACC AGYCCGATCR MGCGRRTTTG
MACACYYTTA ACYYMCCTYA AARRCCTWAR RRCCCYGTCC TGCCCATACG MRTRGAYTYR
CGYRCTYYTA WTCCACCTCR AARRCCTTWG GGSYCCGTCC TSYCCRTTCG MRTRGATTTA
CRCACYYYYA TCCYMYCCYR RAGGCCTAWG RRGTTCGTAS TGYYCGATCA CGTGGATTTA
MRTASCYYYA ATCTATYTYR AGGGCCKAAR AGCTTTGACG WGCTYRTTGR CAYGRAYTCR
CGTAGYYYTA ATYCMTTTYR ARRGCCKTAR AGCTTYGTCG TGCCCATTCR MGYGARYTYG
AGYASYYCTA WYYYATTTYR AAGGCCKTWR RGCTTCGAMG TSCCCGWTGA MRYGAACTYG
CGYGSYYYTW TCCCMTYYTR AGAGTCTWAG RGSYYCSTAC WGCCTRTWCR CRCAAGYYYR
CGCRCYYYYA TTCCATTTTR ARAGCCTTAG RGCYYCSTAC ACCCCATWCR MAYAGGYCTA
MGYGCTYYYW WYCCMTTTTR AAAGCCTTAR RRCYYCSTMG AGCCYRTTCG MAYGAGTTYA

TACGRCCGAC ARRTYCRSGY YGCRTTGYSC WTMARTCGCC YYACGAYAAC SWGKRWCRGC
AAYAGCCGRY ARAYYCASGY YGGAWTRTST WYMWGTTGMT CYMYSAYAAY SWGKRTCRGC
WACRRCYGAY AAATCCACGC CGSRTWGYSY WTAARTYGMY CTMYGMTAAY SWGKRWCAKC
TACAGCCGRT RRGTCCRSGY YACAAWGYSY TTMTGKYRAT TCMYGCTMAC CAAKRTYGTC
TACAGCCRAY GRRTTCRCRC YRSRWTGCSY TTMAGKYRAT TTACSMTAAC CAAGGTTGTY
TRCRGTCGAT GRRTCCRCAC CAGGTARCSC TTMAGGYRAT TCMTGCYARC SAAGGTTGGC
AACAGCCRAC RAACYTRSGC YRGGWTGYSY TTMWRGCGAT CYATSAYAAC SWGGRTCRGC
WACAGCCARC ARACTTASGC CRSRTTGYCC TTAARGCGAT CCATSCTAAC SWGKATCGGC
WACAGCCARC AARCYTASRC CRGGATGYSC TTMAGKCGAT CYMYGACARC GAGGATYGKC
AGTARTYARY RAGTYCAGAC YAGRWARYCC WTMWGKTGAT CCAYGMCMAC CWGKGTCRGT
TGYARYTRRC AAGYCCASRC CRGGAAAYCT TTMWGKTGAT CCACSCCMRC SAGKRWYRGC
TRCAGYCRAC AAGTYCAGRC CRGRWWGYST TCMTRGYGAT YCMYCMCARY CWGKRTTRKC

AARGTRTRCG SCGCYTGCAA CYATTASCCC ARRGCCYWAY RAKCATRCRG CRTTWAGMRW
AAARYAGGSG GCGCCTGCAA YYGTTRSCTC MGGKCCCTAC GMKYWTACRR YRCTAAGARA
RAARYGKACG SCGCCKGCAA CTAYTRSCYC AGRKYCYTAY AATYWTRCAG YATTWAKART
RGGGTAGRGG SCGYCGGCGA CCRCCASYYY AGRTYCCTTT RMKCWTRCRG YGYTAGGCRW
GARGCATRCG SCGCCGGCGR CCAYTASYYT AGATCCCTWT RATCATRCRR CACYARGMRW
GGGGTAKAGG CCGCCGGCAA YCGTCACCTY ARATCCCWTT GCGYWCACRA TATCWGGMRA
RRAGCATASA SYGYYKGCAG TCACTRSCYT MAGTCCCTTC GMTTACGTAR CACTARGAAA
GRRGYATRSA GTGCYGRCAG TCACTACCYY MRGTYCYWWT GAKTACGYRG YRTTARGAAW
GAAGYATASR CYGYCGGCAG TCAYTACCCY CRGTCCCWWT GAKTACGTRR CRYTWRKCAW
AARRTAKGGG GCACCGAYAG CCATTAGCYT CRRTCCCTTY GCTTATGCRA CRCYWRKCAA
AARRCAKGGG GCACCKRYRR YCATTRGCTT MARTCTCTTY GMKTATRCRR CRCTAAGMAA
GARGYAGRSG SCGYCGRYAA YCRTTASYYC MAGTYYCWTT RCTYATACRA CRCTWGGCAW

AGGYCAGCRG GRCCGRGWTC TSRMCGRRRY GGCTTGWGTC YTCRAGYYGS AYAKRMTGYM
RRRTMARCRG GACYAGRATY CSRCTGAARY GGCYTGAGTC YTCRARTCGS RYATRMWGTM
AGRCCRGGGG GAMCAGRWTC YSRACGRARC GGCTTGTGTC CTCGARCCGC ACMTGCTGYC
RGGCAAAGGG RACCAAGTTC CGRMYRGAGY ATCTTRTAAC YAYGAGCYCS GCMGRMWGTM
RRGCMARSRR AACTRRRTTC CSACCRRARY RKMTTAWRAC CWYGAGYCSS RYMGRMWGTM
ARGCCGAGGG AACYAARWTC CCGMYAAAAY ATCTTRAAWC TACGAGCCCG GTMGACTGTM
ARGCAGACGA GGCYRRGATT CCAMCGAARY GKCYYRTGTY TTTGRRCYSS ATAKRMTGYM
ARRCAGAGAR GRMTGARWTT CCAATRAART GTCCTATGTC TTTGARYTGG RTAKRMTGYM
AGACCGAGRA GAMTRRRWTT CCAMYRRART GTCCYGAGTY TTTGGRCCCC ATATACTGYM
ARGCMGGCRR GACTRRRWCC TCRCYGGRRY GKMTTAAATT CTCGAGYYGG GYCGRMTATC
AGGCMGASRR GACTAARWCC CCAMYGRGRY GKMTYRWATT TTCRAGCYSG RCCGRMWATM
AGGCARGCGR GACTAARAYC YCACCGRRRY GKMTYATRTY CTCRAGCYCG GTCGGMTRTM

TCWWSCYWAG RGARYGGTYT TCTCSGCAGG TTMRRARYAS WARTYRCYYA YATARCYYAA
TYWWSYCWWG AGWRYRGTTT TYYCGGGAGG WYCRGAAYRS AGRWYGYYYT TAYAGCYCRA
TYTWCCYAWG RKWRYGGTYT TCTCGGCRGG TTAAGARCRS AGAWTACYYT YAYARCYYAA
YYTTGYYTWR RKWRYAGTTT TYTCCGSGGG TYCGAWAYRS AARATATTCT YGTARMYTGM
TCWTGCYTAA AKWGTAGTTT TCTACGCGGG TYMGAARYAC AAAATRTTCT YRTARMYTGA
YTTTGYCWWA AKWRTRGTTT TTTACKSGGG WCMGAAATAC TAGAYRYTTT CRTARCTTRC
YYTWSTTAWG AKAACRSTYT ACTMGGSRRG TTMRRAGYRC TGGWCGYTYW CGTARACTGA
TYAACTYAWG AKWACAGTCT WYTCGGSRAG TTMRRAGYGS TGGWCGCTYW CGTAGAYTGA
TTTWSTCAAG ATAAYRSCYT WYTCSGSGAG TYMGGAGTRC WGGWCGYTYT CGTARMCTGA
TCATGCYWAG AKTAYACTTY TCCMGKSGGR TYAGATATRC AAGWYGTTYW CACGRCYTRM
TCWTGCYWAG AKTRYRCYTY TCYMSKSGRA TCAGAWRTRC AARTCGTTTW CRYGRCCTAA
YCATGYYTTG AKTRCRSYTY TYTASGGGGR WYAGAWATAG ARGTCGYTCA CGTGRMCTRC

TWAATCCWYA AAMAGSCKRY RWSCWWCSTY CCRTCCTCCY TGARRTRGKA TRCGWRARYT
TWAATYCWCA WAMGRSYGGY GACYWWCSTT CSRTCSTCCT TGAGRAGRGA TRCGTAARTW
TAAATYYWYA AAMAGGCTGY GASYWWCSAT YCGTCSTCCC TGMRAWGRTR TRCATAARTW
YTARTCYWYA ACMGGCTTGY RAGYWWTSTC CSRYCGTYCC YRAGGAGGKA TGTRTGGAYW
CWAGTYCATA AMMGGSTTGY RASYWTYSTC YGAYCGTYCT CRMGRAGGKA TGTATGRRCW
TTARTTYTYA ACMGGGCTAY RWGYWWTSTT YSRYCGTCCC CAAGGAGGTR TACGAAAGCT
TWGRATYTCG AAMGAGYTGT RACYAWTSWC CSRTCCWTTY TGMRRAGGTR WRTGTAAGTT
TWARWTCTYA WAMGAGTTRY RTCYWWCSAC CCGTCCTCTY TGMGGAGGTA TGTRAGAGYW
TWRGTTCTCG AAMGRGYTGY GACYWWTSWC CSGYCCTTTY TGMGRAGRTR TGYRWRAGTT
TTRGTCCTYR WCMGGGTKAY GWCYWWYSAY CGGTACWYCC TGAGRARGGG TAYRWRAATT
TTARTYCTYA AMMRGSTTAY RACYWWCSWY YGGYMCWTYC TGMRGAGGKG ARTRTRRRTT
TAARTCYWYA ACMGGGTKRY AACYWWYSTC CCATCSWCCY YGAGAARRTG TAYGTRAACT

YAYAACYAGG AYATTYRGAR KAYGMCGRTC ACGCTYKCRT ACGCGAKRKW MCTGRWGCRM
YAYARCCRSG ATTTYYGSRR KAYGCCGATY RCGTTTKCGT RCGCGAGRKA MCTGGARCRC
CACMRCCAGG ATATTTRSRG KAYGCCGGCC AYGYTTGCGT GCGCGAKRKT ACYGRWAYRA
CRYMACCAGR ACWCTCASAG TATTCYRRCY RTGCACGCGC ATKYSAKGKA ACCGATRTAC
CGYMACYASG ATTYYTAGRG KWYGMCARCY RTGYTCGCRC RYKYGAKRKW MACGAAAYRC
CGCAACYASG ATTCTCAGAG TWTKCYRGTC RTRTACKCGT GYKTSAKRKT MACGAARTGC
YRYARTYRSG GYAYTCRGGG KWCKACAAYY RCRTWTKCGT ACKYGAKRKW AATARAACGC
YRCAATYRSG ATAYTYAGAG KWCTMCARCC RYRTWYKCGT RCKYSAKRKT CATARARCGC
YGCMATYACG GTWTTYRSRG KWYTACARYC RCRTWTGTGT RYKCCAKRKW AMYARTRCGC
TAYAAYYAGA AYTTCYACAR TAYGMYRATT ATRTTYKYRC GCKCSRKRGW MATGRWGTGC
YACAACCACA ATTYYTACAR TAYGACRAYY AYGTTYGCGY RYKCGGKRKA MMYGRTRTGC
CAYAACCASA ATTTCTASAR GAYKACRRCY RYATTTKYRT RYKYCAKRKT AATGGTAYRC

RCYACCRCGM CSWWRWYAWR TYYAAGCRGT GGAYASGGAC RCATSYRTCC YATCRARTKR
GYCACYACRA CGTAATYRWR TTCAAGCGGT GGATASKKAT ACRTCCATCC YWCTAAATKR
RYTACCRYRA CGWWGWYRWR KCTARGCGRT GGATAGGGWY RCATSTRTYC TAYCARGTKR
RCCRCYGTAC CCWARATRWR GYCARGMRRT TACYASTGAY RCATSTRTTC YATTRRATTG
GYCACYGTGC CSWAAATAWA KYCAAGCRAT TGATACKGAY RCATSTATYC TATTARATTR
RYCGCCAYRM CCWAGWTAWA GYCRAGCAGT GGCYAGKGAC ACATCCATTC TATTAGATTR
GCCACCGCGC MGTAGAYRWG TTTGAGMGRC TAMTGCGKWC ATAYCCRWCC YAYCAAATKA
GCCACCGCGA ACTWGTTRWR TYYRRGCGGY TRACASTGTC ACRYCCRTYM YWYYARGTKA
GCCASYGCGC AGTWGWTAWR KCCGAGCGAT TGMYGSKGTC AYACCCGWCC YWCCAARTKA
GYCRCCATRM ASTARWYAWA KYCGRAMRGT TGMYRGTGAC RCATSCAAYA YWCYGRRKTA
GCCRSCRCRM MGWARAYRWG KCYRAGARGT KGATAGKGAY GYATGCAWCA TTYTRAAGKA
GYYRGTACRC MGTAGAYAWR TYCAAACART KGAYRGKKWC RTRTGCRTYM YAYTRGRKKA

AACGWAGYYC RAYMGCCWAC ATATKGWACA STCAAYYRGG SCCAGYCRGY WYAYRRYGRG
AWCGWAACYM GGYAGYCTTC ATRYKGAAYW STCRGTYGGC CCCGGTYRGC TCAYRGCGAG
AASGWARYTC RAYMGCCWAC MYGTKSAAYA CTCARTYAGG GCCRRTCGGY WYATARCKAG
AAGAWRATCA GAYCAYMATC MCAYKSWRCW STTAAYYRAG STCRATYRGT ATRCRGYTAG
AAGAWGAYYA AGYCGCMWTC MCACKSTGCT STYAACCGAG SCCGRTYRSY WYACRRYTRG
AWGGWAATCA GATMGCCATC CTRTGCTACT CTCAGTTGAG SYCRRCCGCC ATAYAGYTRG
WWGGWRACYA AAYAGYAAWY MTGYTGTRYA STCRRCTGGC CCYGGCCGST ACRTRGYTRT
WTGGWGRYYA AAYAGYAAWY ATGTKSTGTA CTCRRYCGGC CCTRGCTRSY WTRTRRYTRK
WTSGWGRYTA AAYAGTAAWY MTGCKGWRYA STCRRYYGGS CCTAGCYRSY WYRTRRCTAG
AAGGWRRYTA RRYAGYCTTY MTGCGGWGCW GWCRRYYARS GCCAATYGST TTAYRRYTAG
AAGGWRRYYA RRYARCCTTY ATGYKSAGCA GWYAAYTRRG SCCAAYYRCT TTATRRCTAG
AASGWGRYTA RGYMGYCWWC AYGCKCAGCT GWTAACTRAS SCCARTYRSY WTATARYTAG

YSWRAGYGAK WYRSYWYATG ACYGMYGYCT CKRRAATAGK YYACGRKCTA GYTRACCWWT
YCTARGTGAT ATASTWYATG ACYKCTGTYT CKGRAATMGG YYASGGKYCC GTTRGSYWWT
YCWARGTGAK AYACYAYAYG ACTGMYAYCT CKRAAATMGT TYASRRGCTA GTTAACCTWT
YCTRARYTRT WTASTAYAYG AYYKMTRCTT CKRGARKAGK TCAGARGTTA GYTGGCCTAT
CCWRRRYGRT WTRCYAYAYA AYTGMYGYTT CKRGAGTARK YYACRGGTYA RCTGGCCTAT
CGTAAATTRT ATGCTATAYA ATTKATACYW CKRGAGTMRG TTACAGGTYC ACGGGSYTAT
CGWARRYGRG ACAGCAYRTG ACTGCCRCTA CKGGRGKCRK YCCCAGGTCC GTTGRGYAWW
CGWRRRCTAT AYGCTWYRTG ACTKCCGYTT TKGGGRGMRK TCMCRGGTYC ATKGACCAAW
YGAARRYTAT ACGGYAYRYG ACTKCYGYTT YKGGRGKCGT TCMCRAGTCC RTKGASCAAW
TGTARGTGRK TYRGYACAYA WCTKMTRTCW CKGGAAGCGG TTACRRKTTM GTTRRCYWAT
CGWARGTGAT WTRGCAYRCR WCTGCTAYTT CGGGAAKMGG YYACAAGTCM GTTAGSCWAT
CSAARRTGAK ATGGTAYATA WCTGCCATYW CTGGAAGAGK YTACRRKTTM GTTGRCCWAT

GMCRKCGCYG YYMRGYWSCY GWYACTTTAG ARAARMCGTY YGTYRTTTYM CARCYWATAS
GMMRKCGCTG TTMAGYASTY RWTRCGKTAG AARAACCAKY YAWTRYTWYC YGGSCTRYGS
GMMRGCGCYG YYCRGCWCTY RWYACKTYRG ARAARMCRTY YRWCRTTTYC CRRSCTRTAS
KMMAGSGTCA YTCRRYWSCY GWYGTGTCGS GGGAAMCGGC CGTCRYTTYM CGACYARYAC
KAMRTCGCCR CTCAAYWSCC GWCGYGKCGG GARARMCAGY YGWYRYTTYM CGRCYWRTAC
GAMRKCACCG TTAGACAGCT GWYGYTGCGC AAGAGCCGGC TGTCRCTWYA TAGCYARYAS
GCCATSATCG CCARATAGCC AWTRYGGTGG AGAMRMYGKY YATTRTTTTA YARSCAAYAC
GAMRKCRCCG YYAARCAGTY RAYAYGGYGG AGAARMCATC TATTRTCWTA CRRGYARYAC
GCMRKCGYCG CCAAGCAGYY RWYACGGTGG ARAARMTGGC TRTTRYTWYC YRRSYWRYAS
GCMATCRCCA TTARATTCYY RAYRYGTYAG AAAMGCCRGC YRTCRTYTYM CGRGYWRYGC
GMCRKSRCCR CTARATWSYT AWCRTGGTRG GAGCACCGGY TATYRYYTYM CGGGYTAYGS
KCCRKCRCCA YTMRRYTSCY AWYRYGGCRG GAAMRMCGGY TRTCRTCTTC CRRGYAAYGS

CTKCTMATGR YRYCCCAGTA TTGTYAYRTY CRARGRYCMA TAGCKWMCAC CAWRTAMCGG
CYTCCARGSG YRYGCCTRTA TTGTYATGKC CGAAGGCCCR YAKCGTMSAT CATACACTGG
CTGCYMAKGR YGYCYCWRYA TTGTYRYRTY SGARRGTCCA TAGYGWMCAY CAWATACYGG
STGSYCRTSR YATSYYARCA CTKCYRCRGY CRTRGGYMAG YATYTTMCAT YRWAYAACGG
SYGCTCRKSG YRTGTCAATW YTKYCRYAGY CATRGGYCMG YATYTTMCAY YRWRCAACGG
SYGSTCGGCR CATCTCARYA CTGYTACAGT CAAGGGTMMA CAGTKTCSAT CGAATAMCGG
CCGCYARTGG YGYCTCWATA TTGYTRYRGT SAWRGGCACG YAGYGWMSAT CRWAYCCYTG
CCGSTMATGG YGCGYCWRCW YTGCYRYGGT SRARGGCMCG YAGYGTAGAT CRARTMCYKK
CCGCTCAKGR YRCGTCARTA YTKYTGTGGT SAAGGGCCCG TAKYGWMSAT CGAATMCYGK
CTGSTMAGSR CACGCCTGTW YYGYYRTRGC CRARRAYCAA TMGYGWCSRT CRARYACCGK
CYGSTMAGGR YAYGYYWGTW YYKYTRCAGT CRARRRCCMG TMGYGTCSRT YRAACACCGK
CCGSCCRTGR CRCGYYTGCW TYGYTATGGY CAARGRYCCA YCGCGTCGRY YRWGCACYGG

GRTCKGMYYR TRCGYYRGRT MGARTSRMCA RCGMGTGYTA GCRYCRGAAY TRMTCMCYWY
GAYSTGMTTG GRCGYTARRY AGRRKSRACG RYGCGWKTYA GCRCYAKARY TRMTCMYYWC
GATCKGMYYG TRYCCTRGAT AGRRKSACYA RCGCGWKYTW GCGCCRKARY TRMTCMCYWC
KRYSTRMTTR TACCCYARGC ARRRKGACYR RYGACTTTYW KTGTYGTMAY CRMTTMCYAY
TRTSTRMYYG GGCSYTRAGC AARRKGACCG RCGACTTTYA TTGTCGTAAY CAMTYACYAC
GATSTAAYYG TGCCCTAAAC CAGRKGACTG RCGASATTTW TTATCGTCAT CGMTCMCYAC
GGYSTAMTCA KACGTTARRC ARGGTGAMTR RYRASTKTTW KCGCYATARY CRATCMYYAC
KACCTACYYA TRCGTTAGGC ARGGKGGCYG RCAASTGTTW GCACCRKAAC YGMTCMYYAT
KAYSTACCTR TRCGTYRRRC CRRGKGGCTR RCAAGWKTTW GCRYCATARC YGMTCMYYAC
GATSKGMYTG TGYGYYRRGT AAARKGRCCA RCGASTKTTW GYRYYGGAAT YRMWCMCYAC
GGYSGRMYTG TGCGCTRGGT CAARTGAMTA RCGMSWKTYW KYRTYGKAAY YGMACACYAC
GRYSGAMTTA TGYGYYARRY CRARTGAATA RCGMCWTYYW KTRYCGGCAY YGCTCMCYAC

RGTSACAYTA AKMGTCRCRY GYGYAGAMAG YAAAGAYTRY KSKAGCGGTY GAGMGGAMGY
RRTCACACTA RKMGTCAYRC SCRTRGAMWS TGRAGRTYRY KSKAKMKATT GAGCAGAMRY
RGWSACAYTA RKMRTCRYGY GTRYAGAAAG TAAAGRCTRY KCKGGMKRTY GAGMRRAMGC
RGASWCATTR AGAGTCGCGC CYGYRRACWC TAARGRYYAT KSTAKCGGTT GMGCAGRMRY
ARASTCATTG RKARTCGTAC CYGCRRACWS TAARRRYYGY KCTATCKRTC GMGCAGRMAC
AAACTTATGA AGARTCGYRC CCRCGAMCWG TAAAARTTGT KCTATAGGTT GAGMGGRMGT
AAWGACRYTA AKARTYRTRC GYRYRGMATC YGRRRRYCGC TCKRTMGACY AAGCGGGMGY
ARAGAYRCTA RKMGTYRCRC GYACAGMMTS CAAGGRYYGT KSKATAGAYC RCRMGAGMGC
ARWSACRCTA AKAGYTRYAC GYACRRMAWC YGRRRRYYGT KCKRTAGATC RCRCGAGMRY
GRACACAYTA AKMRTCACAY CCGTARAMAC YAARRRYCRC KSKAGMKAYY RMGMAGGMGY
RAACACATKA RGARTCAYAT GCGCARMCAC YAARRRYTGC KCKAGCGATC GMRCAAGMGY
RGACAYATTA AGMGCCACAY GCGCAAAMAS TAAAGRYYRY GCKRGMTATY AAGCARGMRY

RTTTRCATCR TTGGTAYAYA TATAARMGRT CAAYYMGYCA YKRAATTTRA YTCYTRKGYG
GTATGYAGCA TCRAKAYAYR TRCRAGARAW YMAYYMAYYR CTGGRTTYRR YYYCYRGKCG
GTTTGCATCR TYGRTACAYA KRYRAGARRT YAWYYMATCA TGRARTKCAA CTCCTATKTG
RWTTGCAGCA TYGRGMCTYA GACAAGMGGA YATCCMGYCA CGRRGKGCGA CTCCYAGTYA
RTTTGYRGYA TCGAGMCTYA KRCRAGMRGA YATCCMGYCA CGGAGTGCGA CTCCTRGTYG
ATTTGCAGCG YCAAGCCTYA KACGAGAGRA YMTCTMGYCA TTGARTTYRA CTYCTGGKTA
RTWKRTAGCA CCAATCCWYR KACRARCGGT CMAYTMAYCR CKRGRGKCRR CTYYYGGKCR
GATTAYAGYR YYGATMTAYR GACAARCGGW YMATTARYCR CTGGRKKCRR YTYCYGGKYG
GTWKAYAGYR YYAAGACWTA GAYARRMGRW YAAYTMRTCA YGAGGKGYAG YTCCCGGKYR
GAWKAYRKYG TTRATACAYA TACRGAAGRT YMWTYMACTA YKRRRTGCRR CYCTTRGGTA
GTWTAYGKYR TTRRGACAYR KACAGRAGAW YMTCTMAYCA YKGGATKYAR CYYYYRGKTR
GTTTGCGGCG TYGATACAYA TACAAAAGRW YMWYCMRYTA CGGGATGCRG CTCTYRGKTR

CCWCTTAACR CTKYWRTACT TACTWRWGGT MTWTRRSMCA GRARAYRTYR KYRGCGYTSY
CCWTYTRTCA CTKYTAYAYY TACTARWRSW MTWTGASMCA SAAARCGTTG KCRRAGYTSC
CCAYTTRWCA SYTCTAYWYT TRATARWRGW MTTTRRSMCA CRWRGYGTTG KCGGMGYYCT
TTATTKAWTG SYGCWRCWYC TRMTWGAGGT CYTYAGCMYA CGWAGYATYR GYGAMACYGC
TYWYYKAWTG STKCWAYAYC TGMTAAAGCT CYWYGASAYW CATAGYRTCR KCGACRCTGY
CCTTCKAATG GTGCAAYATC TACTARAAST ACAYRRSACA CRAAGTGWCG KCGGMGCTGC
CTTTCTAWYA CTTYWACTYY AAACWGAGGA AYWYGRSACW GGWAGCGTTA KYGRCGTYGY
CCTTCTRTCG STKCAACWTT TRMCTGAGGW MYTCGRSMCT CGAAACATYA TCGGCGTTGT
CTTCYTRTCA GYTCARYATT TRCCWGAGSW ATTTAASACW CGWRGCRTYA KCGRCATTGT
YYWYCTGWCA STGCTRYACY TAATTGAAST ATTTGGCACA SGWAGYRAYA GCRGCACTSC
CYWYCTGTCR CCGCTATAYC WACTWAARGT AYTTRGSACA GGWAGYRAYR KCGGMRCTSC
CYWYCTGWCR CTKCTGCAYY WGCTARWRGT ACTYGGSMYA CGWAGYAAYA KCGGMGCYGY

ARAYSYYAAY TAWSTCTCYG YTYRYASTAG CYRRGTCAAT TCATACYYRK KWCAAACRWT
MACYCCCAWC AAWSYCYMCG YWYRYASTAG TCRGGTCART TCAYRCYCGG KASAGACGAK
MRAYSCYAWT TRWSTCTMCG YTYGCASTAG YTRAGTCARK TCAYGYYCRK KTSRAACGAT
CAMYCTYGWC WAWCTTCMTG CTCGCAGTRG CYGAKYCRGK YCATRCYYGK TWSRRACRTT
CAAYCTTRWY TRACTYCMYG CTYRCAGTAG TYRGTTTAGK CCATRCTTGK TASRRAYRWT
CAAYCTTAWC TGAGCTCCTG CTTGTASTAG TCRAGCTRRK CCATACYCGT TAGGAATRAG
CRCYCYTAWC TGTSCCYACS TTTGTAGCGK CYAATTYRAG TCACATTYRK TTSRGACATG
CAMYGTTATY TGTCCCYMCS TTTGTWSTGT CCAATTYAAG TCGYRYYYAG TASGGACRTT
CAATCCYAWY TRTCCCYACS YTTRTASYRT YYAAKTCAAG TCGCATYYAG TWSGRMCGAG
CACCCTCAAT TRTSTCTMYC TWCRYWSTAG YCRRGTTGGK YYGYRCTCAT TWCRGMCGAG
CACCCTTAWT TAWCYCTMCS YWCRCTGTRG YCRRKTYRRK TTRYRCTCAT KWSRRMYAAK
CACYCYYAWT TRWGTCTMCG CWYRTAGTRG TYAGTCCGGK YYGCRCYYRT TTSRGMCRAK

YARRCSGYYS YCWCCATMRR SWMACSYAWR TRACGMTYGG TSTTYRCTGT CRRGATGYAG
CAGGSSGYCS YCACCTYMRR GWCMSGCATA TGAYGAAYGG KSTYYGYTGT YRRTWYATRG
TWGGCSGTYG YCWCCATCRR SAMACSCAWR TRAYGMAYGG TGTTTGCWGK CRRKATRTRG
TWRRGGCTYC CCTTCAYMRR CWAMSCTWTA CAWTGMAYRA TGTTTGCWRT TRRTWYAYRG
TWARCGSTCC YCTTCWYCRR CTAACCYWTG YRAYRMTYRA TSTTYGYWRT TRRKACATRR
TTAGCGCCTC YCAYCTTARR CAACSSCAAG CAACACTYAA TGWCTRTAGK TRAKACGTAG
YAGASSGCYS TCAYTAYMRR SWCCCGCTAR YGTCGCWCGG GGWYTAYTRK TRAGTTGYRR
TARRCGGTTG TCWTTATCRR SWCMSGCAAR CAWCGCWYGG GGTYYACTGK TRRKWTGYAG
TAAGSGGYTS TCATYATCRR SWMAGGYTWG YAWCGCWCGG GGTYTACWGK TRAKWTGYGR
TWARCSSTYC YTWCYATMRR GWCASCYATA TAWCGCACGG GSTYYATWGT TRRKTCGYGG
TWARCGGTCS CYTYYTTCRR SWMMCSCATR YAACGCWCGG GSTTTGYTGK TRRKWYGTGG
TWARCGGYCG TCTCYWYCRR SWMMCGYATR CAACGMAYGG GSWTTRTTGT TRAGTYGYRG

WRRCTYAGYG AKMMAATTAA TCAGCAAMGC GTGAACRAMA RTRATATRCT CWYCATGCYA
WGRCYTAGCR AGMCAATKRA WYARCAAMGT ATRGAYRRCA GYACWACACT SAYCATSCCA
TRGCYYAGTR AGAMAWYKRA TCAACAAARC GTRGAYAAMA GTRATACRCT CWCCWTGCYA
WRACTYARCA ATMAATTTGA TYRRYWAAGT GYRAATAACA RCAMTACRTC SWYTWCGYTA
WRAYYYWRCA AKCMATTKGA TYGGCWAARY GTRAWTAGMG RYRCTRYATC STYYTCGYYA
WARCTTARCR ATCMATYKRA ATGGYTACGC ATGATTRGCA GYGCTRCGTC CATCAYGCTA
TRATTTTGCR MGMMWATTRA AYRRYACCRC RTGGACARAG GTGCARYACY CACYATGCYR
WRRYTTTGCR MGCCWWYTRR WCGGYACMRC RTGGACAAAG GTACWGCAYT GACYAYGCYG
WAGYTTWGCG AGACTWYTGA ATRRCAMCRC RYGRACAACG GTACWGCACT CACYWTGCYA
WAGTTYAGYR AGMMAATTRR TTARYTCAGC RYGGACRAAA RTAAARCRTT CTTYTTGYYA
ARGYTCWRTA AGCAAWTKRA TYARCAMARC RTGGATARCA RTAMAACAYT CWTTTYSYYA
WAGYTTWGCR MGCMATTKAG WTARYTMMGC RTGRAYRAMA GTGMAACAYY GWYYTTCCYR

WKYGARCWCT GRTATYRAGR TGSTCKRATT TASGTAYCRW AGRTGTYCCG GCYCTAACGK
AKTGAACWYT GATATCRAAG TSCCCKRGYT TACCYGCCGW ARGTRYTCCR GCCCTARCGG
TKTRARCAYT GRTATCRAGG TSGYCGRRTT TACGYAYCAW WRGTGYYCCG GCTCTAACGG
TTTRTGSTYT AATMTCRCAR KSSTYGGRYT CACCCACCRA ARRTRYYCCR ACCYYRATGG
ATTATGGWTT RRTMTCGMAR KGGTYGGRCT YRCCYACCGA ARRTRTYYCA ACCTYGAYGK
TKCATRGTYT AATMYCRCAG TGGTCGRACT CACCYACCRA ARRGRTCCGA AYYTYRACGG
WKTRTACTYC AATATCAAAR KGCTYKRRYA TRGCCAYYRA TGATACYYSA GTYTCAATAT
WKTRTACTYT RATATCRAAR TGCTYKRGTW TAGCYAYYAA TRATRTYCCR GCCTCAAYAT
AGCGWRCTYY RATATYRAAR KSCTYKGRTW TASSTAYTRA TRRTATTCCG GYYTCAACGT
WKCAAACTYT GRTAYYRMAA TGCTTGRRTW TRCCCGYCRA TRRKRYCYSR GCYYTARYGG
ATCRWACTYY GRAAYYRMAR KGCTYGAGTT TACCCGYCGA TRRKRTCCGG GCYYTARYGK
WKYGARCTYT GRWAYCRAAR GGSTCGAATT TASCTAYYGA TRRGRYCCGG GCCCCAAYGG

RCWAACMTTA CGCGGKAAWG AWTTYCYGTG CYATYCRTSA TGCAGRTTTY GGAGGTCACG
RSTARCMTKA TGCAGTWGTG MAYYYCTACR CYGTTCGASA TGCARRKYCT GGAKGCYATG
AGTAACCTKA CGYRGKWRAG AWTTTCCRYG CYRYYYGWSA TGCARAKYTT GGRGGTCACR
RSTARTCGGC TRCACTAAWK AACCTTYGTA CYRCCTRWSA TRYTGRGYCT GSRTGCYTYR
GSTARTCGGM TACACTWAWK AWYCYTCGTG TYAYCTRTSA TRCTGAGYCT GCRTSCYWCR
GGTAAYCGGC YGCASKTATT CAYCCTTGTG TYATTTGTSA TGYTGAGTTT GSGTGCTTCG
GGTAACCTGA YGCAGTAATG CATCCCTATA YYATTTRASA WGCTGRGTCC AGGTSYCACR
GSAAAYCTGA CGCAGTWAAG CATCCCTRTR YYAYTTRWSA AGCTGRGTTC AGRTGTCACR
GGWAAYCTGA CGCAGTAATG CATCCCTATA TYAYTTGTSR WRCTRRGTCC RGGTSTCACA
AGTTAYMKGA TGYASTTAWG CWYCTCYATA CYGYYCRASR TGYTGAGTTC RSGTGCCWCR
RSTWRYMTKA TGYACKTAWG AWYCYCTRTR CYACYCRASA TRYWGAGTCY RGGTSCTWCR
RGTTRCMTGA YGCASKWAWG MAYYCYTGTG CYATCYRASR TGYTARGYTT AGGTSCYWCG

TARGACACKM ATYCMCRATK YCTGCCMCRA CAAWCRCSYM KSYCKRYYTG ACCCSTRAAC
TWRGRCACTC GKCCMCGAYG YCTSCCMCRR CGAWTRCSYA TCTYKRYTTS ACCCCGGAAM
TARGRCRCTC RGYYCCGATK YCTSYCMCGA CRAWYRCSYA GSTCTGYTTG RGCCCTRAWC
TAGRRCACGM GTYYMCAWYG YCTGYYMCAR YAATCRYGYM KSYYKGYTYG ASMTCKRAAC
TWGGASRCGC GTTYMYGWYK YCWGTYACAG YRATCAYGYM KCCCKRYTYS ACMTCKAAWC
TAGGAGACGM GTTCCTAWCG YCTGTTCCAR CRATCRYGYA TCCYKAYTYG RGCYGKAAAC
TAGGGCGYKA GGTCCCGACK YGTSYTAYGR YRMWCACGCC TCYCGRYCTG ASCCSGRGTC
YARAGCRYKC GTCCMCGACK YGTGCCATRA CRMWCACGCM KSCCGRYYTC ACCCCGARWC
CAGAGSRYKM GKYCCCRACG YGTGYYACAR CACWYACGYM TCCYGGYTTC RGCCCGGRTC
YAGGACACTM GTYCMYAACT YCAGTYCCAA CAATCRCGYA TCCYKGTCTS GGCCCKRAAM
TAGGACACKM GTYCMCAACG YCTGTCCCRA YAAWCGYSYA KSCCKGTTTS GGMCCKGAAC
TWGGASACKC GTTCCCGAYK YCTSYCMCAR CAAWCGYSCA TCCCTRYTTG RCCTSKRAAM

WCGYWCCTTW TRCWYCCYGW TYTGAGTKCC TRCRCSTSYT AGRTTGCGAC CTCATGGTRA
WYGTTCCTGA TRSTCCCCGA TTTGARTGGC YGCRCSTSYY ARRYTGCAAC YYYWTGGTAA
WCGYACCTTA TRSWYCCCGW TTKGAATKSC TRCRCCTGYT AGATTGCGRC YYYWTRRTRA
AYAYAYCTKW CGSAYCCYGA TYKRAAWGSA CGTACCTSCY AAGYTGYGAC YTCWTAGWAG
WTAYAYCTKW CGCTYCCTGA TYTRWRTGSA CGYACCTGCY AAGCYRCGAC YTCWKRGWAR
ATGCAYTTGT CGCTTCCCSW TYTATAAGGA YGCACCYGYC ARRCCGCRRC CTTWKRRWAG
TCGYACCTGA TGCACCGYSA WYGAWRTTGA TGCGMGYSTY WAAYTGTRRY YTYTTRGWAA
WCGTACCTKW CGCWYCGTSA ATTATATGGA TGCRACYSYC WAACTGYRRY YTCTTGRWAA
WCGTACCWGA TGCWCCCYCA WYTRAGTTGA TGCGMSYSTY WAATTGCRRY TYCTTRGARA
WCGYTCCWKW TRCATMCTGA TTKRAGWGCA TRCGCGTSYC WGGTTRCAAC YTYTKRRWRA
TCGTWCCTGT YACATMSTGA TTTATGWGGA TACRCSTSYC WGRTTRCGAC YTYWKRRWRR
WCGYWCYWGA TACWYMSTGA TTKATGAGGA TRCACCTSTC AAAYTGCAAC TTCWGGGWRA

WWAARCASSC TYTTSCRGRR RRYATCAAGC RTGGGCTYRG YCTYCCTYYC CARWYYWRKR
TARRGCASSC TCYTCARGRR AAYRWCRWRY RYSGGTTCRG CCTTCCTYCC CMRAYCWRTR
TAGARCASSC TCTTSMAGAR AGYATCRWGY AYSGGTYCRR YYTYYCTYYC CARATCWGKR
WWAAGCRCGT GYTTCMGSAG GGTGTTGAAC RCGSTYYYRG CCCCTCTCYS CCGATYWRKR
WAAAGYRCGY KTTWSMRSRG RGTRWTGAAC GCGSKTTCAG CCCYTSTCYG CMGAYYWRKA
TTAAGCACGC TCTWGARSAG RGYATTGARY GCSSKTCCRR CCCTYCTCTC CCGAYCWRKR
WTARACACSC TYCWSAACRG AAYGWCRAGC RTGGGYCCGG TCCTYGTCTC CAGWTTWRKR
WTAARCACSC TCTWSARSRG GATGWCRARC RYGGGTTCGR YCCYCGTYTC CAGWYTWRKR
ATAAAYRCSC TCTWCAASRG AATGWCRAAT GTSGGYTCRA CCCTTGTYYC CMRWTTWRKR
TWRAGYASGC GCCTSMRGRG GATRTYATGT AYGGGYYYRG CYYYTSWCCC SCRAYYWRGR
WWGAGTACSC KYYTSAGSAG RAYRWTRWRC RTGGGTTCRG CYCYTGWCCC GCGACCWRKR
TARRGTASGC KCYTSMRGAG GRTRTCRTGC GTGGGYTYRG CCYYYGWCYC CCRACYWRGR

AMSAAACKGC ARRCTTTAAR YSWCGYYRCR GYTAYSMTRA RRCCAAKTCR YTCCTCGKCY
MMCRATMKRY RRRYKTTWRR TSWTGCYRYA GYTAYCAKGA AATCAATTYR TTYYTTGTCY
MMCARACGRC RARCTYYWAA YSAYGTCGCR GCTAYCATAA ARCYAAGWYR YTCCTYGGCY
MASAATCGRY RARYGYYTGR CGWTATCGYA GTTATSCGAW RRYYGGTTCG CCCYYYGTCY
MMSARWCGRY RARCGYYAGA CGTCATYGYA GTYAYSMGAW ARCYGRTACG CYCCYCSTCY
MMCAAWCGRC AARYGCTTGA CGWCRYTGCA GYCATCCGAT AACYGATACG CCCTTCGTYY
MMSAAAAGRC GGRTGYYARR CGACGTTACA GCYATGMKAT RACCARKTCG CTYYYCSTTY
MMCAAACGRC GGRCGCTTGG CGACGYYAYR GYYAYGCTGA AACCAGGTCG YTCCYCCTTY
MMCAAAMGRC GGRYGYYTRG YGACGTTGYR GTTACGCTGT AACCARKTCG YTCTYYCTYY
MMCARTCKRC AARYTTYTRR CGTCACTRYA KYTWYSCGAW RAYYGRTTTG YYCYYCGTYY
MMSRAWCGRC AARYKYYTRG CGWYRYTRCA KCTWTCCGAW RACCGRTWTG YTYYYCGTYY
MMCGATCGRC RAGCTYCTAR YGTCAYTGCA TCYWYCMKAA ARCYRRKAYG YYCTTCGTCY

AKCYCTRGGA RYTGTTCGRR TMYGCCCARW RCYCYYTWRA TTCGYTYAMC ATTTRTTWMA
ATCYCTGGGA RCTAYTYRRA TMCKCCYARA RYYCCYYARA TTTGCTCRAC GTTTATCTMA
ATCYCTGGGA GCTRTTYRGR TCTKCCCRAW RYYCYYYWRA TYTRYTTAAC ATTYRTTWCA
AKYYTCRGGA ACYGTTTGAR GAYKTYYGGA RCTMCCTAAR TTCGYYCAAT GCWYRWTWMR
ATYYTCGRAA AYTGTTTRAA KACTYCYGAA RYTCCYTAAR TTYGYYCAAY GTWYRTYWMA
ATTTTYRARA RCTGTTTRAA TMCTTCYGGA RYTCCTTTAG CTTGCCCAAC GCACRTYAAG
TGCYTYRGGA ACCGTCYRAR TCYKCCYRAA RYTACYTWRA TCYGCTCGMC GTTTRACAAA
AGCCTTGRGA ACYGYYYARR TCCGCCYRRT RTTACYTWRA TCCGCTCAAC GYTYRWCAAA
TGCCYTRRGA ACCGYTYRAR KCCGCCYRAA RTTMCCTTGA TCCGCTCGMC RCTTAWCACA
ATCTCCRGGM RYYRYTYAAA TMCKCYCARW RCTACTCAGA TYCRCTTRAT AYAYGWCTAR
ATCYCYRGRM RCYRTTYGAA TCYTCYYRRW RYTMYYCWRA YYCRCTYGAY RTWYGTCTAR
AGCTCYRGGM GCYRTTCRAR TCCGCTYRGA GYTMCTYTAA TCCGCTYRAT GTAYRTCTMA

MGCACCCSGC CASCRCGSWR CCTTACYRCY KYRKASYAAY RTRMGCYCCR CSCRSTTAGC
MGSRACCGGY YRGCRCACAR SSTTGCTGMC GTGKRSCWGT AYACKMCACA CSCRGAYAKC
MGSACMCCGY CASYRCGSWR SSTTRCTGMY TCRTACYART RTRMGCYMCA CCCRSATAGS
CCSGAMTGRC CASTRYGCAG CGWCAYYACY TCRGRCCTAT ACRMKACCYR TGTGSATATG
CCCRAACGGC CASTRCGCAG CGWTATTACY TYRGRCCTAC RTRMTAYCCR YGCRGATAKS
CCGGCMCGGC YACCACGCAG CGATRCCACY TCAGRCYTAC ATRCTAYCYG YGCGSWTAGS
CGCAMACGRC YRSCATRGAG SGTTAYYGAC TTAKRCCTAY RTGCTACCCG CGCRSTYWKG
CGSRCMCGRC TAGCATRCWG CSTTGYTAAC TTRKACYTAY RTGMTMTMCG CCCGGTCAGG
CGCGMACGGC TACCATRSWG CGTTAYTRMC TTGTACYWAT ATRMKAYCCR CGCGGWTTKG
CGGRMAYGGY CRGTACGGAG SGTCAYCRMY GCRKGCYAAT RCGMGCTCYA CSCASTTAKC
CGGGACYGRY YGGCGCGSAG SGTYAYYACC TCRGAGCWRT RYGMGCTMYG CGYASTTAGG
CCSRCMCGGC YRSYGCGCWG CGTCGYCGCC GCGKRCCWAT RTGCKMTCCR YGYRGWTAGC

RGGGGGCRGT CAKRSYCTAC AGCATATYRR YGCWGCSATC RGMAATAGYY CCYTRWCGRC
GGGRARCARW CRTRSYCCGT TGCATRYYRG CRGTRYCRTC RGAAGTGRYY CCTTGTCGRC
GGGRRGCRRT CAKASYCYRY WGCGTAYTAG YGSTGYGAKS RGMARYRRTY CCTTGACGRC
GSGAGGYGGT CAGACCGCRC TAYATATTRR YGCARYSATS GAATRTGRTY STYAAWCRAC
GCGAGGTGGW CAGASYGCAC TATATATCRR TACWAYGATS GAATAYGATY GTYWAWCRAC
RSGRGATGGT CAKACCGCGC TAYRTGCTGG YACTRTGAKC GAMWATGGCY STTAAWCAAC
GGRRGACRGW YRKASYCTGC TRCGWGTYGA YGGAGYGAKS RAMWATAGCY GCTARWMRAY
GGGRGAYAGA YAKACTSTRC TGCAWGTCRA TRCWGTGRGS RAAAACRGCY GCTAAAAGRY
GGRAGAYAGW YATAGYGYGC TGCRAGTYRA CRCWGTGRGG RAAAAYAGCY GCYWAAARRC
RGARGACAGT CRGACCSCAT TRTGWGYCAR YGCWGYGATC RRMWACAGYY SCTTATCGAC
RGRRGACRGT CAGASCSYRY TATGAGYCAA YASTGYGATC AACWGCAGYY SCCTATCGAC
GGARGGYRRW CGGRGCSYGT WAYAWGTTRA CACWGYGATC AAMWRYRGTY GCYTATCGAY

TGGAGAYCCC ARAGTYAMGT YMRYTGAGCA KGRGGGTYYW MMATCTCGKS TAGTCMCMCR
TGRAGGYYYC RRAGTYRCGT YMGTTGRAMA GRGSGSTTYT ACATYYYGGG TCRTTAMCYR
TGRMSRTYYC RRAGTTAMGT YMGYYRAGCA TGGGGSTYTW MCAYYYCGKS AARWCMCMCA
CGGCGGYTTY AGAGTCACGA YCRYYRAGMM GAAGASGYTW AMATCTYRTS TAATCMCMYR
CRGCGGYYTC AACTYCACGA CMATCRARAA GARSAGTTCT AMAYCYTRKG TAATYAMMYR
TARMSGCCCT AGAGTCAAAA TCATYAARCC GAAGASKYCT AMATYTYRKG TAATCCAAYR
TGGAGRCCCY AGMGTCACAW YMGTYRAACA GRRGGSGYYT MMTYYTTGGC TAATYMACYA
TGAAGGYCCT AGMGTCAARW TCGYCGGAMA GGASGGGTCT MAWTCTYGGC TAATCMACYA
TGAMGRCCCY RGAGYCAMAT TMGTCGRACA GRRSGGKCCT MCWYYYTGGC TAATTMACYR
YGGMSRCYCY ARAGYYGMRT CCGTCRGGMA GAGCGGKTTT MCAYCYYRTS AMATCMCCYA
TGGMSRYTYY AGCKYCACAW CCGTCGGRMM KAGSGSKTTT MCAYCYTGKG WAAWCMCCYA
TGGASGYYCC AAAGTYAMAW CMGYCRGRMM GAGGGGGTCT MCAYCCYRGS AAAWCMCCYR

TCCGMMGRYT GYYTYASWRT WYCGCCATRY MYAGYACCTY AGATMCGCCK AGCWWRCWAY
TCTGACSGYY KYTYYACWGT ATCCCYATRC CYAGTGCTTT MRAKMCACCT GGCAWAYTAC
TCYGACGRYC KYTTYASWRT ACCGCCATRC MYMRTRCCTT MGAKMCRCCT AGCAWRYWAY
ACYACMSGCT KYTYYAGWGT WYTSTYWCGY ATCGCGCTTT CARTMYRYYK GTCTTRYTAT
ACYRCCGRYY GTYCTACWGT WTTSTCTCAC ATCRCGMTTT MRGTCYRTCT RTCTTRYWMY
WCCACCGGCT GYTCTWCWGT ATTCTCTCAY ATCACGMTTT CAGGCTGTCT ATCWARCTCT
WYCGAAGAYT TCYYYTCWGT ATCCCCACAT MCCRCGACTY MGATCCRYYG AGMATACWCT
AYYRMCGAYY KCTTTTCWAT WYCCCYACAT MYCAYGCCTY MGATCCRCCG GGAAWACTCY
WTYGCCGACT TCYTTWGWAT WTCSCYACAT MYCACGACTY CRATCYACCG GGMWTRCWCY
TYYGACSGYT TCTYTASWGC ACCSCCATAY ATCACGCCYC CRATCCRCYT RGCWWRYWMC
WYYGAMGGCT TCTTTASWGY WYCSCYACGT ATCRCGMCYY ARAKCCGCYT GGCTWRCTMY
TYCGACGRCT TYTCYASWGT WYCSCTACGY MTCACRMTCY ARATCCGCCT GGCWTAYTCT

ACTGYGGYGY TATAYARYAR TATACAYCAT WARAYGTRRT TYWMCRYTWA RYGYAACTAC
MSTTYGGYGC YWTATARYRR TRWMCAYCGT AAGACGTRRK CYTCARYTWR GCGYRACYWC
MSTGTRGTGC TWWRCARYRR TATACRCCAT WMGACGTARK TCTCMRTTAA GCGYAACCAY
CCCGYGKTAT YAAAYAAYRR TAWACGYCGT TMRRTKCRRG CTTCMGTTTA ATRCAMMTTY
CCYGYGKTAT YAAATMRYRR TAAACAYCGW WCAATKYRRG CTTMAGYTTA RTACAMCTTY
CCTGCRGTGT TAWRTARYAR TAAACACCGT ACGGTGCARG TTTCAGTTWA RTRTGACTAC
CGYGCGGYGT CWWRTARYRG TRWCTACCGA WMGAYKYRRT YTTCAGCGWR RTACGACTAC
MSYKCGGTRY CTWAYARCRR TAAMYACCRA WAGACGCRRT YTTCAGCTWG RYAYRACTAY
CSYGCRGTGC CWAATARCGR TAAAYATYGW ACGACKTRRT YTAMAGCKTR ATACGAMTAC
CSTGCGKTRT CAAGCMRCRR CRWMCATYAT TCGAYKCRRK YTACCGCTWR RYGCGMCTAT
CSTKCRGYRT CAWGYCRYGR CGWMCAYCAT WCGATKYARG TTAAMGCTTR RYRTRAMTAY
CCTKYRGYGT CAWGYMRYRR TATACAYYGT WMGACGCARG YTWMMGCTTA RTRYGMCTWC

TRAYAGWTTT MAASACYRGT CGYGWGWARR ATGRRARKGT ATTGTAKRAG GCTMCRAYGW
YRATAGTTTY AAMGAYYGRT MGTGAGATAR ATGRRAGGRT AYTAWRKRAG GCTAYRRYGA
CRAYAGWYTT MAAGACYRGY CGTGWGWAGR ATRRAARKGY ATTGTAKRAR GCTAYARCGW
YARYAGATGY AGCCTTCAGT CRYAATWTRR AYAGRMRKGT GCWGTRGRAA GCKCCRGYRW
YAATAGWTGY AACGAYYART MRYRWKWWAR ATAGGMATRT GCWRTRKRAA RCKMYAGTRW
CAACAGATKC ARACAYCARY CGYRATAAGR TTGARMATAC GCTRTGKRAA ACTCTAGTRW
CGATAGWYTY ARAGWCCGGT AGTRWKAWAR WTAARARTGY GCTAARKRAG GYTMCAATAW
CAGTAGTTTT ARAGWCYRGT AGYRAGATAR TTAAGAGGAC GCTAAAKRAG GCTACAATAT
CGGTAGWYTY ARMGTCYRGY MGCAAGAWAR TTGGAAGKRC GCTAAAGRAG GCTMCARYRW
TGGYGKWYTC MGASACCRGT ARYRAGWWRR ACAGGAGKAT ACWRTGKRRG GYKMYRAYAW
YRGYRKAYKY MGMGWTYRRT ARYGAGWAAR AYARGAGKAT GCTATGKRRR GYKACAATGW
YAGYGKAYKY ARACAYYGRT ARTGAGTAAR WCGGGAGTGY GCTRTGKRRR RYTCCARCGT

RGTAAWGTTG GTGAATYCMG YCYAKWAWGT YTGACYCGAR RYMYTTRMCW CCYGAGAAWY
GGTAAWGYTR GARACCTSAG CTTAGAAWGC YTRACCYAAR ATACTTACCW CYTGGGARTY
RGTAAWGYTG RWGAATCCCG CCYRKWAAGY YTRATCCRAG RCAYTTRMCW MYYRRGAATC
GKTRRARYCG ATAACCCCCA TTYRTARWSC YCRGCYCRRR RCMCCYRCTW MYCRAGRGAC
GKTRAWGCCR RTAACCYCCA TTTAGAAACC CYRGYTCARG RCMYCTRCTW MTYGAGGGTT
GKTAATGCCG ATGAMCYSCR TTCATAGTSC CYAGCTCAAR RYACCTACCW CTCGAGAATT
GKCAGTRYTR RTRRMYTSCA CCTRKTAWSY CCRACCCAAR RCACCTRMTW CCYAGARGWT
GKCAGWGTCA RTAGCTTSCA YCCAKWAAGY CYGAYTCAAR RCACCTACCA MCTRGGGGAT
GKTRRTGTYR ATRRCTTSCA TCYATWAACC YCGAYTCRAR RCAYYCAMYA CCTAGRRAWT
GKTRRWRTTG RTGAMCCSCA TTYAKARAGC YYRACTCGAR ACMTCYRCCW MCTRRGGATY
RKTAAARTTR RTRAACTSCA TTCATAATGC YTGAYTTRAG ACATYTGCCW MTCGRGGRTT
GKTGAARYCR GTGACTCSCA YTCRKARAGC CTAAYYYRRR ACMTYYACCW MYTAAGRAWT

YTGGTKGTGA MWGTRASGCR GGSMRKCACK TATRCRAATA AKAGRGCRCR GGKTWWATYT
YWRSYGATGA CARYGGCGTR KGSMGGSRSG TATAGRWGWR RKAGRGSGCG AGKTTWAWYG
CTRSYKGTGA MWGTGRSGYR KGSAAKSRSG TAYRCRARTR RKAGRRCGCR RGKTTWRTTT
CTRSCGGKAR CARTARCGYA TGSMAGCASK TRTRGGAATA GKRKRASRSG AGKKAAGWYG
CTRCCGGKAG CARTAGCGTA TRCMAGSACG KRTASAWATG GGRGRGCRCG AGKTAARTCK
CTACCTGKGA CAGTAGCGTA TACCAGCACK TATAGRTAWG RTRKRACGGR AGKKAAGTCG
CTAGCTGTAG MWGTGGCKYR GRCAAGCRCK TATACRAAWA RKAGAGCASR ARKTTARTCT
YTAGCTGTGR MAGYRRCGTA GRGAAGGASK KATACRAATR AGAKRGCAGR ARKKWAGTCT
YTAGCTGTRG CAGCGGSGTA GGSMAGSACK TATACGAAWR RGRKAGCRSR ARKTWAGTCT
CWACTKRKRG ATGTGGCTCA KRCMAGGASK KGCAGGAAWA AKRKRRSRCG AGKKWAAWCT
CTASTGGKRG MTGTGGCKCA GGCMRKGAGK KACRSGAATG AKRGRGCGSG AGKKWARTYT
CWASYKGGAA CAGTRRSGTA KRCARGGASK KAYAGRAATR RGRKRGCGSR AGKKTAATYK

CATRRARGGT KWWTGCCAWA CGGRAAGCRC GGTRYGRCYT GRGKSGTYRS RTWTSTMGTR
CRTRGAGART TTWTGCMRAA SGGAAAGYGC GGTGYGRYYT GASTSSTTRS RTWTGYMATA
CATGGAAGRK TTAYGYMGAA CGGRAAGCGC GGTRYGACYA GRSKSSWYRS RTWTSTMRTA
CGTGGGGGRK GWWYRCMAWC CATAAWKYRC KGTRYSGTTT GASKSGTYAS RTWTGTCGCG
CGTGGRGGAK TTTYGYMAAM CAKAAAGYRC TGTAYSGTTT GGSTSSWYRG RTWYGYCGTR
CGTRGAAART TTTYGCAGAC GGTAAAKTGC KGTAYSGYYT GAGKSGTYRG RTATGTAGYG
AGCRRAAGRK KTTYGYMATA CAGAAWGTRC KGGRTGATTA GGCGSGTYRS RTWYGCCRYG
AATARAAGRK KTATRCCATA CGGARWGTGC TRKAYGRYTA RGSTSSWYRC RTWTSYMRYG
ARYRRAAGRK TTATGYMAAA CGGAAWGYGC TATATGRTCA RGCKSGAYRS GTWTSYMATR
CGTGGARGRK TWWYRCARAA CGGRAWGYGY KGTAYGAYTW ARCGSGAYRS RYWYSYCATR
CGTRGARRRK TWAYRCAAAA CGGARTGTGT KGTGTGAYYW RGSKSCWYRS RYWTSYCRTR
CGTRRAAAGT KWACGCMAAA CGGRRTKTRT GGTGYGATCT GRGTSSAYRG RYWTSYCATA

GAKCSMGRTT YTYTYAGTAT TCTSAYAGAT YRAMWRAATY TCRATRYCGR CGAGKYGYWT
GTKCSCGGTG CTTYCAGYAY CYKSMCAKMT YAWMTAWACC YCRMKATCAR YGCRKTGCTT
RWTCGMGATK YTYYTAGCAT YCTSAYAKMK YAAAWAAATT TYRATGTCRR CGMGKTGCWT
ATGSGCRGTT CKCTCRRYAY TTGCMCAGAK TRWCTATAYT YCAMTGYYGG YGAGTCRCWT
ATGCGCRRYT CTTTCRRTRY TTGSMCATAT TRWMWAAMTT YCAAKGYCAG YGMGKCRCWT
ATTSGCAATT CTTTCRATGT TTGCMCAGAT CAWCAATACT TCACGGYCAG CGAGTYAYAT
GTKSGAGAYT TKYYTAGTAT YTGSCYMTCT YRAMTAAATC TYAMTATCAR TGAGKTACTT
GTKSGCGACT CTCTCAGTAT TTGSCTMKCK TRAATAAAYY YCAAKATCAG TACGKTACTY
RATGGMGACT YKCTYAGTAT TTGSMCAGCT TGAMTAAMYY TCAMTATCAG TAAGTYRCTT
GTKCGCGACG CGCYTRGTAT TTGCMYAKMK TAACARAMYC TYAAKRTCGA YGCATTRYTT
RTTCSAGACG CGYYTRGTAT TTGCMCAKCT YRACAAAMYT TYAAGATYRR CGCRTTGYWC
GTTCGAGGTK CKYTTGGTAT TYGSMYMKAK CGACTGAATY YCAATATTAG CGCATYRCAT

TATRTRTTYR AGGCGRMGGA SAKAAATMCK ARYCYYGWYG YGCTMRYATT YAGTCTASRY
TAYAKGTTCR AGAMGRCGGA STKRRRYMAT RRYYCCSWYC CGCTMGCATT YRRTCTASGY
TRYRTAWTCG ATRCKRMGGA STKAARTMAT ARYYCYGWTG YGCTCRTMTY YRRTCTACAY
TAYGGAATYA AGACKRMRCA CWKRAGYAMK RGCTTCGWTC CGTTAACACT YRAWCYASRY
TAYGKAATCA AGAMKRCRCA CAKRRGTAMK RGCCYCGTTC CAYYAATACT YGAWCTRSAC
TAYAGATTCA AKACGRCGGT SWKRAGYAAT RGCCTCGWTC CACCAGCACT YGATYTACAY
WATRKRTYYA AKRCKRCAGW SWKGAGCACT RGTCCTSTTC YATCAGCMCT TGAATYAGAY
WGTGGGTTCR AKACGRARGA CWKGAGTACK RGTCCTSWTC YAYCARCMCY YGAWYYAGAY
TATGGRTCCA AKACKRMAGA CTTGAGCACT AGTCCTSTTC YAYCAGCCCT TGAACTASRY
WACRKRTTCG TGAMKRAASW SATRAGTAMK RGYCTCGTYS TRYYARCMCY YGAATTGCAY
TACRGRTTCG TGACKRARST SAKARGTMCG RGTTYYGTYS YRCCMACMCT TGAWTTRCRY
WAYAGAWYCG ATACGRARGW CWKAAGTCCK ARYCTCGTYG TACCAACAYT TRAATTRSGY

YGCTCKCATY RTRTGYKCAT YGMGRGYCCC GTAAAGRATA WCCCAGCGTR CTRGTGAMYW
YTCCCTCATC GTGTGYKYMT YGCGRKCCCM ATRAAGRATA ACCCAGYGTR CTGATGRMYA
YKCTCKYATC RWGTRTTYAY YGAGRGYCCM RTAAAGAATR ACCCAGYGYA CTRRYGAAYA
YKCYSKYATY GTGCGTKYAC TGARRGTCCM GTGAARRATG ACTCASCGCG MYRRCRGMTT
YGCYSTYMTT RWGCGTKYMC TGAGAGTCCM GTGAARRATR ACTCACTGCG MYRRCRRCTT
YGCTCTCCTT RWGTGYTYAC TGARAGTCCC GTGGAAAATA ACTCAGTGCR ATAACAAATA
YTCCCTTATC RAACAYTTCC TGAGAKYTCA GKRATGRRTA AACTRCCCYA MTRRCRRAYA
CGSCCTCATT GAATRYKCCC TKAGRGYYCA GKAATGRRCR ACCYGGCSYG ATRRCRGACW
YTSCCTYATY RAACGTKCCC TKAGRGYYCA GGGRAGARYR AACTGGYCTG MTRRCRAMCW
YGCYSKYCCC GARTGYKTAC CKMARKTYYM GTRGAGAATR WCCCRGYCCA CYRRYAAMTW
YGSTCTYCYY RWGTGYTTMC CGAARKTCYC GTAAAGRRTA WCCCRGTSYG CYARYAAMTW
YGSYSKYCYT AWGTGYTTAC TGAGGKTCYM RTGRAGAATG ACCCRGTCCR CTRAYGAATA

YGGCCRGCAW TMTWYTSTSA TKGCKGTGTC SCAWYCGCGG AGCTMRRGAG YYATTCGCGG
YGGCCRGSAT TATAYTSYGA TKGCGRTATY SYRACCGCGG RGYYMRRAGG YYAATCGYTG
TGRYYAKCAT TATAYTGTSA TKGGTGTRWY SCAAYYKYGG ARYTMRGGGG YYATYMGYGG
CGGCCGTSAT CMYWCASYGR YTGSGGKAAT CYAWCCGTGS AGCCMAGGGG CTATTMRTKK
CGRCCAKCAW CAYWCWCYGA TTRCKAKAWT SYAWCCGYGG AGYCAAGRGG TTAWTMATKG
CGRCCRKCAT CCCTCACTGR TTASGGTATT CYRTCCTTGC GGCCCAGAGG CTGTTCACGG
CARTYAKGGA CATWTTSTSA YKGSGATGWT CCRTTYKCAG AACTMRRARR CCRTTCRCKG
CRGCYAKSRA CATTTTCCCR YKGSGAGGWT GCGTYTGYAG AAYYMAGAAG TTATTMGCGT
CRRTTAGGRA CATACTCYSR YGGSGATRTT GYGWYCGCRG RAYYAARARG TYRTTCGYGG
CGGTYRTSGA CMTWTWCTCA TKGSGGKGAC CYGWYYKCGG GACTARGRAR YTATYCRCKK
CGGCYATCRA CCCTCTCTSA TGGCGAKGAY SYGTCYGTGG GAYTARGGAR TTATTMRYGG
CGACYATSAA YMTWCWSYSR TGGCKGGATT CYRWCYGYGG GRYYAAGGGG YTATYCRCGG

YARKYTATCA KGTRSWKGGM AYAGCAGCYY AAGTCCTGTY ASCTTTYYAA MTMTWTTWRK
CTAKTWRTCA TGTGSATGGC ATAGCAGCYY TWGTTCCTTC TGCYTTCTAR MTATWTYTAK
CARGYARTCA KGTGSATGGM AYAGMMGCCT TAGTYCYKTT ASCTYTCTAG AYCTATYWRT
YAAKYTRTTA TSAASWGGKA GYAGMMGSCT AWGYYSCGCC ASMCTACTAG CYCYWCYWAK
YWAGYTGYYA KSWASAKGGC GYARMCGSCY AWGCYCYTTC ASMCTAYTAG CYCYWYYAAK
CAAGYTGTTG KCAASATGGC ACAACMGGCY AAGCTCCKYC ASCCCTCYRG CTCTACTAAT
CWRKYAAYCR GGTACATCKA GYGRCMGGYY TAGCCSTTCY ASCCTWYYRG AYATTTTART
TAGTYWAYCA GGWGSWGCGA RCGGCCGSYY TWRCCCTKYC AGCCTTTYAG CYMTTTCARK
CWGKYWATCA GGTACWGCGA GCGGCAGCCY TAGYYCTTCY ASCTTTTYAR AYAYTTYWRK
CAAGYTAYCA KCWASAKGTM ATGGCAASCY TAAYCSTKYC WSMTYACYAG CYATTYYAAK
CAAGYWATCA TCWASAKGTA RTRAMARSCY TWRTCCTKCT WSCTCWCTRG CYATTTTTAT
CTRGYAATCA TSTASAKGKA RTGGCAACCY TWGYCCTKYC ASCYYAYYAG CYMTTTYAAK

YKYYTGTTCA RKTGCYRAKC GMGCSYCGGS GCYRGGGKYG GCMCCWCGGT ATTACATRSG
CKTTTGYACR RKCGCCGATC AMRMCCMGAS GCTAGGGKYR GCCCSTCGGC ATYRMRWASG
YKTTTGYWCA RKTACTAAKY GMRCCCCGRS GCYGRGGGYR GCMYCWCGCY ATTACRTGSR
CGTTWTYTCG RGCGCTAMTT RAAACYCRAC RYCARKGGCR GCCTGTCGCC AATGMGAGSA
CGTYWKYTMG RGTRCTRMKT RMACSTMRAC GCYRAKGGCR GCMTGTCAGY ATYRCGAGCG
CKTTTTYTCG RKTGCTAAGT GMACGTAAAC GTTAAGGGCG ACCTGACGCT AWTAMGAGGR
YGTTWGTWCG RTYASCGCKY RMGCCYMGGC GCYRGGRGTR RTMYGTYGGT TWYRCGWRSR
YGYTTGTWAG GTYASYGCGT RMAAGCMGGC RCYRGGGKYA RTACGTYGGT WAYRCGAASR
YKYTTGTWMG ATTASCGMKY AMGCSCCGRS RCTRRGRGTR ATACGTCGGT TAYACGWRCR
CTTYWGTWCA RGYRCTGMTT AAACSTCGAC RCCARGGGCG GTCTGWYRCT ATYRCGARSA
CTTYAGTTMA RKCACTGMTT RMACSYCAAC GCCRRKRKCG GYMTGWCRCT ATYACGAACA
CTTYWGTTCA RKYRCCGMTT AAACCYCAAC ACYARGAGYR RTMTGACGST ATCACGWRCR

CYCCGRCGTG AWTRCGGSAC AGYAGYCGTG RAGTATCRWA GGWGYYGGAK WGAARRGYGG
MCYYGRCGTR RWYGYRRSAC AGYRRCTSTG AAGYATCRAR GKTGYYGRAT AKRARRGYRR
MCYCGGCGTR GACRCGGGAC AGTARCCGTG RAGCATCAWR RKWSYYGRAT AGGARGGTRR
CTTYGRMACG AACACRRCAM ARYRRCTSWG GGGCAATGWA GGWCCTRGGT WTGARRRCGA
MTTTGGCAYR AWCACRRCAA RRYGGCTGTG GGGCAWTRAA GGTGCTGGGT WTGRRGGCGA
CTTTGACACG AACATGGSAA AAYGGYTGTG GRSYAACAAA GGACCTAGGT AGGAGGGCGA
CTTYGRAGTA RTCRCAGGWM AAYGGCTCAG GAGCWWCRWA RGTCCCRAAK TTRRRARCRA
CTTCGAAGTR RTCRYAGGWC RATRGTTCWG GASTTTYGTA RGWCCYRGAT TGGARAGCAA
MYTTGAAGTR RTCACAGGWC ARTAGCTCWG GAGTWTYGAA RGTCCCRGAK TGGAGAGCGA
MTCYKGAGCG AAYGCGRSAM AAYRGYTSAA GRGCWAYGAG RKAGCYGGAK ATRARGGCRR
CTCCKGMGYR AACGCRAGAM GAYRRCTCAA RASYWATRWG RTWSCYARAT AGRAAGRCRR
MTYCKRAGCR RTCGCAASTC RAYGRYTGAR GRSTWATGAA RGWSCYGGAK WKGRRGRCRR

YSGCYCCSTT CYYWWTWTGY WAGGARYRST STTYRATTGG YCYYCARGRT KRKTGAATTG
YGGCTYCSTC CYTWTCTWGT ARRARRCRCW CYTYRTTTGT CCTTMARGRT KRGGGAATTA
CSGSTYCGTY CTYWWTWTGT WAGGRGYGCT CTTCAWTTGG CCYYCWARRT GATTGMATTG
YGGSYCMSAT YTTAWYTTGY WRGGGATASW STTYRATTGT TACTCWRARC KGTGGMATCA
YGGSYCMSAT YTTAWYWWGY TRGGGRTAGA CTYCAATTRT TACYMTRAGT GGTKGMATTA
YGGSYCCGAT CCTAATTTGC TRGGGGTRGA CCTCAATTAK TMCTCTAAGY GGTTACATYA
YGGCCCCCAT TYTTTTTWAC TAARARTRCA STYYGTCYAG TCTTCTRRRT TGTKGCMTTA
YSGCCCMSAT TYTWTTTAGY AAGGAGTRCA GTTCGAYCGG TCTYCTAAAT TGKKGCMTYA
YSGCCCCSAT TTTWTTWARY AAGRRRTRCW SYYYGTCCGG TCTTCTARRT TRTKGCMTCR
YSKCCYCCTY YYYATTTAGY TAGRRRTACA CCTCGTTTRK YCCYMAARGT GRGTGMCCYG
CSKCCYCSTT YTTWTTTWGY TAGRAGTACW SYTYGATTGK TCCTMWARRT TRTGGAMCYA
YGTSCTCCTT CYTATTTARY WAGRARTRSA STTYRATTGK YCCCCAAGGT GRTKRMMYCA

YCGGCGYGYG YRTSGYAAYR TGGRRTYCMR TRTARMWGYG RCMYCSCACT YAGACTRARG
YCRGSGYGYG TRYSGTRAYA YGSRGTYYMA TGTAAMTGTR ACCTYSCRYC TATAATRMGG
TCGRSGTGYG YRTSGYRAYR TGGGRTYYMR TRTARCTRYA RCMYCGCACY TWGACTGARG
CCAGGGTTCA TGCSRTGRCR YRCRGTTYCA TRTCRMTRCA RTCTTCCGYC YWTACYRARA
CCAGGGTKCR TGCCACGACG YAGRGYTCMA TRTMGMTGCA AYCTTCCGYY TWTACYRARR
TCAGCGTTCA YGTCACGACR TACGAYTCAG TATCACTGYA ACCTCCCGCC CTGAMYRMGG
TTGRCGCGCG YGYCRTGAYR YGGAGCYYMA CRTCAMWRYA GCCCCCYRCY TWGAMYRAGG
TCRACGCGCG CGCCAYGATG TGGAGYTYMA YRTMRATGTA RCCYCSYRCC YWGAAYRAAG
YYRACGYGCG CGCCAYGATG TGGAGYYYMA YRYCAAWGTA RCCYTSCRYC TAGAMTAMRG
CCGACSCGTR TGTCRYGRCR TRGAGTTTCG TGYAACTGYR ACCTYSCRCT YWTGAYRMRR
CCGGCSCGYG TGTCRTGRCG YRGAGTTYCR TGYAAMTGCG ACMTTCYRTY YWKRAYRMRR
CCGGCCYKYG YRCSRTGRCG TRGAGTTYMG YGTMRATRYA ACCYCGCRYC TATGAYRMGA

AYGCRGYYYS STRTRTTKRG WSYMCGWACT RGTGGGATGY GTYGYSYARC AWTWCTCKGG
ACRSARTYYC STATRTTTAK AGCMCGAAYK GGTARKGTRT GTYGYGCAAG AWTWCTMKGG
ACGSARTTCC GTRTRYGTRG AGYCCGWRCG RGYRRKGTRY GTYRYSYARG RWTTCTAKGG
AYRSGGYYYG CCRTRTTTAG TGCCCGTGYK GGTAGTRAAY TTTRYCCRAC AWWWYCCGAG
TYGGGGYYYC CCGTRTTTRG TGCCCGTRCG AGYAGTRTAY TTTRYGCGAS RWTTYCCGRG
WCGGGGCCCC CCRTRTKTAG TGYCCAAACT GGCAGTAWAT GTTAYSCGAC AWTTYCCGRG
AYGGAGYYTS STGYRYGTAK TCYAYGAACT RATGRTATAC TYTAYSCARS RWATCTCKGA
AYGGAGCTTG CCRYRYGTGG TGCAYGTACK AGYGATATRT TTTAYSCAAG GWWWCTCTGA
AYGGAGYCYS CTRYRYGTRG AGCATRAACT ARYRATRTRY TCTAYCCARS GWATCTCTRA
ACGSRRTCTG CTGTRCTKAK TSYMCRWATK AAYRRKGWAC GTTGYCCAGS AWWTCTMTGG
AYGSRAYYYC GTGTRYTTAK TGYACGAACK RAYRGGAWRC GTTGYCYARS AWTTCTATGG
WCAGGAYYYG CTRTRCKKRG TGTMCATATK RRYRGGRTRY GYCAYSCARC RWAWCTCTGG

RTCCCAYCAG GAGTAKAAAC GGYRAATGRR GGGRACMMRY KSTTCACTAK GGTTARYCAC
RYYCCATTRR SGGWAKTAWT RTTGTAGRRG GGGAGYAARC TSTTYWCTTK RGWGRRYCAC
RTCCTWYYAG GAGTATAAAC GKYRARKGGG GGGAACMMAT GSTTCACTTG GGWKARTCRT
RCYACTCTGG SARWCGAWWY GGTRWRKRRG RAGARCMARC GCTCTWATAK ARTTRRYCAC
RYYCCTTTGR SGAAAKWTWY RGTGAAGRRA GRGAAYCARY GSWCYWMTAT AGWKAGYMGY
RCTACACCGA GRAACGTAAT GGTAWRGGAA GGGARYCAGC GSAYTTATAG RATTAGYAAT
ACYAYWYYAR SRAWAGTTWY ATTAARGAAG GGGRRCCARY GSTTCTCTAG RRWKRATMRC
RCYMYACTAA GGGAAGTTTY RTYRARGRRR GGARRTCMAT GGTYCWCYTT GRWGARYMGC
RCTACACTAR SGGWAGTAWC AGYAAGGGGG GGRGGYCMGT GGTTYACCTT RATGRRTCAT
RCCMYAYYGR SAGTMKAATY GGCRWRTGAR RGGRAYCAAT KGAYCTCTTG GGTKRGYCRT
RCCATWYCGG GARWAKATTY GGYAAATGAR RGAGGCCAAT KGTYCWCYAT GGTGGGTCRT
RTYMYAYYGR GRRAMGWTTC GGYRAATGAG GGGAGCCART TGTTCWCTAK RGATGRYCAT

GATCYGGYAY WGMGGYKAAG AGTCRCCCAA TAYSGATCMR YRTYRRYYYY SCYATATCRT
GRWCTRGYRY WGMRSYKRGG AKYYRCCYAA TATSRATTMR CRTTGRCYTC GYTAYMTYRT
GAWYYGGTRC AGMGSCKARG AKTTACCCAR TAYSGMTCMR CATTARCYYC SCTATATCGT
GGTCYAGYRY TGAAGCKRAR WGTCACTYGR YGCGRCKTMR YRTTAATTTY SCCGYATCRW
GGWTYAGYRC AGARGCKAAR WKYCACCTGR YRYGACTTMG CATCRRYTTY SYCRCATYGT
TGWCTASCAT TAAGGCKGAG WKTCACCCGA TGYGAATYMG YRACGRTTTT GCCATMGTGW
GGTCCGGTRT AAARCCKRAA AKYCRYYCGG TGYCGCTYMR CGWYGAYTYC CCTACCKYRT
KGTCTGGTAY WAAGSCKGAR AKYCAYCYAG TGYCAMTYMG CGWCGATTTC CCCAYMGTGW
GGTYYGGTAT TRAACCKRRR AKYCATCYRR TRYCRATYMG CRWCRRYTYC CCYACCTCRT
GGTCYGSCRY TGMRGYKGGG AKTCAYCTAR YGCGAAKTMR CRWTGRYTYT CYCAYATTAT
GGTYYGGCAT TGMGGCKRGR AGYCAYCTAG TRTGRMKYAG CRWYGRYYTT CCCACMTYAT
GGACCGCCRY TRAAGCKGGR AGTCATCCAG TGCSRATTAR CRACRRYYTY GYYATATCRT

AAYYCTATRG ATYASGCASA TTSTGGGACG GGGTWCCGGM YGYACYRRAG TGGMSAYYYS
AACYSYAWGK AYCMSRCWGA TYCTGGGRCG GGSYWCCRRC YGYMCTAAAS YRKCGATYCG
AACYSYGWGG ATYASGCAGA YYGTGGGRCG GGSTTCCGGM YGYMCCRRAG TGGCSRTYCS
RWYYGYAART GTTMSGTWGA TYGYRRSRCG GGGTACYAGM CTYACTRARS TRKASRCTCC
RWYYGYGAAT RTTACRYWGA TYSYRAGGCG GGGYACYARM CTYACTGAGS YAGACACTYS
RACCGCAAGG GTTCCAYWSR YYGYRACRCK GGGTAYCRGA YGYACTGAAS TATACAYTCC
RAYTGTAAGT RCTMSRCWSA TCCCGAGGYK GGGTACCRGC TGTACTARGG YRGAGATYYG
GACYGTAAGK GCYAGACWGA YYCYRRGRTK GGGTAYCAGM TGTACTAAGG YRGAGRTCYG
GACTGTGAGT GCTASACWSA TCCYRRGRTT GGSTWYCGRC TGYATTAAAS TAGAGAYYYS
RTYYGCRARG GTYMGRTWGA TCGCGGCGYK SRGCWCYGRC CGYMYTAAAS YRGAGAYYCG
RTYCGYAWRG RTYMGRYWGR TCSTAGCGTG CRGYWYCGGC CGYAYTAAAG YRGAGRTYYS
AACYGCAAGG GTYMSGCWSR YCGYARCRYT SRGTWYTRRC CKYACYRAAG TAGMSRCYCS

GCARCCGCYT ATCCCYTCRC TYAASAACYW CTSASKTGGR ATYCGTACRR YACCYKAYTG
RCARCSCMTT RTMCCYTYAC KTGGCAASYW TCCASKYGGR GYYTKTTTRA CAYCCTMYTK
RCARCCSCYT RTCCYCTTRC TTRRGWRSTT TTSWCGYGGR RCCTGTWYGR YACYYTMYWG
AAMACSCCYY RYMSYTTYRC KYAGCTAGCW CYGACKCGAR ACYTKWTYAR YATCYTMTWG
AACACSCCYY RYMCTTTCRC KCRGCWGCCW CCGWSKCGRR RTYTKWTTAG YATCCTMTWG
AACACCCCYT GTASYTCTAC GCGGCARSCT CCGTGKCAAR RYYTKWTTAA YATCCTACAG
AMAGCGGCYT GTCSYCTCAC GYAGCTACCA TTCTSKTARR ATCTGTTCAA YMYYYTACTG
AAMGCGSCTT GCCCTTCCAS KCRGCWACCA TYCTGKTAAR RTYTGTACGA YMYYYTCCWT
AACRCGGCTT GCCCTYYCAS KCARCTRSCA YTSWCKYRAR GTYTKWTCAG CMYCYTCCWK
ACMAGCGMTT ATCCYCTYAC TYAACTRGCT TYCASKTRGR ATYYTTATGG CMYCCKMTTG
ACAAGCCMTT ATCCYCTCAS TYRRCWRSCW TYCAGKTGGR ATYYTTATRG CACCYKACTG
AMAASSGMYY RTMSTYTCRC TYGRCARCCT YYCACKYARR RTYCTTTYRR CAYYCTMCWG

CGYRTRAGTC CCCCGTACGT RMGATATTMA KTYCCYTRGC AAYGYCMGTM RRKRRTCYYC
CGYGTAARAY SCCCAYRCGT AMGRTATTMA GYTCACTRGC RATGYTAATA AGGAGATCYG
CGYRTACRWC SCCCATACGT AAGATATTMW KTTCCCTAGG AAYRTCAGYM RGKAATCYYC
SGCGAACRTT GCTCGCGTST GAGAYAKKAW TCYAMYKAAC GCYATTCRYM RRTGGATCCC
CGCGARMATY GCYYACGTST RAGAYAKGAW TCCMMTGRRS GCYAYTCRCM RRKGGATCCS
CGCGWRMGTT GCYYACGCGT RCRRYATKAA TCCMCCTAGG GACACTAGTC GGTGGATCCG
SGTGTGMGTY CCCCACGCGW GARATWTTAA KCYCMTKGGC ACYATYCGTC RAKAGATYYG
GGYGTGCGTY SCCCACRCGA AAGATWTTAW KCCCMTKGGC AMYGTTAGTC RRTAGATYYG
SCCGTGMGTY CCCCACRCGW RMRRTWTTAW TCTCATKGGC RMYGTYMGTC RATAGATCYG
SSTGARAATY SYCTGCGYGT AARAYAGTAA TCCCMYTGAC RACRTYAGCA GAKGRATCCS
CSYAAGCATY SYYYRCGTST AAGRYAKTAW TYYCACTGRG GATRTYMAYM GAKRGATCCC
CGCGWACRTT SYCTACGYST AMRAYAKTAW TYTCCYTGRG GMTATYMGYC ARKAGATCCS

TGYATCWGCG RCGTRRTSGR GYARTRGCAR YAWTGRGTWS RYGATAKACR CCARCYYWRG
TGTWTCWRYS GTGTRATSGA GCAAYGASTR TCWTRGGTWC RYGAKATRCG CYAASCYAAS
TGYAKCWGCG RYRYRRYSGA RYARYGRCAR YMTYRRGWWS RCGATAGACR CCRRCCTAGG
TRYAGGAACC ACGTRRTGGA RCCATAGCAR YCAYRGAWWC GCGATWTRYA SCRRCTYTRC
TRYAGGAACC GYGTGRYGRR ACMGTRGCAR YMWYRGGAWS GCGAKATGCA GYRRSYTTRC
TGCAGCAACC ATRTGRTSGA GCARTAGCWR TMTTRGRATS GCGATWTGTR STAAGCTTRC
TRYTTGTRCC AYGCGGYSGR RCARYAGCWG CMTTRAGWTS GYRRKWKRCG SYRRGYTARS
TGCWTCWGCC GCRCGGTSRR GYAACRGCWR YATTRAGATC GYGATATACR STAGGYTARS
TGCWKGTRYC GCACGRYSGA GCAGCAGCWR YMTTGRGWTG GCRGKWKRCG CTAAGTYWRG
CRCATCWRYC RYGTRGCCGA AYAGYAGSTG TCATGGATAS GCRAKWTATG CYAGSYCWAG
YRCATCWACC AYGTRGCCAA RCAAYGGGAR YCATGGAWAS GYAAGWTAYR CTAGSYCWRG
CGYAKCTRCC RCGYRGYSRA ACAAYGGCTG TATTRGRAAG GYRAKATRYR SCRRSTCARC

CRYCCCGCMR STYYYAAGRY ARTYACYRWA RMWGCGYSCC YAACKAGGGC CAATGCTWYG
CRCACYGCMA CTCYCAARRT AGYYGYTGAA RMAGCGCGTY CRAYGAGGGY CAAYRSTWYG
CGCMCCGCCA STTYTAMGAT GGTYACTRWA RMASCGYSTY CAACKAGGGC CAAYGSKWTG
TATCGCAYAR CTYCCCCARY GRCTACYRAA GCACCCYGYC CRACTTGGAT AAATGCKACT
YATCGYACCG CTTCCCCRAT RRTYACYGAA GCACMCYSTC CGAYKTGGGY MACTRGTACK
TATCGTGCCG CTCCCCCGAT GGCTACTGAA GCACASTGCC CAACGAGGGT AAATGSTACG
CATMCTGYMR CTCYCCMGGT RAYYRYTRAA GMACCSCSYC YGGCGAGCAC MGACGCTTYT
CATCCTGCMA CTTTCCCGGT RACCGYTRAA RMACCCCGTC YGACGWRSGY CRCCGSKTTG
CATCCTGCMA CTYYCCCGGT GAYYGTTRAA ACACCSCGYC YGGYGWAGRT CRMCGGKAYT
TGTACYRTAG SYCYCCMGGY GACTACTGAT RCWGCCCCCT YGRCKTGGAC CACTGSKWTK
YGTMCTGTMA SCCTCCCGRY RRCYRCYGWA RCTSCCCSYY CGRTKWGGRY CACTGCKTTT
CRTMCCGCAR CYTYCCCGGT RGTYAYYRAT GMWSCSCCYC CGACGWGGRC CAATRCKWCK

GAKYATTTCT RCTCYTYCTG ATGGGWAKWR RAYYYTYACG TCCCGAYYCA YCRWYSKACR
GWGCATWTTT GCKCYYYCTR MTGGGWCGTR AWYYCATATA YCCCGACYYC TCAAYCKRCG
GWKYACWTCT GMKCYTYMTG MTGGGAATWR RAYYYTTACG YYYCSAYTYC YSRTCSKGCR
GWGCTCTCCY RAKYTTYCWA ACGGAAMTWR AAYYYACAYG YCTCGAYTCC YGRWCCTRTA
GAGYTCTCYC GAKTTTYCAA ACKSGWCKAR RACCTAYATG CCCGGACTTA CGAACCTRYA
TAGCTTWCCC GAKYTCTCAA CCKCGACTTR AACCTACMTG CCYSSWCTTA CGATCSTATR
GWTCACTTTY RAKYCYYCWG ATTGGACTTG RTCYTACMCG YCCSGWYTCA CGATCSTACR
GATCTCTTCY GAKYYCCMWG ATKGGAAKWR RTCTYAYMCA TYYCGACYCA YGRWYCTRCR
GAKCTCWTTT GMKYCTYMTG MTTSGAMKWG AWCTTAYCYG YTCSSACTCA CGRWYGTRCG
KTKYTCWTYT GAKCYCYCTA MCKSGTCTAR RAYYYATAYG TCTCGTCTYA YGRACSKGTR
KTGCACWTYY GAKCTYYCTR CCKSRWCKAR RATYCACACG CCYSSTYTYA YGRACSKGYA
KWTCTCWTCC RMKCYCYCWA MCGSRTAKWG RAYYTWTACG CCTGGWCTCA TGAACSKGYA

GCRGYCGRAT AWTTTKGTAW CMTCGGRAGR GATTWKASGT GRAYRAWGKY CTRWACGYRT
KTRGYCGRGK GWTTTTGTTW CCYCRSRARG RAYTTTTCGW GAATGAWTKT TWRWACRCRT
GTAGCCGRRK AWTTTKTTAW CCTSRCRAAG RATTWKWCGT GAAYRATGTC CTAWACRYRT
TYRKYARAAK AWGTWGKKTA TAYCACRAGG RATTATWCAA ARAYRAWTGC TARTRSGYAT
TTRKTMARAG RWGYTKTKTA YACGACRAGG RAYTAGTCGT AGAYRATTTC TARTAGGCRT
TCGKTAGAAG RWGYTGGTTA CACGGCRAAA AATTTGTCGW AAATAAWTTY TAATAGGCGT
KCAGTMGRGK AWTYWTKTTW CAYSACAGGA ARCATTACRA RRGTGAATGC TTRAASACRT
TCRGTAGRGT GWTYTKKGTT CAYCRSAGGR GRCWTGAGGA GRGTGAATGC TTRAACGCRT
TCRGTAGRGG AWTYWKKKTW CACCRCRRGA GRCTTKAGGW GRGTGAATTC YWATACAYRT
KTGGYCRRAK GWKTAGKKTT YAYSACRRGG RACTTGACAT AAAYRWTTGC TARTRGRYRC
KYGKTCGRAG GWKTWGKTTT YAYCACRRGG GACTWGASRW RAACGWTTGC TARTGCGTRC
GCGGTMGRAT GWTTTKGKTT CAYGRSAAGG RACTAKTCGA AAATATWTTC TWAARGRTAT

RRGWAKGYRT YRGATCTGCG MWTASGRTKR YGARAAAGKT CGACTAGRYT TSAAYCCYTR
GGGTCKGTRT TRGAWYTGYG CTYRCRGTTR CGRRACAATA CGACGAGAYT YSRATYYCTG
RRGTAKGYRT TAGATYAGCR CTYACGGTKG CGAGAMARTW CGACTRGAYY TSRATCCCTA
AARTATCTAY CAGATTTACA MAYACARTGG CGRRTMMGKT YGATTARATT YSRWTCYCTR
ARAWAKSTAC CRGAWTTAYA MATACARTGR CSRRTCAGTW TGATTARATT YSGTTCYCYR
AGGTATSCAY CAGMWYTGCA CACACAGTKR CGRRTCAGTT TGATGAGRTC CSATTCYYCA
AGGWAKGCAY YGGCWYTAYA MTTGGRAGKG CSGGWAMGGT CGCYTRRRTC TCRTCCCTYG
AGAAAGGYAC CGGCWYWAYA CAYRGRRGTR YSGGTMMRKW YKMCTGRAYC TCRWCCYTYR
AGAWCTGCAY YGGCWCTATA CWTGGAGGGR YSGGAAAGKW CGACKRRAYY TCRAYCYTTR
AAAWMGSTAY YGAATYTGYR CWYASARKKA CGRAAAAGTW TGMCKRGATY YSRWCYYCYG
RRRAMGSTAY YGAAWYTGYR CACAGARTKA CSGAAAAGTW YTMTGGGATY TSGTYTCCTG
RAAWCKGTAC TRAAWTTRYR MWYACARTKA CCGAAAARKT CGMYKRGATY TSGWCCYYYR

MCTYACASWK WCCATCMRKC TYRCCKWATY YACGRCCARC TAGGGAGTRK TCRGRYRGSA
CCTYMCRSTK WCCATCAGGM TYRYTTTGYC TACCRYMTRC AAGGGAGYRK TYRGRYRSST
CCTYACRSTK WCCAYMAGKC TCRYYTWGTT TACGRCMWRC TAGGGARCRK KYRGRCGGGW
ACKYMCACWG TCAACCMGKC TTAYTKWGTC TMCGGCMAAA WWGAGGGYRK KYRAGCRSCT
ACGCCCACTK TCAACMAAKC TTRYTTWGYC YMCGGYATRA WACARRATRK KYRRGCASCT
AYGCCCASAT TCAACCAATC TYRTTTTRTC CMYGGCMTGC TWGAAARTRK TCRGGCRSGT
CCTTMCRSTK TCCGCCAGGC GYRTCKTRTT YMCCGYATGC WTGGGAGTRK KCRRRTRSSW
MTTCMYAGTK TCCRCAAGGM TTRYCGWGYT YMCCGTMAGC WAGRGAGTRT KCRRRTRGCT
MCTCAYASWT TCCGCMMRGM KTRTCGTATY CMYSGYMTGC TWGAGAGTRK TYGRRTRGCW
ACGCACASWK TTCAYMARGM TYAYTTTGCC CAYCRYCWRM WACARARYRK KCRGGCRGST
ACGCAYASAK TCCRYAMRKC TYRTYTTGTY CMYSRYMTGC TASGRRGYRK KCRGGCRGGT
ACKCMCASAK TYCRCCARKC TYRYYKWGTC TAYSRYATRC TTCRGAAYGK KYRGGYRSCT

KTTGYYTCYC GTAARYTGAA RTGYTTSGAG TAGRACAGCC MGTGRYTAMY TCYGCYAYTW
GTCKYCAAYC RCRCRCTAAA RKKYCTCGAG CRTGAAARCY MRTKGYTMAT WYYGCCWTAT
GTTKYCACTC GTAAGCTGAA RKKCTYSGAG TRKRAMAAYC MGYKRYTAAY ACTGCYAYWT
TTCGCCWCYM AYRMRCGACT RGKYCTSRCR YAGAGAAGTY MGTTACTMMT WYCTCYATAA
KTYKCCWCYM AYAAGCGRMW AGKYCTGAMR YRGAGAAGYY MRTGGCTMCY WYYKCTWTAW
TTCTYCTCCA GTGAGTGACA RTTCCTGRCR YAKAGAAGTT AGYKRCTACT ATCTCYATAA
KATKCCAMCM RTACGYTGCT RGKCYYCGAR YRGAGCGATY MATTGTYAMT WTCGSCTCAW
KWTTCCWAYC RTAMRYTRMT RGGCTTCRAR YRGRGCGGCY MATKRTYMMY ATCGGTWCAW
TTTTYYWAYA GYACGTTRMW RKKCCYCRAR YRGAGCGGCC AAYKRTCMMT WTCGGCTTAW
GTTGYTTMYC GTRMRYGAAT RTKTTTSRAR CRGRGCAGTY MATGACYMCY TTTTCYACAT
GTYTYYTAYM RYRMGCGRAW ATKTYTSGAG CRGAGCRGYY MATKATCAMY WYCTCYWYAT
GTCKYCWMCM RYRMGCTAAA RTKTYTGGAR YRGGGCAGTY CRYKRTTAAY AYTKCYACAT

CRYTCKCGGG YYMYGGWKRY RARAAAKRTC TAASCGAACW AYTYWGMAGC YTTRRTYYRR
TGYYCKMGGR TYMTKGWKAT GGRRARTATC TAASSGAGSW ACTCAGMAKY YYTGRTCYRG
TAYTCKCGGR YYMTGGATGY RARAAATRTC TAASCRARCW AYTCTRCAKY YYTGRTCTRG
TRYTTGMSGA TCCCGRATRT GRGAARKGTC TAACGRRRGA ACYCAAAAKY YYKRAACYRG
YGYTTGMSGA TCMTGRAKRY RRGAMRGRTY TAAGSGRAGA ACCCARMAGY CYKRAACYRG
TRYYCGCGGG YYMCTAATGT GAGAARGGTT AAASSGRGGA RCCCAGCAGC CTGGAWYTRA
YRYTCGMGTR YTCTKRWTRT RGGAAGGRTC ATASGGRRCA ACYCAGMRKT CTKGATYYRA
YRYTCGCSTR TYMYTGTTRT RRGAMGKGTC AWAGGGRRCA ACYCWACRKT YTGGATCYRA
CGYYCGCGGR TCATKRTTRT RRGAARGRTC AAASGRRACW ATTCARCRTY YTGRRTCYRA
TAYCTGCGTR YTAYTGWKRT GARRMATRWT TARSCGRGGA ACYYARMGGY CCGGGWCYRG
CAYCCGCGKA YYAYKRAKRY GAGGMAKRWY WARSSGRGGA RCYYAGMGGY CYKGRWYYRG
TAYCCGCGGR TCMCKRATAY GRGGARTAWY WARSSGRRCW RTCYARMRKY CTTGRWYYRG

GYATGGGACC YRRGTRWRGG YRKAAAGGGG YTKTGGCKRA CCYCCGRGRA ARTCRWGTWT
RYRTAGGMCY CRRRTAWRRS TGKAAAAGGG CWGCARMKAA CCYCCGAGGA AATCATGCTY
GYATRGGACY CGAGTRWRAG YGGAAAGGGG YTKTGGCTAA CCCCCAARGT RAYCRWGTWY
GCRTGAGACT TAGGYGARAS CRGAGAASGG CAGCRGMKGC CYYYYGGAGT GGYCRWGCAC
GCGYGAGACT YAGRYGARAS TRGAACRSGG CWKCRGCKAC CCYYTGRAAT GGTCGAGCAY
GYGTGAGCCT TARGTRWRAC TGGARMAGGG CATYGGAGAC CCYCTGGAGT GGTCATGCAC
GYGTRAGCCT CAGATGAGAS TAGAAAGGTA CTGTGRMTAC MCCYYGRARW ARTCGWGTWT
GYGTGAGCCT CAAATGWGAS TAGAAARGKR CTTTGRMKAM CYCYYGRARW AGTCGTGTWT
GYGTRRGCCT CAGATRARRG TAGAAARSTR CTGTGRCKAC MCYYYGRAAW AGTCRWGYTY
AYAYRACCTT YGGGCAARGS YGKRRAAGGG YWKCGRATRC CCYYTRARRA GRTAGTRTTY
AYRTRASCYT YAGGYAARGC YRGGAARSGR TWGYRRCKRC CTYYTRARAA AGYMGWRCTY
AYRYRASCYT TAGGYAWRGG TRGARARGGR CTGCRGMTRC MYYYYGARRW GRTARTRYTT

RGYRCAGAAG RGTWATYAWG GRRGAAATTT AYGCTRTSGR CCRRTAKGYC GGCYYTRYAG
GGCRCAGARG GRCWRCTATG CRRGARRTTY RYRYTATGRA TTAGTAGRYS GSYYYAACAG
RGCRCAGAAC GGTWAYYRWG GRRGAAATTT ATGYTRTGGA YCARTAGGYC GGYCYWAYAG
GRYRSGGAGC GGCWATTRWG CRRRRRGKTT ACRTTRACAA TYGGTRKGYC SGTYYTGCAG
RRTRGGGMGS GGYWATTRTG SAGRRRRGTY ACGTTATSRA TCGGTATGYS CGYYYTACAG
GGCRSGGCGC GRYWATYRAG SGGGGAATTT ACGYKAACAA TCGGTATGYG CGTYYAACAG
GAYRSRACAS GRTWGTYRTR SARAAGAGCT ACGTGRWCGR TYAGAGKRYC CCTYYARTAR
RRYRSRGMGS GRTWRTTRTR CARRRAAKCY ACRYKGTCRR TCAGARKRYS CCTYYAGTAA
ARCRSARMGG GRTWGTTRTA GARRAGAGTY ACGTKRWCGA TTAGARTAYS GSTYYARTAA
ARTASGGARS RGYWATYAWG SAGRARATYC RCAYKAWCAA YYGRTGTGYG GCCYYWGCRG
ARYRGGGARC RRTWATTATG GAGRRGRTTC ACRYTGWSAA YCRATRKGYS GSCYYWRCGG
AGCASGGARC RRYWATYRTG GRRGAAATTC RCACTRWSAA TYGRTRTGYC SSYYTWGYGG

TMKWTAGCTA TTKRYAGKYR GTCMKCYGGG MTYAAYCCKC GAAYATKGAG ACTRTAMTRC
TMKTTRASAR WTTRCASGYA GTYMTCYKGG ACYGGYYCGY GWATAKKARG AYKRTACYGC
CAKWYAACTA TTKRYAGGYG GTYMGMYGGG ATYAACCCKC GAAYATKGGG ACTRTAMTAC
TAGTYRACTA AATGCWSGTA GKYMGMTGGS CCYARYYTGT AARYWTKAGG ACTGYRCYGC
TAGWYRASWA AWTRCACGTA GKYAKMTTGG MCCARYCYKC RWGCWTGAGG WCGGYRCYRC
TMGTTRGGTA AATGCWCKYA GTCMGAYGGC ACCAGYCCKT GTACWKKAGG WCGGTGCCAC
YMGTYRRGTA TTKGYTSKTA GTTMGCYKAG MTTAATCYTY GAAYAKKAGG ACKATRAYAA
TMGAYRRGTG WTTRCACGYA RTCMKCYKAG MTTARTCTTC GWRCATTAGG WCGRTAATAC
TMGATARGTA TTTRYTSKYA ATCMKCTGRG MTTAAYCCTT GARTAKKRGG WCKGTAATAM
TAKWTRGSTR TTTRCASTYG RKYMTAYGGG AYTRRYYCKT AWACATTAGS WCKGTACYRC
TMGWYRGCTR WTTACACTCR ATTMTATGGG AYTRAYCCTY GAACATKRGC TTKGYAMTRC
TMKWTGASTA WWTRCASKTA ATTAKMYGGG CYCGRYCYGC GAAYATKAGG WCGGYACYRC

TWYASKYMAR TCMRTTYTRT SYWCYGCTCA CCGYMYMSAW AATRYGCAAG YCYRGWYRAC
YTTAGKYMAA YCMATAYTRA SCAYYGCTCR YCGYCTCGAA AATRYGCARG YTYRGWTATC
TWTAGKTAAG TCAGYTYYRW SCWCYGYKCA YCGYMYMGAA AMTRYGCAAG YCYRGWTGAC
TTYACGCMRR TGARTTCTGW SCTCCGCTCG TMAYMYMSAW TATGYSYWAR YTCGGWTGAT
TTCASKCARR TGAATTCTGA GCWCYRCTYA TAGYCCCCAW WMTRYCYWRA CTCAKTYGAC
TTCAGTCMRA TGAATTCTGA SYTCYACKCA YCGTCCCCAA TATRYGTAGG CTYGGWCGTT
TAYGGGCMAR CCARCWYTGT SCWCCGTTCG YCRYCYCGWW WMKGTGYAAG CYYAKTTGAC
TACAGGCCAR YCCGCTYTGT SCTCYGYKCR TCGCMYAGTW TAKRTGCARG CTYAKTYAAC
TWCASGCCAG CCCRCTYTGT SYTCYGTTCR CCGYMYCSTW AMKRYGCWAG CTYATTYRWC
YWTGCKYAAA YSARCWCTAW GYTYCRYKTR CMRTMTASAA WATRTSTAAG YYCAGWTRWC
YWYGCKCMRA CGMACWCYGA GCAYYRTTYA YMRYAYACAW WATGYGTARG TYCAGATRWC
YWYASTYMAA TSMACTCYGT GCATCRYKYA CCRTACMSAW AATGYSYWGG CTYAKTTRTC

AMCGCGTYRC TRTGMCTCWC TRYRCGCYCC RATTTKGARW TCTCYTCCCG GYATCGCAGY
AMCGCRTCRC YAYGCYTCTY TRYGCGCCCC GATTTGGAGA TCTCTTCCCG GTATYGCATY
AMCGCGTCAC YRYGCYTYTY TRYGMGCCCY RAYTTKRAGT TCTYCWCCCG GTATYGCAKC
WCYGSRYCRT TRCGMTTYTC YRYRARYYCC RGTTGTAAGW TCWCCWCYCK GCATCRSRTC
WCYGSGCYRY YRYGMCTYTY TRYRAACYYY GRTAKTRAGW TYWTYWYCYK GCATCGGGKC
ACYGGGCCAC YRCGCCTYWC TGYRARCCCC RATATTGGAA TYTCCTTCTG GCGTCRGGTC
AMCACRYTAC TACGCTTCTC YRYRMGCTCY RRYTTGAGRA YYACTWCCYK GCGATACRGC
WACACGYTRC YACAMCWCAY TRYGAGCYCT GATTTGRRAW CYTCYTCYYT GCATTGCGGC
AMCACRTYRC TRCACYWYWY TRYRMGCYCY RRYTTTRRAA CCACCTCCYT GCRATRCAKC
TACRCRYCRY TRCGCYWYWY YRYACRYCYY GATTGKGRAA YTTCCWYYTG SYRTYRCGTC
TMCACRYYAT YRCGCYTYWC TRYGMRCCYC GATTGGGRRA TYTCTWYYYG CYATYRCGTC
TCCGCGTYAY YRCGMCTYWY TRCGCGTYCT GAYAKGGGAW YTTYYACCTG SCATCRCAGY

RAAAGACCCS YGCCCCGGTG AYRACGYGGY KWYGRYCAYY AAAGTCYRCM GARYMARASS
AAAAGASMCG CGCTYYGGKA GTRASGYGAY KWTRRYCMTT CRRGTMCRCM RARCAAAASC
AAARGRCMCG YGCCCYGGTR RYRAGGYGRY KWTRRTCMCC ARRGTCYRYA GARCCARAGC
AACGGAGCYG TGTCTCKGKR RTGAGGCGRC GWCGAYCACY CARRCMCATA GAGYCRAGGC
RACGGGSCYG YCYCCCKSKR RYRAGGCGRY GTCGAYCCCC ARRGCMCAYA GRGCCRAGCS
AACAGGGACG CCCCCCKCTG ATRAGGTGRC TTCAACCCYT CAGRCMCATM RRGCCAARSC
GGAGAGSMTG CGCTCYKGTA ACGRSKCGAY KTTRRYTMTT CGRRTMTACC GAGCCRGACC
GRAGAGSAYS CGCTCCTGTR ACGRGKYGAY TTCAATYMTT MGAGCMTACC RAGYCAGACC
GGAGRGGMTG YGCTCYKGTR RCGRSKYGAC TTYRRYYATT CGRRYMYACC RAGTCAGACC
AAAGGGGAYC CSCTYCGGTA ACGAGGYKRC KWYAGCTCTY ARGGCCYATM GRGYCGAGGC
RAMRGRGMCS CGCTCTKGTA ACGASGCTRY KWYGGYTCTY CAAGCMCATC GGGTCRAGGS
AAAGGGSMCG CGYTCTKGTA ACGASGYKAY TATGRTCCTT CARGCMCATC ARGCCGAGSS

WTYKGGKATT YMKKTAGARA ACYCTCCAAR RRGRGRYCYR WARTRYRTCA TTCGCYSYAS
WWCKAAKATT YAGTTCRAAA AACTYCCAAR RRGGGRTCYA ACRCGYGTYA TCYGCCCCMS
WTYKRRKATT YAKGTARRAA ACTYTCCAAR RGGGGRYCTR AARYACGYYR TYCGCYGCAC
WWTKGGTWCT TCGTTAGAAR MATYTCCAAA GARRARYYYR TMATRYATTA TYTGYCCYAG
WAYKRRKWCT TCGTTCGAAG AAYTTCCAAA AAGGGRYCYR TMRTRYATYA TTYGTCCTAG
WWYKGRKTCT YCGTWCGAAA AATCTCCAAG AAGGARYCYR TMGTGYAYCA TCTACCCYAG
WAYKGRKWTT TCTTAMGGAA AAYTTCCATG GAGAGRYCCR WMATGCRYCR CYYGCYCCMS
WAYKRGKATT TCTTTAGRRA MACYYCAAAG AAGAGRYTCR WCATGYRYCG YCCGCCCCAG
WWYKAGTATT TCTTTAGGAR MACYYCMAWG GAGRGAYCCR ACATGCRYCA CCCGCYCCMS
WTYKGATTCC CMTTTCGRRA MCYYYCMGAR RARRGRYYYR AAGTRYRTCA CTYRYCCCCS
WTYKGRTTYY CCTTTMRRAA MCCYTTARAR AAGAGRYCYR AMRTRYGTCA YYYGTCCCCG
AWYKGRTWTY CATTWCGRRA AMYYYYMAAR AARRGRYCYR WAATGYRYCR TYTRTCCCMG

ATTYTGTYRG KCTYYYGGAW AGCKTGACRT YRCGRARCGA YTAAKTTTCY GMCTTGACCC
ATACTKKYGG TAYYTYGGAA GSYKTGRYRT TGCAGRRSGA YTGRGCYWCY GCCTTGWTCC
AYTCKKKCGG TCYTCYRGRA RSCKTGAYRT YACGRRRCGW YTAATYTTCY GMYTTGACCC
ACWCKTTTGG GCCTCYRARW AGYKAAGTRK YGSGRRRGAW YCRAGYYTTT GCCWTRWTTC
ACTYKTTCGG GMYTYYRARA ASYKWRAYAT YGCGRRRGAT YYRRGYYWYT GCCWTGWTTC
ACACKTTCGG GCCTCYRAAW AGTKWGATAG TGGGARRGGA YCGAGTYTTY GCCTTGWTTC
GTWYKGKYRR TMCCYYRARW ACYKTGGYAT CGCAGARGGA TTAGTCCTCT AACTKGTTTC
GYWTTTKTGA TATTTYARGA ACCKTAGTAT YGCARRRGGA YTGGGCTTCY RMYTGGWTYC
AYWYTKTTRG KMYYCYRAAA GGCKWRATAT CGCRAGRGRW YTRGKTYTCT GACWKGTTTC
GYWCKTTCGR TCCTTYAARW RSCKTAATRT CGCGRRRSGA CTAGGTYTCY GCCTTGTYCT
GCACKTTCGR TMCYYYRAAA ACCKTARTAT YGCGAARGRA YTAGGYCWCY GCYTTRWTCT
RYAYTTTYGG KMCTTYRARW RCYKTGAYRT YGCRGGRGGW YTAAGCCTCY GCCTTRWTCC

TYYCRGCAAT AMSTCCTSAT GAGCCAATGG ARTACYYGGC YAGYTTMCGA YTCGAGAACM
KCYCRSTAAC CCSTCCCGAT GGGYCRATGG RATGCYCGGY TAAYTYMCGW TTYGARAAYA
KCTYGGCAMY MMCTCCCCAT GASCYAAYRG RATACYYGGC TAGYTYMCGA CTCGGAAGYA
GYYTRGYAMT MMGTYACGGY GGSTTARTRT GRTACCYRSC TAATTCMCRT TYYRRAGGYM
KTYYAGCWMT MCGTCCCGRT GASTCARTRT ARWRTCYRCC TAACKCACRT TYYRRRGRYC
TCCTRCYTCT CCSYCMCGRC GASCTARYRK GAAATYTGCY YAATTCMCGT TTYGRGARCA
GCTCRSCTAT CAGCYCTSAY RAGCYAAYRG GATGCTYRGC TRGYGTACGT TTTRGRRATA
GCCYACYWAT CAGCTCTSAT RGGCTRATGG RATACTCGGC YRATGYACGT TTTGGAAATA
KYTYRSCAMT CAGYTCTSAT RAGCYAAYRG GGTRCYYGGC YRRTGTACGT TTYRARARYA
TTYYGCTTMT CCSCCCCGAT GRGYTRATRK AATACTYGGY YAGYKYMYGW CTYRARAAYC
KYYCRCTWAT CMSCCCCSAT GAGYTRATRT ARTACYYAGC CARTTTMTGT CYYAGAGAYA
KCYCGSCAAT CCCCCCCGAT GAGCTRACRK GRTACTYAGY YARCKTAYRA YTTGARRATA

CGMSCTGARC TSYTCTAKKA RRKCTYTYYS CGSWATTGRT TYTWYTTTYT AAMRASACTY
CRAGYTGAGC TSCKATWKKA GATCWTTYYS CKSWATKGAW TYTACWTTTT AMCGAGACTT
CGASCWGAGC YCYTMTWKKA GATCWYTYYS CTSAATTGAW TTTACATTCT AAMRAGACTY
YAMSCAGRGC CCCKCYAKKA AGTCTCWYYS TTSTATGKAW AYYACWTCYT GACRCGAYCY
CGMGCWGRGC CCCKMCAKKA RGTCTYTYYC TKCAATGKAA WTCAYTTCYW AMCACGAYCC
TAMSYARRGC CCCGCTTKKA GGTCWYATYG TKGAATGGAT TTCACATYTA ACCRCCACCT
CGASCAGGGA YCCGCCTKKA ARGCATTYYG CKGAGTTGRT TTTWCTACCT AMMACSRCTT
CGMSYWGGGM YSYGMYTKKR AAGCACTTCC YGGAACKGRT TTTACTACYT AACRASRYTC
CGMSCTGGGA YSCGACTKKR AGGCACTYCS YGGARYTGRT WTTWCTACTT AAMGMCGYTY
CRMGCWRAAC TSYGCTAGGA AAKTTYTTYC TKCAATKGGW ATTWYWTCYW RCARMSACCY
CGASYWAAAC YSYGMYWGKR AAKYTYTTYC YKCAATTGGT WTTTYATCYA AMARAGAYYT
CAMSYWRARC TSYKCTATGR RGGCWYTTCS TTGWATKKRT TTTWYWTYTW RMCRASACTT

YSAYATSSAG AAYKTSTRRR TAKWCYAGCG TASMGMMAYW KRAKRYCASG TGGCTYGGAC
CCRCATSSMG AGTKTSTARR TATAYYARYR TAGMRMCACW KGAGRCCRCG TGGCTCKGAC
CCACATGSMG ARTTTSYRRA TATAYYARYG TAGCGMCRCW KRATACCRGS TGGCTYGGAM
CSGCAWCGMR RRCKKSCRAG CATATCARCA TTCARCCGTW GRATAYCRGG TGGCKTTGAM
CSGCAWSSAA ARCKKSYRAR CATATCRRCA YWCARMCRTW GRATAYCRGG TGSCKTKGMM
YGGTAWSGMR AGTTTSTRAG CATAYYARCG TTCAAMCRTW GRATACCGGG CGCYTTTGMC
CGACGTCGCG GACTTSCRRR TTGATTAGTA YTGCGCCRTW GRWTACCGGG CTSYGCTSAM
CGRYRTSGAG GRYKTSCARR YTTAYYARYR YTCCGMCATW KRATACCGGG YKCTGYGCAM
CGACRTGGMG GACTTSTRRG TTGATTARCA YWCMRMCATW GRATRCCGGG CKSYGCKCMM
CSAYAWSGMA AGYTKSYARA YATWYYRRYG YWGARMARYW KRWTACYRSC CGCCTCTGMA
YCRYATGGCR ARCTKSYAAR YATWYYARTA CASAACMAYA GRATAYTRCC YGCCKYKGAM
TSATAAGGMR AACKTSYAAA CATAYYGRCA YWSARCCRYA KRTTAYCASG TGGYTCKGAM

GTKWCYTRAT YGGGARAAAA AYWTCYRRCW RCGTKACRCT YCTTTTGTAA TARTYACSRC
RTKWSYTAAW CGGGMRARAA TCTYCYGACT GCGAGWCGYT CCTTTWGTGG TARTTACSRC
GTKWSCTRAT CGGRARRRRW AYTCCYGRCT RCGWKACGCY YCKTTWGYRR TARTYACCAY
GKKWCTKAAW TRGGMRGGGA WYTTAYAGCT ATTATWCGCT TMTYYWRTGA TRGWTGSCAC
RGKTCTKAAT TGGRMRRGRW WCTTAYAGGT ATKATTYGCY YATYYWGYGA TGGWYRGCRY
GGKWCCTAAA TRGAMRGGAA AYTYACGGST RYGTKACRCY TMGCTAGTGA GRGTTGGCGC
RTKTCYTGAA TGGAARGGAW TTTYCCAACW RCGAGWYRTY TMTTTAGYGA TRRWCACCAT
GTTTCYTRAW YGSGAAGGAA WCWYCYRRCW RCKWGWCRYC TCTTYAGTGA TRGWYACCAY
RTTTSTKRAW YGGRAGGGAA ACWYCTRRCW RCGAGWYRYC YMTTCWGTGA TRAATACSRC
GGTTCYTRAW YGCGARGGAW ACWCMTGRGW RCKAKAYRYT TATTTWRYGR KRRWCGSSAY
GTKTCTTAMW YRSAARRGAW WCWCMTGGSW RCTATWTGYY YCKTTWRYGA TRATYRCCRC
RGKTCYTACT YGSAARRGAW WCTCATGGST RCGWGTTRYY CATTTWRTGR KRRAYRSCGC

RACCCYMTAT AMGTSRMGRM YARRRAKRAR AAATRWKGTS ATTGAKYTWT RKGKGCRWGA
GMYAYCCYAY WAKKCRCGRM YARGRATRAR AARYAWGRWG CCCAGKYCWY GGGGGCGWGG
RACCYYMTAT WAGKCRCGRM CARGRRTRAR TARYAWTGTG AYTGAKYTWY RKRTRCRAGA
RCTCCYCCTY AAKTCRMKGM TGRARAKRWA TARYRWTRWS ACYRGGYTTY AGRTGYRTAA
RCYCYCMYTC AAGTGRMKAC CRGRRAKRTR WARYRWKRWS ACTAGGTTTY GTGTGYRTAA
GCCCCCATWT WAGKGRCKRM YARARGTRAA TRATATTRWS MYYRRGTCAC RKGTGCRTAA
GMYCYCMCTY WCGGGRAGGC TGRGGGTRWA AAATATTRTG MYTAGKYTAT ATGTGCGTGG
GCYCYCMYTT WCGGSGMGGC YGRGGRKRAA ARRTGWKATG MYYAGGCYAT ATRTGCRTRR
GAYCTCAYTY WCGKSGAGRC TARGRGKRAA TRATRWTGTC CTTAGKYYAT AKRKGCRAAR
GCYAYCCTAT AAKKSRCGAC CRGGRAGRAA TGATATGRTG MCYRAGTYWT GKRTRCAWAG
GCYATCCTAT AAKKCRMGRC CAGGRAGRAA AGATATGATS AYYARGCYWT GTAKRYRWAG
GAYATYMTAC AAKGGRAKGC CARARAGRAA WAATRTGATC MYCGGGCYTY GKAKRCRTAR

RMYCTTCGCW RYYYCRRGRK CTWCCGGYKY AMAYRWYGRG MYASWGTWAR YCMGMMCGGY
RCYMYYCGCA RTCYCGRRGG CYTCCAGCKY TAWYRTCGAG MYGSTSTTRG TCAAMMCRSY
RMCMTYMKCA ATCYCGRGGK CYWCCGGYKY AMWYGWCRRG MYACTGTARR YCAGCCCRGY
RMYMTYMKCW RTCTMARRRK TYACCGRYTT TAATAWTARA MCRCTCKARG YCARACYASY
RMYMTCMKCA ATCTMAAGGK TCACCGRYKT WMATRWCAGA ACACWSKARG CCARACCAST
AAYCYTMKAW ATCCMRAGGK YYACTGGYKY TMWYGWCAAG MTASAGTAAG YCARACCAGY
GAYMCTMKCA AYCYAGRGGG TTASCGGYTY AMACAACAAR MTRGTCGAAG CYAGACCRCC
GACMCYAGMW RTYYMGAGRG YTASCGGYKY AMATAACAAR MTASWCKAAG CTARACYRSC
GAYACYAGCW ATYYMGAGRG TTAGYGGYKY WCWTGACRAR MTACTCTWGG CTAGACCGSC
AACMYYMGAW ATCYMAAGRK TYTCCGRYKT TAATGTCAAR ACRCWGKTRR YYMRAACAGT
AMYATYMGMA ACCYCAARRK TTTCCGRCKT ACATRWCARR AYGCTSTTGR YYMAAACRCC
AAYATYMKAW RYCTCGRRRG CTWCYRGCTY WCATRTCARG MCRCWSTTRR YCMAAMYASC

CCRCGGGCAR TYSAGCRMTR ATKTYGAKGC TGGGKRKCCG WYCYMAAYGA WWTTTGGGGA
YCRYRGRCRR WTSTGSRMYG RKKTTGRTGY TGGGGRTTCT AYMTCACCGR WATTTGGGKR
CMRCGGGCAG TTCTGCGMYA AKTWTAATRC TSGGKGKYYK AYMTCAMCGR TATCYGRKGA
CMAYACATRR WCSWGSGMYG RTTAYGRTGY TCRRKRKCCK AYACMACTGA TWTTCKGGGG
CMAYGSRYAG AYSWGSGMYG RTTWYGRTGC TGARTGKYYG ATMYCACTGR TTTTYKRKKG
CCACRCATRG AYCWGCGCYA GGGWTGRTAC TCRGKRTCCG ACACMRCYGA AWTTCGRKKG
YCACGGGTAR ATGAACGCYR RKKTYRRGAY KGRGGRTTCT WTATARCYGR WAYYYGRGGR
YAAYGGACAG WYSARSRCYG AGGTYARGAC KGRGGGTCYT TTAYARCYGA TACCYGAGGR
TMATGGACGR WTSAASGCYR ATKTTAAKAY KGGGGGTCCT WTATMRCCGA TWCCYKRKGR
CCRYGSACRR WCSAGGGAYR GTKTYAGTRY TGAAKRGYCT AYCTAAMTRR WAYTCGGTKR
CCACGCRTRA WYSAGGRAYG RKTTCARTGT TGRRGGGYTT AYCYMAACAR WTYYCGRKKG
CMACGGRCAG TYSAAGGACR RKKTYGGTRC TGRAGRKYYT ACATCAMCGA WTYTYKRGKA

CTATTTTMYC TWCRRTARAY SGCWCGWWRT CYGAGWYAGC ARGSTRCWRA SMCSRRCWGC
YTAYWCWCYY TTCRRTWGAC SGCWTGAAAW CCRCGTYAGM AARGTGMTRW GMSSARYWGC
YWRYTYWMTC TTCRRTARAC SGCWYGTWRT CCRAKWCMGM AAGGTGATAW GCCCGRYAGC
CAAYWCWCYT TWCGATARAY SATATGWWRW CTGCGATMGM AGRGTRAWRT CACSAGTTGC
CTAYWCWCYT YWCGRTARAT SRYWYGWAGW CTGCGWCMGA AGRGTGATRT CACSAGCTGM
CTAYACTCCC TACAATWRCC SACWCGATGA CTGCGTTCGA AGRGTRATAT CACSAGCTAC
CTAYWYTMCY TTTRGYAAAC SACATGTWRT CTACKWYARA MGRGKAATGW GACSGGCAAC
TTAYWYTCYY TTCAGCWRAC SRCWTGTART CTAMKWCAGA MGRGGRAART GACSGGYWAC
YTAYATWCCY TTTRGCWRAY SRCWYGTARW CTAMKWYAAA CGGGTRATGA GACSRGYTAC
YTRYWTTCCY YTYRGTWRAY SGCWTRTTRT SYRCGATCGC ARRGGAATRT CASSAGYWAM
CTRYTYTCCC YWTGRTWGMT SGCWTRATRW GYACGATMGC ARRCGAATRT SASSAGCWAC
CWRYTYTCYY YTTGGTTAMY SGCWCRTTGT CYACGWYCGM ARRGTAMWRA SACSRRCWRM

AGRGTYCYTR RSKGGMGTAW STGWYCGTYY WRRCYYARTG GCCCGAARTG TGMGGGCYTA
AGAGTYTCCA GSTGGMGTGW STGWTYATCC WGRSCYMRYR GCCAGWTGTG YSMGKGCCKA
WGRGTYYTTR RGTGRMGYRT STGTYYRTCC WARCYTARTR GYMCGAWRYG TGCKKGCCKA
TGARTYYYCG GGKGGMRCRT GYGACTRTTT WGGCCTARCA GYAAAATGYC TGMTKACTGR
WRARTYYTCR RSKGGAGCGT GCSTYTGYTT WGRCYTARCA ACAMRAWGYC CGCKTACTTR
AAAGTYCTCA RCTGGMGCGT GYGTCTGTYT TRRSTTAACG AYAAAAAGYS TGMTKACTGR
WGRGCYYCTA GCKRRAGTGW CTGTTCGTTT WRRSCCARCG GYCAGATGYG CSMKKGCTTA
AGGGTYYTCR GCGGAMGTGW SCGWYCGTTT WRRCCCAACG GCCAGATGYG CSAKTGCTGA
AGGGYYYYTA RCTGAMRTGW STGWYCRTTT WRRCCYARCA GCMAGATRTC CGAGKGYCKA
AGARYYCCCR GSTGGMGYAT SYCWTTGYCY WGRCYYMACA GCMAGWWAYG CGAGGGTTGA
AGARTYCCCG RCTAGMRYAT CYCWYTGYYY TGRSCYMACG RYMAGWWAYG YGAGKRCYKA
ARAGTYYCYA GCKRGMGTRT CTSTCTRYCY WGGSCTMAYR RYMAGWWGYS CGAGKGCTKA

TGRKWRWKRS GCARKYWMTY CMSGKWAATA GRYATYTKKG GAGYYMWAAW AACCTGTTGA
TGGKAGATGS GCAAKYWMYY CCGGGTAGTA GACRTTWTKG GAKCYCATAT ARYCTGTTKA
TRAGAGAKGC GCARKYWMTY CCSGGAARTR GACRTYWKKG GATCYCWTMT AACSYGTTGA
TGGGAGAKRG GYRATYAMYT TCGGKTARTA KAYRYTTKTG RAKCCMWWAT AGYSYGYWKM
YAGKAGATRG GYRATYAMTT TCGGKWAGTG GAYRYCWGKR RAGYCMTTAW AGTCYGYWGA
TGRGAAATAG ACGATYWMYT YCGGKTAATA GATRCCTKTG AAKYCMTWAA AATCTGYAKC
TGAKAGTTAG GYGGGCTMYT YCGGGWRGTG GATGCCAGKG GMGCYMTTCW RRCCTGTTGA
TGRTAGAKAG GCGRGCTMTT CCGGTAAGTG GAYGYCWGTR GMKCYATTAW RRCCTRYTGA
TAAKWGTTAS RYGRTCWMCY YCGGGWRGTG KAYGCCWGTG GMKCYMWTMW AGCCTRYTGA
CRRGAGAKRG GCAGGCAMYC TAGTKAAAWG GRTAYCTTKG GAGYYMAWMT RRCGTATWGA
CAGGAGWGAG RCRRGCTMYY YMSKKWARTG KRYAYCTTTR GAGCYCWTMW RRCGTGTTKA
CARKWGWKRG GCAAKCAMTT CMGTKWRGAG TRYGYTTTKG GATCYCWAMW ARCSTGTWKA

GWRCCSMATT TTGSGCCCRM YCRYTYYTAT SAYRCGYCCC RAMARTCTTT RATAACTGGT
GWRSCSCATY YYGGGSYYRA TGRCYYTTAT CCYAYTTCMA RAAARAYTKC RAYGAYTGGT
GTRCCCMAYY TTGCGCCYRC CSACTYYTAT CATRYKYCMM GAAAAWYGTT RAYGAYTRKT
GTASSSMTTC TTGGGCCYRM TGACCYTTRT GAYGCTYTMC RAMMRTYTGT RRTAACTRGY
GWRSSCMATC YYGSGSYYGM TGAYCTTTRT GACGYKYCAM RRAMAWYTKT RGCRACTAGC
GARGCSAAYC TTGGGGTCGA TGATCYTTGT GACGCKTCAA GACMRATTGT AGYGACTGGC
GWGGSSATYT TCGCACTYRC TCACYTTCRT CMTGYKTYCM RRMAAACGTY AACRACTGTY
GWGGSSMWTY TCGCRCYYAC TGRTYTYCAT CATGCTTYCM RRMAATCKTC RACAACTGTT
GAGGCSAWYY TYGGAGCCAC TSAYYTTCAT SAYRYGTYCM RAAAAAYGTC RRCAACTGKC
CARGCSMTTY TTRGGGCYRA CGACTYYCAK SATGYTCTAC AACAGWYTKT RRYGTTTRGT
SARGCSATYT TYASGGYYRM TGAYYCYCAK SATRCKCYAC RACARWCTGT AATGAYYRGT
SARGCCAAYT YTAGACYYRM YGACYYYYAK GAYGYGYCCC RACAGWCTGT RAYGWCCRGT

MTARYYKYAC MCCAACCKMA SCCARWKYGA MAYATYAARR CRTCTTCCCS TYYYTGCCAG
ATAATYTCRT CYCAMCTKCR CCYWRWKYGM MAYRYYAARR TATTTACCCS YYTCYACCRG
ATAACTKYAC MCCAACCTCA SCCARTKYGM AAYRTYAMRG CAYCTTCCCS TYCCTGCCRA
MKMRTTKCRT MCMRAYTGMA CGYARWKCGA CRYATTTARA YATCYTCTCC CTYYYGYMGR
AKCATTKCGY MYMRAYTGAA CSCARATTKA CGYATTAAGA YRYCYWCTYS YTYYTGCAGG
CKMATTKCGC CCMRCTTGMG SCCAGATTGM CRCATTAAGA TGYCCATCYC TTTYTGTCGR
MTAGTTKCAY CTAAMTTGMA CCCWGWKCKA MAYRCTACRG CAYCTTYCCC CYYYYRCAAR
CTARTTGCAC MTMRMTYGCA CCCTGTTCKA CRCRYTAARA TGYCTWCCCS YYTTYRCCRA
MTAGTTKCAC ATCGCYCKCR CSCWRTTCTA CAYAYTAMRG CRTCTTYCCS YCTCTACCRA
AKARTYGYRY AYAAMYTTMR CCTAGWKCKM AAYRTTAARA YRYTTACTTS YCYYYGTCRG
MTARTTGCRC MTMRMTTTCA CCYAGTTCGC AAYATTTARA YAYCTWCTYC TTTTTGYCRG
ATAGTCGYGY MTCAMTTKCG SGTAGWKCKA MAYATTWARA YRCYTTYCYC TCTCYGTCGA

AGATAWGCTA CRTCRTTTYR YYYYKRAATW WYTCGTGCCA GCWCWTGTAT AGTCAWTGAA
RCACAAAYCR CRTCRTCYTR TYTYTGAWTT WYATGCRMCA RYTCWAGTAT WRTGTTYGGR
RSATATACYR CRYCRTTYTR YCYTGGAWTT AYACGYGCCR RYTCTWGWAT WRTSTTYGAA
RSGCAARTTA CGTMGWTTTR YCYTTRRATW AYTYCTAASA ACTCTWATAT TGCSTWTGGG
RCRYAARYCA CATMRTTYYR TCTYTGRATW WYATCYAASA ACWCAAATAT TGYSWWCGGG
GCRYAAGTTR CATMGTTCYR TTYCTAAATA AYWCCYAASG ACTCTWGAAT ARCGTTCGGG
GCATAARYTR YRYMRWYYTR YTYTGGAAYT TCATCCAASA ACATAARWAT AATGTWTGAA
RCATAAGTTA YGTMAWTCTR TTCTKGATYW TCACCTAASA ACWTWAAAAW WATGWTTGAA
RSATRAGTYA YRTCAWYYYR YTYTGGAATT TCWTSTAASA ACAYWARTAA ARTGTWTGAA
GCACRARTYR CGYCGTTYTR YCTTGRAAYA WCTTSYGASA ATWCATGTGT AGTGWWCRRG
RCACAAAYYR CAYCRTTTTR CYTYGGRWCA AYWYGTGMSR AYWCATGTAT AGTSAWYRRG
RCRYRARYTR CGTCGTTYYR YCYYKRRACW TCTTGYGMSA ATACAWGTRT ARTGTWYARR

ARGAACGTKK CRACGGACYR YTAAWGRCGA RGACARGCSR TYYCGGRGGG RWATGRGTTG
AGGRAYGCKG CGRCGGACYA CYAAWSRCGW GGAYRRSCSR YYTCGKAGKR GAATTRRWYG
AGGAWYGTKG CGRCGGACCR YTAATGGCGW RGMYAGSCSA TTYTGGAGTG GWAWGARTTG
RRARWYAYGK SGAMRGCCYR TYRGASRCGA GAMYRRSCSR YCTTGKRAKG RTATTRGATR
GGAAWYRCGG SGGCARMYTR TTARWSGCGW RAMCGAGCSA YYTTGKRRGR ATATKGGATA
RRARATATGT CGGCARCCTA CCAAASGCGA GGAYRRGSSA TCTTGKGGGG AAATTRGATA
ARGRWYACGG SARMAGACYR YYRAWGRYRT RGCYGAGCSA YTYTGKAGKG RAMWTAATYG
RGRRWYRCKK SGAMARACYA YTGAWGRTAT GGCTGASCSA TTYTGKAGKA AACTTAATTG
RGARTYGCKK CAACARACCA YTGAWGGYGW GGCYRACCSA TTTTGKAGKG AACTKRAWTG
AGRAWTGCKK SRRMRRMYCA TCGAASRTGA RGACGRSSSA CCCTRKARGG AAAWTGGWYG
AGRRWTGCKG SARAGGATYA TCAAWSRTGA GGAYGAGSSA YTTTRTAGKR AAATTRGTCG
RGGRATGCKK CRGMAGAYYA YYRATSRTGW GGACGRGSSA TYCYRGRGKG AAATKRGWTG

AAASRYYGCG CRYGAGCCGT RCRWAGRCAC TYGCGRKCRG GTACTTAGCT AAAAGYGWTT
WWASAYYAYR CRCRCGCCGT RCGWWCRCMY TYRYGRKMRG ATASTYRRCA GAAGGYGWTT
WAACAYYAYG CRTRAGCYRT RCRWASRCAY TTGCGRKCAG RTAGTTAGSW GAAAGYGWTW
WWGGGYCACA MRYACTYYAT ACRATCACMC GYGCRAGCRR GCASTYAGCT ARRGGCRTYA
WWASGCCACR MRYRCKTCAT ACGATCRCMY GTRCRAGCRR GCRCTYRACW AGAGGYGTYA
TAAGGTCACR ARTRAGTYAT ACGWTCGCCC TYGCAGGCRA GCAGCYAGCT AAGRGCGTCT
TWRSGTCGYR CRYRAKTCGC ATRAACGCAC TYGTRAKCRG GCACCTRRSA AAAGACRATT
TWRGGYCRYR CRYRCGYCRY ATAWASGTCT TYGTAAKMRG GCACCYARSA AAARGTGATT
TWASGYCATA CRTAAGYCAT AYGWACGTMY TYGTRAGCRG GCACCTAGGA AAAGAYRTTT
TAASGTCATA CRTRCTYYGY RCGWACRCMT KYRYAAKMRG GCRGYYRGCT AAAGACGWTT
TAASGYCAYR CRTGMKYCGY GYRWWCRCMC KYAYGAKARR GYGGCTRRCT AAARRCGATT
TAASGYYATA CRYRCGYYRC GYGWTCRCMC TYRYAAGARG GCRSCYAGCA ARAGATRATT

SWAAAGATGK MCYTTGCCGG AGWGGCCGAG YGAARRRGGA AGAYATYGCC RRGTCTRGCC
CARWAGRTGK ACTTTGMCCG WGTGGYCGAA YGGARAGGAR WGACAWTGCC GGGTCTAGCY
SAATAGATGK AYCTTGCCSR WGTGGCSGAG YGRAGARGAR AKAYRTTGCM ARGTCTGGCC
SWRAAARTTG ATTTGSACCG ARTAATSGAG YGAGGGGGAG TGAYRAYGCC ARGCYTRRCY
CWAAARAYKG MYTTGGACCG TRWRATGGAG TGAGGRGGAG WTWYRATRCA GGRCTTRGCY
SAAAAGATTT AYTTGGCASG WATGATGGAR TGAARGGGAG ATTYGACGCC AGGTTKARCC
SWGWGGATKG MCTTTCAACR TRWAGCCGGA YGAARGGGRR TTAYRWCACA ARGTYKRRYY
SWRARGATKK ACTTTCMACG WATAGYCKRA CGAAARGARG TTAYATYACA AAGTTTAGYY
SWRAGGATKK ACTWTCCMCR WAWRGYSTAR YGAAARGAGR WTWYAWTACA AARTYTAGYY
CAGAAGRCKK ATTWKGAMCG AGWRRCCGAR CRGGAAGGAR ATWCRTTRGM GGRTYTAGYY
CAGWAGRTTK MYTWGGACCG AGTARYCGAR CRAGARGGAR ATACGATAGC GGRTCKRGCY
SWGAAGGTGK AYTWGSMCCG WGTAGYSKAA YRGRARRRRR WKACRATRSA GRGTTTAGYY

AGRWGYGTTG WYGCGRWCTA YRRRGCCAYR MYTRCACARM STYGRYMTRC GWAYYGCCWT
GRATRCGWTR WYAYGRTYTM CGRAGCCRCR CYTAYGCAGA GYTCRYCKRT GTCYTGSCTT
RGRWGCGWTR TYACGRAYTM YGAAGCCRYR MYTRCRCARM STYSRYCGAY GACYTGCCTT
RGGWACGWWA AYRTKRWCTC CARAGACACR ATTGYRCRGC GTTCRYAKAT GWMYTGSCWY
RRGTACGWAA AYGTTRWYTC CARAGAMAYR ACTRYACRGC GYTCRYAGAY RWMYTGSCAC
GAGTAYGAWR AYRTKGWCTC TAAGRAMRYA ACTGTASGGC GTTCRYAGGT GTATTGCCAC
RARWRCGWTA TYRCKRWTTC TAAARCCAYR CCCGYRGAAA GTCSRYAKGC GTAYYRGCWT
RARWGYGATA WYACKRWTYC YRAGRCCAYR CCCACGSAAA GTCSGTATGC RTAYYGGCTC
RAAARCGATA TYGCTRWYCC TRAGGCMRYR ACCGYRSAAM STCCGTAKRC RWAYTGGCTT
RRGWRYTWAR WYAYKGWTTC CAAARCCRYR MTTRYASAAA GCCCATCKAT RTCCYRSYAY
ARRWAYGAWG ATRCKRWTTC CRAARCCGYR CYTGCASAAC GYCCRYMTAT AWACTRSYAC
RRRAAYKAWA AYAYKRWTTM YRAGRCMRCR MYTGCAGAAA GTYSATMTAY RAAYCRCYAY

MSMGYTSTTG GRAKCTATTA MGCARARGRR TCARYKCTTA RCAYCWTYGR YCATGTGGCT
ASMAYTCYWG GRGKMTATTA MGCAAMRGGG WCRAYKCTTG RCRTYTYTGA TTATGTGGCY
ASMRTTSYTK RRRKCTATTA CGCAAMRGAG WCAGTGCTYA AMRTCTYTGA TYATGTGGYY
CCARCTSYTG RGRKMCRCTA CRGTRAAGAR TSRAYGMTCR RCRTCATYAR TTAYRGASTC
CSAACTSYTG GRRKMCRTTA CRSWGCRGRA TCRACGMTCR RMGYCAYYAG TCATGGRSTT
MSAACTGCTK RRRKACRTCA CRGTRMGRAG TGGAYGCTCG RAATYAYTRG TCACGTACYY
ACMRYTSYTT ARAKACATTG MACWAAAGGR ACAAYKMTTR AAAYYWYYRA TTATGGRGCC
MSMAYTCCWT GARGAYATTR CRCWRARRGG WCRATKCTTA AMRYYWTCAR TTATGGGGYY
MCMACTCYWT GARKMCATTR CACWAMARRG WCAATGMYYA RMAYCWYYAA TTATGGRGCY
CSMGCYCYTG GRRKCCGTYA MASAGARGAG ACRAYTCCTG AAGYYAYYGA TTGTGTRSCT
MSARCCCCTT GRGKMCRYYA MAGWGAAGAR WCAAYKCYCA RAATYAYCRA CTATRTGCCY
MSMGCCSYAK RRRKAYATCA CGSWRMRGRG WCRAYKCYCA RAGTCAYYRR TTRTRTGSTC

TGARTTRTCT YGMYCAATYT ATRTGRCAGC RGAYMAYRAC TRSCSTCCTT AYYTYTCYYS
YGARTTAYCT YKMCTARYCT RTRYGGCRRY RGGCMATAAY KRSCGTCACT AYYTYTCCYS
YGARTTRYCT TGACYAATYT ATRYRACAGY GGACMAYGAY TRGCSTTMCT RTTTYYCCCC
TAARWCAYTK YKMCCAGYTG AYRTGGCGRY GGGYATTRWC TRGTSTCCYT ACCTTCCTTS
CRARWTATCK YKMCYAGTCK RYATGGCRRY GSGYCWTRWC TRGYCTCMYT RCYTYCCYYS
YAARTCATCT YKMCCAGTCK AYATGGCGGC RGGTCTTGTC TGSTSTYMYT ACCTTYCCCG
CRMRWTAYYT TKMYTARYCT ATGTRGCGRY GGACMACRTC KAGCGYYATC ATCTYTTTCC
YRARWTAYYT YGACTRATCT ATGTAGCGAC GGRCCAYRWC TASCGTCATC AYTYYTTCTC
TRMRATATTT TKMYTARYCT RTRTGGTRRY GSAYMAYGTC TAGCGYCATY AYCYTTTCTS
CRMRWTAYCK TGCCYRAYYT AYGTAGYARY GSGCMWTATT TGGYSYTCYT RYCCYCCCTS
CRARWTAYYG YKMCTAAYYT AYGYRGYAAC GGGCMATATY KRSYGTCACT AYYCYYYCTS
CGCRTTRYCK TGCCTGRYTT RYGTGRYARY GSGCMAYRTC GASCGTTMYT RCTTYCCYTS

KRAGWCYWYT SYRWTGAKTY ATWRCMTMRC CCYRKTGWYK AAAYWRAAGC GTCGAAMGRW
KAACATYAYC GYRWCTAKYY RYTACMTMRY CCYGGTGWYG AAACWGARRC GTCGMAMSRA
KRASACTWYY CCAATGAGYC RTWACMTMAY CCYGGTGWCG AAAYTGAAGC GTSGAACGRW
GAWSWTYACT CCRTTGATTC RYTAMCKMGC CYTRTYATYK AAAYAAAGGM KYCTCTASGA
GAWGTTCWCT SCRWTGAKTY RYTACCKMGC CYTATCGTYK AAAYWAARGC KTSKCWCCGA
GATGTTCAYT CTRTYGATYC ACTACMGMGT CTTRTYAAYG GAACAGAAGA TCCTCTAGAA
GAWSWTTWYT GTRTYGCKYY ATTGACTMRC CCTRKYGWYT RATCAGARRC GYSTMWASAT
GAAGTTTAYT SYRTTGMTCY ATTAMCTMRY CCTGGYRATK AGTCTGARGC GTCKATASRW
GAWGTTYWYT SYGWYGCKYY ACTGAMKMAT YCTGKTRATT RRTCAGARGC GCGGATMGAA
GRASTTTAYC CTGATTAKTY ATWAMMGMRT CYTGKCGWYT RAATAGRAGA GTGGCACGRA
GAAGTTCWYT SYAWTTMTTY AYWAMMTMRT TTTRGYRTTT AAATAGRRRA GTGGCAMGAA
GRAGTCCAYC SYAWTTAKYY ATWAACKMGT CCTGKYGTTK AAAYAGRRRM GYCGCACGAW

YCGRYGATMG GGAGARRACG RGGTAGRSRC TYYCKWGACG GTCCCAGTGW GKYYATMCCR
TCGAYGWWMA GGARRGGAYR RRKYRCGGRC TTCTKWRAYG ACYCCMRTGA GKCYRKMYCA
TCGAYKATMG GGTGARRACG GGGTRSRSRC TYCCKWGAYG RYCCCAGTGW GKCCATMYCG
TTRATGTTMR GKAAAGRATG AGGYACRGRC TYYYGWGGYC RYTCTCRTGA GTYYGGCCCR
TYGATGTTMG GTAARGRAYR AGGCACRGRC TYYCKWGGYS RYYCYCRTKW GTYYRGMYCR
CTAATGTTMA GGAAAGRWYG AGGTACGGGC TYCCKWGGYG ACTCYAGTGW RTCYRGAYCG
TTGATGTWAR GGTRGGRACG AAGTACRGGT GTTCKWAGCG GCYCYAATKA RKTCAGACCG
CYGATGTTMA GGWAGGRAYA AAGTACRGGT GTTCTWGACG GYYCCCGTTA GTYCAKACCA
TCGATGWTMA GGARAGRWCA AAGTACRGRT KTTCKWGRYG ATCCYMATTW RTYCRGACCR
YCGGTGWAMR CGTGGGGWYG AGTCACGCRT TTYYKWGGYG ATTTTMGATW RKYTATMCYR
TCGRTKWWMR CGWGRRRTYG AGGYRCGSAY GTCCKTGGCG AYTYTMRATW RTYYAKACYG
TTGRTKTWMG SGTRRRRTYR AGKYAGGSGT KTCYGWGGYG AYTCTCGTKT GKCCRGATYA

SSRCTCTCGY ACCCCGRGTR MCATTCCGGA GGWRCCRCSR TRTGTRTTRY CGTWCYTYWG
GCGCTCCCSC ATYCCGGKTR MCRYTCCGGA GGWGCYRCSR TRWGYRTTRC CRWWCYKCTR
CGGCTMYCGY WCYCSGGGTR MYATTCCGGA GGWRCCRCSR TGTCYRTTGT CGTTCCTYWG
CSGYKMTYSY WYTCCRGGTR AYATYYCGGA GGAGCCAYSG GGAGCRYYGY CGTTCYKYTR
SGGCKCTYCT TYYYCRGGTR ACATTYYGRA GGARCCAYSR GRAGCRYYGY TGWTCYKYWR
CGRYTCTTGT TTTCSRGKTA ACRTCCCGRA RGTAYCACCR KGAGCRCCGC CGWTSYKCAG
SGACKCYCSY TCTCCRRGCR CYAYTYTARG GGWAYYAYGG KGACCRTTAC YRATCYTYTR
GGRCKCTYST TYYCSRAKYA MCATTCCRRA GGWRYYACGG GAASCRTTAY YRATSCKCTR
GGRCGCTCSC WYYCSGAGTR ACAYYCYARR GGWACYAYSG KRACCRTTAC YRWWSYTYWG
CCAYKMTYGY WTTYSGGGCR MYGTTCCRGA ASARCTGCSR KRWSCAYYRT TGAACYKYWR
SSACTCTYGY WTYYSRGGYR ACRYTCCGGA RSARCYGCGR KGWGCATTGC YGAASYKYWG
SGRYTCTCST WTYCCGGGYA MYRTTCCAGA RSWRCTACGR TGWGCAYYGY YGAWSYTYWG

WTRCTYAAWY GTGCSWATKY TCCGTGCCRW WCMYYRYRAY KCAMARCGSG WRTAKARYGT
TTAMYYAAWC ATGCCWATTC TMSGTATGRT ACACYAYRAY TCRMRRMACG TRTAGAGTGT
ATACYCRAWC RTGCSARTKT TCCGTGCCGT TCMCYAYRRT GCACARCRSG AATRKRRTGT
WTRCYTGAAC GGCCSTAYKT CACACGYGAT AYMYCRCAAY TCGCARMGGG TRCRGRRYTY
WTGCYTGAWY GTCCSWATGT CACRCGYGAT ATCCYACRRC KCRCARCRSG TGCAGRGYTY
WTGCYYGAAC GKCCCWAYKC TMSACGTGGT ATAYCATAAT TCGCARMGSG ARCAGAGTGT
ACGATCGGAY GTSCSWATTY CMSRYGCGGW AYMYYGCAGY KSACRRAAGG TATAGARYGT
AYRATCRGAT AKGCCWATKY CACGYRCGGA AYMYCGCRGY KGAMAAAASG TRTAGRACGT
AYGACCRAWC AGGCSTRTTT YMCGTAYGRA ACCCYRYRGY KSACAAAAGR TATAGARCGT
AYRCYTRAWC ATSMGTRYKY YMSGTGTGRA WCMCCRYRRC KCAARAMRSA ARTAKRATGY
AYACYYGATY RTSMGTATTC YACGTGTGAA WCMYYRCARY KCAMARCRSR WGYRGGAYGY
AYRMCCRRAC ATGMSWACKC CCCGYGYGRW WCCYCGYARC KCGCRRAAGR WRTGGRGTGY

ARTTAAATTG TCACGTGGCT ACRTYGRCTG TATATGMCRA AARSMAMCAT TYRCWYYWAR
RRTTAWAWTR YCGCATRGCT RYAKCGRAWG TAYRTKCYAT AAASMAMYMT YCGTWYYTMR
ARTTAARTTA TCACGTGRYT ACGTTGRCTG TATGTGMCAW AARSCAMCMT YCACAYCWAG
RRKCAARTTR CCRTATRRYT AYGTCGRAWG TRTRCKATAT AAGGMMCYMT YCGTACCAMG
RRKCAWATTA CCGCATGRTT AYGTCGRAWG TGTGCKATGA AAGCMMMYAT TCGTAYYAAG
GRKCATATGA TCGYATRRTC AYGTCGRATG TGCGTTATRT AARSCMCCAT TCGTAYYTCG
RRTTTTATTG YMGYATGATT ACAGCARCAS AAYAYGAYAW AAGGMMMCCY CYGTACTTAR
RATCTTATTR CMGYATRRYY AYAKCGRCTC AACRTKCYAA RAGSMMATCY CCGTWCTTAG
RRGTATATTR CMAYATRRTT AYAKCRRMTC AAYGTKMCAW GARSMMAYCC CCGYWYTTMR
RRKYAWAWKR TCGYGWGGCC RYRTCARMTG TAYRYKATRW AWGSMMCTMT YYGTWTYACR
RRTYWTRWKR TCGYAAGRCC RCRGCARMTG TAYRYGATAA AWACMCAYCT CYGTTYTAMA
GRTCATAWGG YCACATGGCY ACGTCARATG TGTGYGAYAW AWGSMMCCCY TYGTWCCAAG

KGGYRWYCYT ATCARTATGT AGCYSCACTA CRATATATAC WRAYGCMCRY MMAGGCTCGC
TKGTRACCCT AYCGAGAYKY AGYCGTRYWR YGCWWWATRT TRRYGCACRC AARRGCYCKY
KKGYGTCCCT ATCGRKAYKT AGCYCYACWR CGAWATATAC TRRYGCMCGT AAAGGCTYTY
TKGTGAYMTW AYCARTAYKT GACCCCRTTG TACWATRYAT WRGYGGASRY MARRRCYTGY
TGACGACATA ACCAATACKT ARCCCYATTG TAMWAWACRT WRGYGGASGY CAAGRCYTGT
TKGCGACAYT TTAAGTACKY GGYCCCATTA TACWWWACGC ARAYGSAGGT CCRGACTTGC
TKAYGTCCCT WYMGRGGCKY ARYYSTATWR CAMWWWATAC WRGYGGMCRY ACGRGGTTGY
KKACRTCCCA TYMAGGGCKY AGCYSTATWR YRAATWATAC TRGYGGMCAC MCGAGSCTGC
KKACRTCCCW AYMARTGCGY GRCYGTATWR YACWAAATRC WRGYGGCCRC ACGRGSCYGY
TKRCRAYCYA TYMGRGRCKY ARCCCCRCTR YGATTWATAC WRGYRGACRT MMRGRCTCGT
TKAYGACCTW ATCGGKRCGY AACCCCRYTR TRATWWRTRC WRGYRSACAY MMGRRCYYGY
TKAYRACCTT ATCGRGRCGY ARCCCTRCTR TGMTTWRTAT WRGYRSACRY AMAGRCTYGY

TGGSGRGTGC AGGTYTGRMR TYYKGAGMAG ACGMGCGTRA RTYATCTTST CGAGCAGYAY
KGRSTAGKCC AGGWYTAACA WYYKGAKATG ACRMACRTGA ATTATCYCST YAAGYAGCMT
KGGGKRGKSC AGGTCTRACR WYCTGAGCWR ACGMRCGTGA GTYRTYTYST TGAKCAGTAT
TRRGGAGTSC AGTAYTAGCR WCCGTMGMAG GGACRCGTAG ACYATTTCCT YGATCARCAT
KRRSGAGTSY AGTATTAGCG WYCKKMKMWG GSAMGCGYRR RTYRTYYCCT TGAKCARCAY
GAGGGRGTCY AGGACAAAMG TCCGGCGCAA RSACRCACAA GTTGKYYCCT TGATYARCMT
KGGSGAGTCC AAGTTAAAMA TTCGGAKMTA GCGMACGTRA RYTATTYCCC TGGGYCGCMY
TGGGGRRTCY ARGATAAACA TTCTTAGCTA RCGCACGTAA AYTAKCCCCY YGGGTMGCCY
KGGGGRRTCC AAGWTAARCG TTCKKAGMTR RCGCRCRTAA AYTAKYCCCY YGRGTCGCCY
TRGGGRRKCC GGTACARAMA TYCTKMTMTR GGGCAGRTRA ACTGTCYCCC YGGKYAGCAY
KRGSGARTCC RGTATTRRMR TTCKTATMTG GCRMASRTGG RYTATCYCCY YGRTYAGCAY
KRGGGRGTCC RGKAYTARMG TYYGTMKATA RCRMAGRTGG RTTATYCCCY YRGGYAGCMT

GCYTGCTGRY GCTRTRCAGS RCGSCCMCYK GGTACTAGGG CSCTGYCRRR YWYWTAYCGG
RCTWRYAGRT GCTRYGCGRS RTGGCCACCT RGTTYTWGGG TGYTGYCGAR TTCATRTCGA
GCTTGYWGGT GCWRTGCRRG ACTSCCMCCK RGTWCTWGGG CGCTSYCGRA TWCATRTCGG
GYCWRYAGAY GTWGTACAGS RCKGTCAYYK GGTTCTWGGR TGYCSYCAGR CAYWYAYCSG
ACCWGYWGAY GYARTACARS RCTSTCACYK GGTWTYTGGA TGTCSYCGAG CATWYRTCGA
ACCWGTAGAC GTARTRCRGG ACTCTCAYTG GGTTCCWGGA TGTCGCCAGR CWTAYATCGA
GYCWGCTGGC ACWRTAYRAG GCTCTTATTT ARCATYWGTG TGTCSCYGRG TTCWCRTTSG
GYCTGCTGRT ACTRTAYGAG GCTSYCACYT RGCATTARGR TGTCSYCGRG YTTAYAYTCR
GTCTRYWGGT RCWRTGYGAS RCTGYTAYCT RAYAYYAAKG TGYTGYCGGR YTYACACYSA
RYCTRYARRY GCWRCRCGAS RCGGYYATCT GGTTCCWGGA TGTCSYYRRA YACATATYGA
RTCTRTARAY GCAGYACGAG RCGGYTMYCK GGTTYYAGTR TGYCSCYAGA CAYATRTCCR
ATYTRYAARC GCARCRCARG RYKGCYACCT GGTWYCAGGR TCYYCYCRRR CWYAYGCTGG

TTCACYYAWG GAGGRGRWRW YGRAGTMATY MKACYYTWCC CYGYYGWCAC KTGSCYTGCS
TTYACCCRWC RRRGAKRWRW TRAAGTMRTY CTACCCYACM YYTYYGTCAC KTRGYYTKCG
TYYAYYYRWG AAGGRGRWGW TGGAGTMRTC AKACCCTWCC CCKYYGWYWC KTGGYYTGCG
TYYATTCGTG RGGRGKRWRW TGGGGWMGTT CKCCCCYAYM CYKTYGTTWT TCRSCYTKGG
TYCMTTCGTG RRARRKRWGW TGRAGAMATT CKAACCCWYM CCGTTKTTAT TTGSCYTTSG
KTCCTCCRWS AGRRGTRWGW CGGRGAMGTT CGAAYCTWCA CCGTYGWCAT GYRSCYTTCS
TTYCCCTRAS GARRAKRWRW TGARRWMRCT CTACTYYWCM TYTTCKTCAC TYGGCYTTCC
TTYACYYGTC RAGRAKRWRW TAAGGTMAYT CTACTCYWCA TCKTCGTCWC KCRGTYTTCC
TTYACYCRTC RARRAKRWAW TRARATMATY CTACTYYWCA YCKTCGTYTC KYGGCYTTSS
KTYMYYTGWS GRGRRKRWGW TGAGGAMATT AKMMCCTWCC YCTTTKWTTC TTGSCYKGGS
KYYMYYYRWS RARGRKGWRW TGAGGAMATT AKAMCCYTCC CCTTTKTTTC KTGGCYKKSG
TTYMYCCRWC GARGRTRAAW TRGRGWMRTY MTMMYCYWYM CCTTTGWTWC KTRGCYKGCG

ACYCYCRACY AATACAARGG GWGRAYRACR AGGWATKCTY CCTCTCYAAT CATARRGGCT
GTYCTYRAGY ARTAMAGRRG GWGRGYRATA AGGWATGATT CGTYTCCART YAKAAGGGMT
ACYCYCGRSC ARTAMAARGK GWGRRTRACA AGGWATKMTC CSTCTCYMAC CTTARGGGMT
RYYCYTGAGT WGYWCWGGRK GWGGGTGAYA RCRWWWGCTY YCGCKGYMGT CWGRAAGGCW
ATYCCYGAGT TGCAMWAGRK RWGRGTGATR GSGATTGMTY YGGCKSTAAY CWGGRRGGCT
ATYCYCRAGT TGTTCAAGGG GWGARTGACR GCAATWKMTC YCGYKGTAAT CTGAGAGGMT
RYYMYYAGGC AGTAATGRRG AWRRGYGCTR GSRWWTKCTC CCGCTGYAAY CAGRRGGSCT
GCYCYYARGC AGTAATGGGK ATAAGYGCTA RSGAWWGCYC CSGCTGCAAT CAGRRGRCCT
RYYMYTRGGC AGTAAWRGGG RWRRRCRMYA GCGAWWGCTY YSGCTCCAAC CAGRRGGSCT
RCYMYTGGGC AGTTCARGRT RWGARTRMCR GSRWWAKMYC YSTYTSYMAY YWTRGRRSCW
ACYMYYRGGY AGTACTAGGK AWGARTRCCA GGRWTTKMTC YGKCTCTAAT CTKAARASCW
AYYMYYAGGC AGTWCTRGGT AWGRGYRCCA GSRWATGMYT YCKCTCYMAY YTGRARGGMW

CACCRRAGCR YTCCTTWAAM SCSAGAGAAR KTAAGGGAMA CRTRGWATTT CCTYRCYMSR
CACYGAWACR YTCYGTWRTC SCSAGWRAMR GTARGRGWMM CRYGGWMTTT TSTYGCTMSG
CAYCRAARCR YTCCTWWAAM GCGAGTRACR KTRRGRGAMM SATGSWATTY TCTTRCTMSG
YWYYRGAGTA CTSTTATGTC CTSAKTGRCG KTARRAKACA GATRCWMYTC TCTCGTYMSA
CWYTRGARTA CWGYKAARTA CYCATAGRMG GYRARAKACM SATRCAMYTY TCTCAYYMSA
CWYTGGAGYA YTGTTAARTA CTCATTGAMG GYAAARGACA GATRSTATTC CSTCACTCSA
YWCCGRTRTA YACCKATRAA CYSAGAGRCG GYAGAGKAMM SAYGSAACTT YCWCAYYCCA
TACCGRWATA YTCCKAWGWA CCCAGAGRCG KTAGRGKWMC GACGSAATTC TCWYAYYCCA
TACCGAWATA YACYKATRWA CCGAGAAACG GTAGAGTACC GATGGTAYTY YCWYACCCSA
CWTCGAAGYG TTCCTWARTA CTSWKARAMG TTRRARKAMC GRTGGAACTT YSTYACCMSA
CAYCGRWATR YTCYKAAATA CYCWKAAACG TTGGRRTWCC CRTGGAAYCY CSTCRCCMSA
CWYCAAWATA YTCCTTWRTA CCSWKWAAAG KTRGGGKWCC CATGGWACCY YGWCRCCMGA

AMYGGYGRYT ARRWSARCAM TSAATRRTTG RCYYACGKAR CCTYYCCCGY RAYRSRYTAA
AMYGKYGRTT AGRASARYWC TGRRTRRTYG GTTCACGTMA YCTYTCCMRY GACACATYAA
ACYRKYRGYT ARRAGMRYAC TSAATRRYYG RCTCAMSKAR TCYYTGCCGC GAYACRTTAR
ACTGKCARTT GRRAGCRYWC YSGACRRYCA RTCCRAGTMA CCTTCCCAAT ARYRSRYCAA
AMYGKCARTT RRRASCRYWM TSGRCRRYYA RYYCGAGKAR CCYYCCCCAT AGYAGATYGA
ACTGTCGACT ARRACMRYWC TSGACRRTCA RCCTAASTAA CCYYTCCCRC GAYAGACTAA
RCYGKCGRYT RGGWSARCWA YSRGTRRTYG RYCYRCGTAG CTTCTCACAY AATRSRYCAA
ACYGGCARYY RAGACARCWM CSGRCRRTYG GCCTACSKAG CTTCYCACAC GATRGRYCAA
ACYRKCGATY GGGWCARCWM CCRGYRRYYG RTCTACGTAG CTTCCCACAT AATAGGYCRG
RCYGGCRACC AGRACMRCWA CSRRCRRYYA RYCTGAGKMG CCTYYGCCGY GACRSACCAA
AMYRGTGRYY AGGACMRCWC YSARYRRYYR RTCTGMGTAG CCTTTGMCGC GAYGSAYCAA
RCYGGYRGCT ARGACMRYWC YSAATRRTTG RTCTRMGTAG CCYYYSMCGY GAYACRYCAA

GCYAAYCAKW SCMARARMAC SSTCAACMCT KCYMCGGCRT TCCGCMTATT CSCGTTATYA
GCYAATYGKA SAAMRWRMAC SSYSARMACY GCYMCGGCAT WCCGGMWAYT CGCGWTRCTA
RCCAAYCRKW SAAARTRMAC CSYCARCMCY KYYMCGGCAT WCCGSCWATT CGCGWTATYA
GCYAACCGKT GMACRTRCAC CSYGTGCMTT TYTCMCCCAG WYTGCMWCYT TGCGTCGCCM
GCTAATCGTT CCAMAARCAC CSYGWGCMTT TTYCMCCCRT AYYRSMWMTT TGCGWCGCCA
GCTAATYGTW GAAAAARCGC CSTGAACCTT KYTCACGCAT TYCGCMWCCT TSCGTCRTYM
GTTGTTYRKA SMMMAARMGC SSYGARMACT TYCMCGGTAT TYCGCMWATT YSTGTTAYYM
GYTGWTYGKT CAAAAARCRA CSYGARCACY GYCCCGGYAT WCCGCMAATT CSCRTTAYYA
GYTGATCGTA CAAARARARM CSTGAAMACY GCCCCSGYAT TYYRSMWATT CCYATTAYYC
RCTAAYCGGA SAMARWRCAC SCYCWGMCCT TYTCCSGCRK TTCAGMWAYW YSCAWYRTYA
RCTAACCGKA SCAMRWRCAM SCYSARMMCT GYTCCCGCAT TTCRSMAATA YGCAWCAYTA
GCTAATCGKW SAMMRWRCAC SCTCWACMCT KTYCCSGCRT TYCRGMWATA CGCAACAYTA

GRRTYYATRA TARARGTTRT GMCTRYYYSR GYKCMTCAWC CGACYACCGW WGAYCYYTAY
GAGTYYACAA TARAGRCTGT RCTYRYYTSA GCGCATCAWY CGRSYRYTRW WGRCCYCTAC
GGGWCYATAA YARARRYTAT GMCTAYYTSR RYGSCTCAAY MGACTAYYGW WGRCCYYTTT
GAGTYYRTGA TARGRGCKGT RACCRYYYSR RCTGCYMCAY ATGSCRTYGW ARAYCYTYWT
GAGAYYRTAA TTRRRGCKGT GACYRYYYGR RYKGCTMMWY MTASYAYTRA AGATCYTYAY
GAGTYYAYGA TARAGGCGGW RACCRYYTGA RCTGATACWT CTASCRTTRT AGATCYTCTC
AARWYYGYRT TARRAACKGT RAYTRYYCSR RCTSATAAWY CGASTACCRW AGRCCYTCAY
AAGTYCRYRT YARGAACTGT GATTRTYCSA RCKGACAAWY MKGCYACTAW AGACCTTCWC
AGGTYYAYRT TARAAACTGT GMYTRYYCGR GTTGMTMAWY MGRSCRCYAA AGACTYTCWY
RAGAYYRCAA YWRGRGCTGT GMCTRYYTSR RTKCATCMAY CTASTRYTGT ARRCCYTCWY
RARWYCRYAA TWRGRGCTGT GACTRYYTGR AYKSMYCMWY ATRSTRCTGW ARGTYYTCAC
AARTTYAYAA YARGRGCKGA GMCTRYTYSR AYKGCYCMAY AKRCYGYTRT AAAYYYTCWC

TCACACGAYA ASCGTRCGTC ACRRRRATRR SKYYYGAACS TTGRYGATRA TRCYCGRRKM
YCACACTGYA ACYGYRCGTC GTGGRRRYRR GTCYYGGCCG YTGRYGRTGA TRYCCGARKM
YCASRCGRTA ACYGTACGTC AYGAGRRTAG GTCTTGGMCS TTKRYGRTGA TRCYYCGGKM
CCACGCTAYW GGYGYGSGYT GYGARRACAR STCCCRRCCG TYKACGRTRW TRYTYSAATA
CCACRYTRYA AGCGCGSGYT RCGRARACRA CTCYCRRCCG TTGRCGATGA TRCYYSARTA
CCTCGYTGCT AGCGTGGGCT GCAGAAACAA SKYTCAGMCG TTTGCGRTRA TRYTCGAGGM
YTASACTRTA RGTRTRCGCT RYRGARRCGA GKCCCRRCCS TYKRYGGYRT TRYYCGRGTC
TYTCGCTRCA RCCGTRCGCT ATARARACGA CTTCCGGACG TTKACRRTRT YRCYCGRGTC
YTTSGCKACA GCYRTACGYY ACAGRRACRA GTTTYRGACS TYKRCGACGT CRCCCGARKM
TCWCAYTRCA ASTRCASGYC GCRGRGACRA SKYYCAGAYG YCGRCGATRW TRYTTCARKA
YCWCAYTAYA ASTRTAGACY GCRGARACRR GTYTCARCYG YYGGCRATGA TRCYYGRAKM
YCWSAYTAYA AGYAYAGRYC GYAGRAACRA GKYTCRGATS TCKGCRRTGW TRTCYGRGTA

STGKYYGTAT GCCAAYYGCY CGTRRARSGC YRCCATCCAA TTSMAATATY TCYGRRTGWA
SCGKCCGTAK GCCAAYCGCC CGTRAAACGC CGCYGGSYWG YTSCAAYATY TCCAGRYGWR
GYGKCCGTAG GSYCGYCSCC CGTAAAGGGC TRCCRTSCWR YTSMAAYAYY TCYGRAYGWG
CCAKTYKCAT ACYARYYCTC CGTARRACGC CRCCAKCCAG YTSCAGCAYY TATRGGTGTA
CYRTTYKYRT RGTAGYTSTC CGTAAGACRC CRCCGGCYTG YTSCGGYAYY TMTAGATGTA
CYATTYGCAT ASYMRCCCYC CGTAAGACGC CRCTRKCCTG TTGMRGYATC TATAGATGTA
CYRGCCTYRT GSCMACTGCY YRTAGAASAC CGGYGGCTAG YTSCAGTGTT YCCAARYRTR
CTAKTCKTAT GSCMRCTGCY YGTAGAACAC CRSCGKCTAG TTSMAACRTT TCTAGRYRTR
CYAKCYTTRT GGCARCYGCT TGTAGAACRC CRGCGKCTTA TYSCAAYATT CCYAGRTRTA
CTATYYTTAT RCYARCTSYT CGYRRRRSGY CGGCRTSCWA TTSMRACATC CATAARCGTR
CTGTCCTTAT ACTMRCYCTT CGYRRGASGY CRSYRTCCAA CCSCAATATC YMTAAAYGTR
GYGGCCKTAT ACTCACCSTT CACAAAASAY CRSCGTSTAR CYGCAACATC TCTRRRTRTG

YSGYCTTWAY RCGGRWGAGR CAYRTRSTAG RRACRGTARA TCMRYYYAAT RAGTGCGCTY
YSRCSTWTAT GYRGRWGRAA YATGTACKAS RRGCGGTAAA TCCAYYYRCA RWGTRYSCTY
TSRTGTTAAC RTGGGWGAAA CATGTRSTAG RRACGGTWRA YCMRYCCAMT RAGTGCGCTT
YSGYSKTTGC GCRRRAGGRA YGCAYRSGRG RRRGGGKWRA YAMGCTTRAA AWGTAYSYWY
CGGCSTTWRT GCGARWGGRA YRCRCGSGAG RARGRGTTAA CCCGCYTRMW AAGYRYGTTY
CGGCSTWWGT GTGARWGGRR CGCAYRCKRG RRRGAGKTAA CCMRCCTRAA RWGTACGTTY
YGRCSTWAAT RTGGRWRRAG YGCRTASKAC RRAGATKWRW TCMRCCCGCT RARTGCCCTY
YGGCSTTTAT GYGRRWAGAG YRCGTACTAS RRAGAKKWRA TMAACYYRCT AWRTGCCCTY
YSGYSTWTAT RTRRRWRRAG CACGTASTRS RRASRTKWRW YAAACCCGCT RWRTGCCCTY
YGRCCKTAAC RYGGRWGGRG TATRTASTAG GRRGRGKWRW CCMRYTCRCA RAGTACCCWT
TGRCSKTAAY GCGRRWGGRG TATATASTAG RRGGGGTWRA CCAGCTCACA RAGYRCCCWT
TSRYSTWTAT RCGGRWGGRG TRYATASTAG RRGGAGKAAA TCCAYTTACW RAGYGCCCTY

CTYGTYTGYY YYTGTKYTRY GGYGKRRAGA CGCGGWGSGC RGYTAKACWR CWSTRGMRYT
YTYGTCGGCY YTTKTKTWRY GGYAKRRAGA TGYGTAGGGC ARCTAGGCWG YASWAAMRYT
YTCGTYKRYY CTTKTTYARY RGYRGARAGA YGCAKWSGGC AACCAGGCAG YAGWARMRTT
CYTRYCTGYT YTTKTGYTRY ATTRTRRGRM YRTRGWSSAT ARCTGGRYWG CAGWAGCGTW
CTCRTCKGYT YTTKTGYTGY AKTGTRRAGM YRTAGWSGRY ARYYRGRTAG CASWARCGYW
CTTGYCTGTT CTTTTGTTGY GTTGGARAGA CAYGGWSGAT GATTGGATAG CAGTAGCGYT
YCCRTTTATC TYTKGTTTRY RGTAGGRGGA TGCGKWSGRY AGYCRKACWA CAGTAGCRTW
YYCRTCKRTT YCTGKTYWGY AGYAKRRRGA TGYRGWSGRC AGTCRKGTWA YAGTAAMRYW
YCCAYTTRTY TTTGKTYTGY RGTATARRGA TGYRKWSGRY RGTYRKAYTR YASWAGMRTW
YTYRYYKGCY TTAKTGCAGY RGTRKGRAAA CGTAGWSSGC GATCAGGCTG YWCTARMRYW
CTYGCTGRTT TTWGTKCTGY GGTAKGRARA YGTRKTSGAY GRTTAGGCTG CTCWRRMRYW
YTCGYYKRCT TTTKTTCTRY GGTAKRRRRM YGYRKTGGAC GATTGGRCTG CACTRRMRTW

AYTTYYGYCT SGRGRYCGYA SYKCCRCTMG RYACTCYTCA TSKTGGTGGY GTRGAAWCTC
AYTTCCRCSY CKRGRTCGTA CYTYMRYYCR GTRMKYCTCA TSKTGATSGT RTRGAATCKY
AYYTYYGCCT SKGSACYGCA CYKYCGYYCR RYRCKYYTYA YSKWKRTGGY ATAGWATCTY
RYTGYTACCT CKGGRYCRCR GYKCCGCYCG RTRATYTYCR CSKTKGCGSY RYGAAGAGKC
AYTGTYGYCT SKGGRYCRTG GTGYMGCYMR ATRATYYTCR CSKTKGCGSC RYRAARAGKY
GTCGTTAYCT CKGGRCCGCG GTGCAGCYMA ATRAGYTTCG CSKTTGTSCC ATGRWRAGTC
ATCTTCGCCY SKRSRCCATR CCGTCRYYCR GTRCTTTTCG TSKWKGTCST ATRGAAACGT
ATCTCTGYCY CGGSATCGTG CYKTCRCYCR ATRCTTTTCR YSGTGGYCST RTAGAAASGY
ATCKYCGCSY SKGSATCATR CCGTMGYYCR AYGCTCTTCG TSKTTGCCST GTRGAAASGY
ACCKTYACSY CKGGACYRTA CCKCMRCYCR ATRATCYYYR CCTTKGTCGT RYRGWGACKT
AYCKTYRYGY SKRSAYTRTA CCGYCGYTCR RTRATCYYCR CSTWKRYCGT ATGRWRACGT
ATCTYYAYSY SKGSRYTRTA CYGTCGCTCA ATRATTYTTA CSGWTGYCST RYGGWAAGGT

GTYSRYWGTM CAAYGGCCWT CCGCGCCGAY CGYMTGYAYG CMAARWTKGG CCWYACTAGA
GYYGATTGTC CWWCGRCMAT CCGYGCCGAY YGTMTGTAYR YAMARWTTRG TYTTTCTAGA
CYYSRYTGTA CWACRGMCAT CCGCGCCRAT YGYATGCAYG CMAARATTRG CCTTACTMGA
CYYSGYWRKA STAYRGCAWT TMGYRTTGAC TGYMCCCATR TCMAGAYTGA CYTTACYCAA
SYYGGYTRTA CTAYRAMAAT TAGCRYYRWC TGYCYCYATR CCMARTYKGR CCTTWCYMAA
CYYGGYTGGA CAATRACMAY TMGTRTTGAC TGCCTCYACG YMCAGTCKGR YYATACCMRA
GCTSGCWGTA CAWTRGCAAT CAGYGYYGWY YACMTCTRTR YCAAGTCGRG CYTTTCYMRR
GTTGGCTGTA CAWTRRMCAC CAGYGTTGWY YACMTCTRTR YMAARWCGGR CTATTCTMRR
STTGGYTGTA CAWYRGCAAT CMGCGYCRWY YACMTSYRTG TMAARTCKGG CTATTCTMAA
GTYSGYTGTM SAAYRGCCWT YMAYGTTRAY TRCMYSCACG TAMCRWTKAG CTTCTCCMRR
GTTSGYWRTA SAATRRCMTT YMRCRYCGWY TGCCTCCRCG YAACGWTKAR CTWTTYYMRR
GYTSGYTATM CTAYRGMAAT YAGYGTCGWY TRCAYSCACG TMAMGWTGRA CTWCTTTMRR

ACTTKRGCGR GTYTGCGCGA KGYGYTAKAC RTRYWTCCAT YSCRYGYSRR AAGAMYMGYR
ACTYTRATGR GYTTGCSYRG GGCATTAKGT AWRYATCSWT YSCRTRCCAG ATGAACMRTG
ACTTKRGYGR GTYTGCGCGG KRYRYYRGAY ATAYWYCSAT YSCRYRCGAG AWGAACMRYR
ACWYKGGYGR GYCTRCCTRA TRCAYCGKGC ATATAYCGTT TGCRCGYSGA RAGAAYARTA
AYWYKGGYRR GCYTGCCYRA KRCRYCGKGY ATAYACCSWT TSYRYGTSAA RAGACYMATR
ACTCTGGTGG GYYTGCCTGR TRCACCGKGC ATACATCGWT TSTRCGTSRA RAGAAYAGTG
AYTTKRRCAA GYCWAYCYRR GRYGCTRKAY AAATTYTSTY TSYRTATSAA AAKAACMAYG
ATWYKGRYRA GYCTGTCYGR GRYGYYGKRC ATATTTYCTY TCTRTAYSAA AAKAACAAYG
ATTCGGGYRA GYYTRYCCGR GRYGCYRKAT AAATWYCSWY TSTRTATSAA AAKAACMAYG
AYWTTGGTGA GCTTGCCCAR KRCGTTAKGT ATATACCSTT YSYRYAYSRR RAGWCYMRTG
WYTYTGGTGA RCYWGCSCGA KRCGYTGKRT RTGTWYCSTT TSYRYAYSGR GAKWACMATG
TYWYTGGTGR ATTWGCCCRR KRYGYYGKAY RTATATCSTT TSCRYAYSRG AAGWCCMAYG

SKRGYGCRGY RYTAYGTAGT YYYRYMKGCG WYYTCKGCKY AYRTACRATG GCYCCGRACA
GKRKYGYAAY RYYRYGCAGT TCCATCTRYG WYTTCKGCGT MTRWACGRTG TCYTCKGRCA
SKGGCGYAAT RTYATGTARK YYTRTMKGCG ACYTCKRYKY ATATACAATG KCYCCTRACA
CTGTYGCAAY GCYGCGCAAT YCCRTMGAYA TCYATGRCKY MCAAWSAGYR KTCYCTGRCR
SKGKYKYAAC RCYGCSCART YYCATAKRCA TCTATKACGY CYGWWSARYG KTCYCTGRCR
CGGGCTCARC GYYACGCCAT TCCATAKRCA TCTTYKGCTC CYGAWGAAYG GTCTCTRGCA
SKRGTGTARC AYTACGCAGT TCYAYCTGCA WYCTTKRTKY ATGWWSGAYG KYCYAGRGCA
CKAKYGYRGC GYTAYSCAGK TYYRTATRCR TCCWYGRTKY ATATASRACG GTYYMGGGCG
SKAGYGYARC RTYRCSYMGG TTCRYATAYG ACYATKATKY AYRWWCRACG KTTCMGGRCA
CKAGTKYRAT GTYRCGCART YCTACATRYA WCCTCKRTTY MYGTWCAAYR KTTYCGGAYA
CKAGYGCAAY RYYRCGCART YYYATATACR ACCTCKATTT CCGTWCARYR KYCYCGGAYA
CKRGYGYAGT RTYRCGCART YCTRTMKACA ACCACKGTTT MCGTAGARCG TTCYCKGAYA

RGRSRYCRAT ACGATKYSCS GCAAYGATAC WKYYTWSCRG YCWMTCACRK WGCKSGMKWR
RGASGYYRAT ASKWTKTCSC GCAACSMWAY WKYYGAGYRR YSWMTYRCRK WGCKGGCKTG
GGACAYCGAT WCGATTCCCC GCAACGMTGC WKCYKAGTRR CCWMTYACAT WGMKGRMGTG
RGACGTCRWT WSGWTTCCSS GTGAYCAAGY AKYYKWCTRR YSTMKTGTGG WGCGCACGAA
RGRCGYYGTT ACGWTTCCCS GYGACGAARY AKYYKTSCRR YSTMKTGYRG WGCGGACGWA
AGACGYYRWT ACGATTYCCG GCAACGAART WKYYTACTAG TGTMKTGCAT ASCGCGCGAA
GGACGTCGAT AGGATKCCSC SCARYSAWRT AGYYGTCCAG YSWMGTGTAG WCMGCRMTWA
AGASGCCAAT AGKATTCCCG CYAACSAWAT WGYYKWCCAG YGAMKTGTAG WCMKCRCTTA
GGACGYYRAT AGKWTTCCSS CYAACCATGT AGTYKWGYAG YCTMGTRYRG WCCKSRCKAA
AAGSRCCGAA AGKACTYGCC GCAAYSMWAC AKCYTASYAA CCAMKTGCRK WSCGCGCKTG
ARGSRYCGAW WGKAYTYCCC GCARCSMAAC ATCYTASYAA CSWMTTGCGK WCCGCGCKWG
RGACACCGAW WGKATKTGSG GCARCSMAAC AGYTTACTAA CCTMGTGYGT WSCGCGCTTR

ACGTGYTSAY ARGYAWRCGT ARCCCTYGCK TRGAYTARRG AAYGYRYGCR CTATRCGRRA
ATGGGTTCAC ARGYRWGCRC AGGCYYYTYK TRGRTWAGRR AMCGTRYGCA CYAYGCARGR
WCGGGYTCAC AGGCAWRCRY AACCCYTKYG TRKATTRGAG AAYGCRYGYA ACAYRCARGR
WCGKTYWCAT ARGYRAASAC RAGCTTTTTG CATRCTRRGA GAYGCRTGCR CYWCAMGRAA
WYGKGYTCAT RGATAAASGC RRGCYTTTYG CRTACTRAGA RMYGTRTSYA CCWCAAGRRR
AYGTGYASTY RAGTAAGGRC AACCTTTTTG TATGCWGGAA GACGYATSTG CCWCAMARAG
WYCKKTTCAY AAAYAARCAC GAGATCCTTG TAGRCWGRRG AACCYGTGCR CCTTGCGRGA
ATCKKYWSTY ARRCAAACRC GGGAYYCTTG TAKGCAARRR RAYCYGTSCG ATTYRCGAGR
TCCTTTTCTY AGGCRAGCRC AGGCCTYTYK TRKRCAARGG AACSYRYSCG MTAYGCGAGR
WCGKGYTSAY RAGCRAGCAC RRCCCYTKTG TAGRCWARGR RMTGTGYSTR CTAYRMGRAG
WYGTGTTSAC ARGYGAGSAC RASCCYTKTG TRKRCWAGGR RCTGYRTGYG CYAYGMGRAR
WYGTGTTSWT AAGTRAGSRC ARSCYYYTYG TAKACWAGGG ACCGCGYGTR CTAYGAGRRG

TYGGTTAAKT ARTMAAGGGC CTWGCATGKT MRCYYTRRYT TCWGTGGWGG TCCTRWGGRY
CCGGTTAATT GRACRMGGGC YTAGCRARGK ARCCYCGATC YCWGTGRAGR TCCTRWGGRT
YYGGTTAAKT RRWCRMGGGC CTWRCATAKT ARCCTCRGTY TCWGTGGAGG WCCTRAGKRT
CTRGACARKY GAACGMGRSC YYARTATGGK ARCCTCAACC YSAATGRWRA WCCKRTAGAT
CYRGWTAGKY RRAMGMGRGC YYARYAWGGT ARCCTCRRYC TGWRWGRTRR ATCKGTAGRT
CTRSATARTC GATCGCGGCC TTWATATGTT ARCCTCGGTC TCTATGRAGR ATCGGTGTAY
TTGCTCARKT GGTMACAGGC CTTGCGWGGT CRCYTCRRTC TCTGARGAGA TTCKATGGRT
CTGSTCAGKT GGTCACARSS YTWRCGWGGK ARYYYCGRTC TSTGARRARA WCCTAWATRT
CTGSTYAGTT GGTCGARGGC CTTGYGAGGK ARYYYCRRTY TGTGWAGAGA TTCTATRKRY
YYRCACWRTT RRWMRCRASG TCWACAWRGG MRCCCCRRYC YSWRAGRWAG ACTGGAGTRY
YYRSAYWRTT RGWMGCGRGC YCTACAWRGK MRCCCYRAYC TSTGWRRARR WCCKRAATRY
TYGCTCWRTT RRWMRMGRGS CYWRCATGKK MRTCYCGAYC TSAGWGGAGR ACTKAWGTRY

MWGYCKYRYA CARTRCTGYA AGMCAATGWA GTAYTCATAA KTAWYYTYTC YCYWRTRCRY
CAAYYGYGCA YARTRYTRYA WRCTARTSTR KCRYTMRWAT KYRTYCTYKY YCYARARTRC
MTRCCKYATR CARTACTGYA WAAYARTGAR TYRCTMATRW TCATTCYYKY TCTAGTACRC
MAATYKCACR YGAYGYYGYG ARCTAATSWR KTRCYMATRW GCRWTYCCKC CCCWRWGTGT
CWRYYKYAYA CGATGYYRYG AGMTAAWSWR KTRTYMATAA KYAWTTCYTT CCCWGAATGC
CAAYTGTACA CAACGCYRTG AGCTAAACTR KCACCCAAAA GCATTTCCGY CCCAGWATGY
CWGCYGTRTA CGGCGTTATA TACYAATCAG TYGTCARTRW GYATYCCTGT CCCAGTGCRT
MWGCCGYATA YRRCGTTAYA WRCTAATCWG GYGTCAATGA GTATTCYTKY CCCARARYRY
CWGCCGYRTA CRRCGYYATA TRMTAAWCAR KTGTCCAWRA GCRTYCCYKY YCCARTGYRY
MWGTYKYRCG CARYGYYRYA AGATTAASWA KCAYCAAARA KYATTCYYTC YYYWGTRYAC
AAGYCGTACR CAGTRCTRTA AAAYWAACWA KCATYAAAAA GTRTTCCTTC YYYARTACAY
MWGCYKYACR YARYRYYGCA AAATARACWA TYRTCARWAA KYGTYCCTTC TTCARARYRC

WWATTKRAAM ACGKAAAGAW CKTCATRYRC YYGTSWGGAR WMGCYYYGGA AGYKTCTYGY
WTATYTRAAA RCGGRAAGRT CKTYGTACAM CYGTSTGGAR WMGCTYTGGR RGYKTCYCGY
WTATYKRAAA RYGGAAAGRT CKTYATGYAC TTGTSTRSAR WAGCCYTGGR AGCKTCYYGT
AWGCTGATAA RYGTGWAGGT CKKCGCRCGC YTGTSAGGAR TAACCCYGGR RTTKWCYTGC
AWRYTGRWWM ATGGAAAGGA CKTCGCRCAC TYGTSWRGAA WMRYCCYGGG ATTGACCTRC
AWGCTGGAAM ATGTGTARGT TGTCGYACAA TTGTSARCAR WCGTCCTGGA AKYTACTTGY
WWGTTKRWAM GYAGAAAGRT CKKCATAYAA TYTCSTRGRR WMGCYCTGGR AKYKWCTTAY
TTRTTKRWWM GYGGRWAGGT CKKTATRYAA YTTCSARSGR TCGCTCYGSR AKYTTCYTAC
WWGTTKRWTM GYATRTAGGA CGKYACAYAA YTTYSTACAR WCGCTCYGSR ATCKWCCTAY
TTRYYKRWAA GTGTAACGGT YKTCACGCAM CYGTSWRCAR WMGCCCTGGR RGYTTTTTGT
WWAYYKRAAM GTGTAWARGT CKTCACRCAM CCTTSARSAR WCGCCTYASR RGTTATYTGT
ATRYCKRWTM GYGTAWCRRW YKKCAYRYRM CCGTSWGSAA WAGCCTTRGR GGTTACTTGT

RGTRWGGTRC YYATYYYRMA TGCGTCCCYT AGGGAATRRT KYYACYACCR GTTCRYMRGW
GSTRTSGTGC YYMTYTYAMA TGCGACCCYT RGGRAAWGRC TTTACYACCR GTTCAYCRRA
AGTRTSGCGC YYMTYYYRMA TGSGWCCSCT RGGRARAGRT GYYACYACCA GTTCAYCRRW
GCKAASATRT YYCYYTCGMR YGCSTCTCYY AGGGRGAGAC TCYGTTACYR RYTMGYARGW
GCGRACRTRY CCCCYYCGMG TGCCTCYSTT RGRGGRARGC TCYGYTACYR GCAMGCARGW
GSGGACRTAC TCCCYTYGMA CGGSTCYCYT RGGGGGAAAY TCCAYTACTR GTTAGYARGA
ACTGASATRC YYCCYTTGMA TRGSTCCSTC RRAGGGWGGC TYTRYTWMCA ATWAACARGA
ASTAACATRC YYCCYYCGMA TRSGTCCGYT AGRRGGTRAC TTTACTAMCA RYWMGYAGGA
GCTRACATAC YYCCYYYGMA TRSSTCCSYY ARGGAGTGGC TYTRYTAMCG GYWMRYAGRA
GGKRWCGTGC YYCTYTYGMA TGSSTGYCTY RRRGAGARRT KCYGTYWCCA GTAAAYARGW
RGTGWSGYGY YYCTYYCGMA TGSSTSYCTC RGRGAGWAAC KCTATTWCCR GYAMAYARGA
RGTRTSGTGC YYMTYTYGMR TGSSTSCCYC RGRGAGWRRT KCTACYACCA GYAMRYARGA

SWRYTWMGTT TCYSAYCGCY WWKKTRCCMM TTWWSASRTA ARTAGTAGRA TGYTWKTTRR
SAGYTWMRYT TCYCAYCRCY WWKGTGYCAA TKWWCRGRTA GGTAGTRGRW TGYYAGAWRA
STGTTTMGTY TYYCAYYGCY AWTGTRYCAM TKWWSASGTA GRTRGTAGGA TGYCAGWTRR
SWRCYWMGTT CTYGTYCRMY WAGGTRYTMC TKTWGGGGTA GRWRRTGGGT CATYTTTARR
SAGCCAMRTY CYYGTCYGMY AWGGTRYTMC TGWWGGGGYR GATGAYGGGT YRTCTTTWRR
CAGCCTMGTT TCCGWYTGCY AWGKTGYTCC TGTWGGGACA GATGATGGGA CGTCTKTARG
GAGCCWMGCT TCTCWYCGMY TWGGYGYCCM WTWWCAGRTA AATGGCGTGW TGCYAKTWRG
GWRYTAMGYY TCCCAYTRMY WWGTCGYCCM WTTWSRGGTA GATRGYGKGW TGTCATTTRG
SAGCCWMACT TCTCWYCGMY AWKTYGYCMM WTWWCRGGTA RRWGGYGKGW TGCTWTTTRG
SARCYWMRYT YCTCAYTACY TWKKTACCMM TGWWGGGATR RAWAGYAKRT TACCTKTWGR
CAAYYWARCT TCTSAYTAMY TWKTTRCYAA TKTWSGSRTA AATAGTATGW YGTYWKTWRA
SARTTTMRTT TYYCAYTRMY TWKGTGYCMM TKTWCASRTR GRTAGYAKGT CRYTTKTTRR

RATAYTRGGA CACCTRCGTC YACCCAYWGG ACWGACCMCC SRWTTRGGYG CCAGAAMRST
ARTACTRGAC GACTKACRTC CACCCMYWSG RYTRASCACS GGAAYRATCC CTRKAACGGT
RRTATTRGRM CACCTACRTC CACCCACTSG GCAAACCMCC SAATTGATCG CTAKAACRGT
RATACTAARM GRCYKAYGTY CACCCAYWSG GTAAACCCYC CRTAYRRGCG CCAKATAGSY
AAYTCTAGRA GACCTRCRTT YACCCMYWSG RCAAACCCTS CRTACARGCG CCAKAAARGC
GACTCWRAGC GACTTACGTT CACYCCYASG GTAAACCATC SATACAGGCS CCATAAARGC
RATAYTGGGM GRYTTGCGWY TMCCTMTTSA ACTARCYCTS GRAATRATTG MYATGAARCC
AATACTGGGM GACYTGCGTC YMCYYMTWSG ACTAACYCCG GGAATARKCG ACGTRAAGCC
RATACTGGGM GACCTRYGTC CCCYCMTASR ACTAACTCYS GRAAYRGGTG MYGKRAARCT
RRTWTTAGRC GAYCKGYRTC TAYCYACAGA GTARRGCCTG CRWATAGKYG CTGKRWARGC
GRTACWRGGC CRTYTGCRWY YATCCMYWGR GTAAAGCMCS SRAATAGGCG CYAGRAMRGY
RGTAYWRGAA SRYCKGYRWC YACCYMYAGG GCARRSCCYS CAWWTRRKTG CCRKRWARSC

CTARTARYCM CTAYCGCGTA RKYRAGTTCA SMKRGTKRAY GCWATCTGCR AGWCGGGMGA
CYRGCWGTCC YYAYTGSTTA RKYGARTTYA GAKRGCTRAC GCWRCCGSMR RGTCRRGMGR
CTARYWRTCM CYATCGSGTA RKYRAGTTCA GATRGYKAAC KCAAYCKGMR AGWYGRGCGA
AYAGCWGTCM YCATYSSGTA RTCRARTTTA GMGACTKGGC GCTRYCKSCR RAATRRACGA
ACAGCTGTCM YYRTYCCKTA RTCRARTTTA GAKRCTKGGY TCWACCGSCR RRATRRRCRA
ACGGCTRYCC TCATCSSKTA RKCRAATTTA CATGCTGGAY TCAACCGGCR AATTRRACRA
CCRAYTGCCC CYAYCSSGGA RGCARATKTW CATGGTTGAC KGARCCKSMG RGAYRRGCRA
CYGATTRYCC CCAYYGCGGA RKCRRGTKTW CCTGGTTGAY GSAACCKGAG AGACGAGCRR
AYGGTTRYCC TCAYYSSTKA RTCARRTGTW CMTGSTTGAY GCARCSGSMR AGAYRRGMGA
CCARTWRCGM TYRCCSCKKG RGCGARGTTA CMKGCCKGRY GCAACSKSMR RGACRRRCGR
MYGRCTACSM TYAYCCSKKA RKCGAATTTA CMKRGYGGRY GCAACSGGCR AGWYRRGCGA
CCRRTWRTCM TCRYCSSKTR RKCGAAGTTA GMKGCCTGAY GCAACGGSMR GGAYRRGCGA

SGCMGTCRGA TRTSYCGTTT CGYRAGTYGK YTGACWGAAR TCYGCRCGGT YACWCCAKTR
GSCMGCCRGA YGTGYMGTTT CRTGAGTCRK YYRAYWGAGR TCYRCRYGAT CRCTCYWGYR
SGCMGYYGGA TGTSYMGTTY CGYGAGYCGK YYGACWGAAR TCYRCACGGY YASTCYATTR
SCCARCYRRA TRYGYCRTTT CACGASYYGK TCGATWAARG ACYGYRTAGY YAGTCYWGYG
SCCAGYCARA TGCGYMRTTY YRCGACCCGK YCGATWRAGG AMCGTATAAT YRSWCYTGYR
GCCAACCAAA TGCGYCRTTT CATGACTTRK CCGATWAARG AMTGTRTAGT TAGTCYAGTA
SSCAGCCRGG YATGYCGACT CAYRRGYYGK YYGCTAGGGG WMCGTATAGT YGSTCYAGYA
GSYAGCCAGG TATGYCGWYY YAYAGGCTGK YTGMTWGGGG ACCGYATAAT YACTCYAGYA
SGTAGCCRGR TATGYMGWCT CRYAGGCTGK YTRMTAGGGG WCYGTRTART CRSWCYAGYA
GGCAGCCARA YGCSCCGWCT YRYGAGYYRK YYAATWARRG WMCACRTGGT YASTSYTKYR
GGTARCYAGR TRCGYCGTCC CRYRACYCRK YYRMTWARAG ACCGCRTRRY TASWSYTKTG
GSCMRCYAGR TATGCCGTTY YRYRACCCGK TYGATWARAG ACCGTRTRRT YRSTSYWGCR

TRTGTRGGYG YGRACGTCAR WRAGTYAMAG YKGWKGGYRY TTTWYSCACG MRAKYYGTYT
KATGYRKGCG TAAACGTCAA WRAGTTRCRG CKGWGAGCRY TTCTYCCAAK CAAGYYRTYT
GRTGYRGGTG TRRACGTCAR WRARTYAMAG TKGTGGGCRY YTYTCGCAMG CGAKTYAYTT
KRYAYRKGTG YGACARYACG WGRGTCAAAC YGSTKAGTRY CKYTCCARAK MRRKCCRTCT
TRYAYRKGTG TGACCRYACR AGRGTTAARS CKGTKARTRY CKCWYGMRMG AGRTYYRTTY
TGTATAGGTG TGACMATCCG AAGRCCRAGG YGCTTAGTAY CGCTCGMACG AGRKCCGTTY
GGTGTAKAYG CGRCCATCAG ARAGTYACAG TKGTKARTAY YKTATCAACG CGGTTYGCCY
GRTGTRGATG CGRCCRYCAG AAAGTCGMAG TTGAKARTAY TTTWTGMRMK AGRTYYGCTC
GGTGTAKATG YGGCCRTCAG AGAGTCRMAG TKGWTARTAY YKYTYGAACG CGGKCYGCTC
GRYGCRKATK TRGCCRTCAA WRAATYAMAG TGGAGARCRY TKYTYSMGMG ARATCYACCY
GGYGTGTATT YRGCMRTCMA WGAGTYAMAG TGGTGRGCAY TTYTYGMGCG ARGTCCRYYT
KGYGCATATG TRACMRTCAA AGARYTAMAG TKGAKAACAY YKTWTGCRCK AAGKCCRYYC

GSARACYAGG GGARRCRKTY TATACGYWRA CGKYTSKCWT ACGARCCTTA RCYTWGSGMY
TSAAACTRCG GGGRRYGGTY YGYACGYTGA CGKCTGTCAY RCSTRTYYTA GCCTTGGCCY
GSAAACCRSR GGGAACGKTC TATRCGYWGA CGKYTCGCAY AYCARCCTTA GTYTTRGGCC
TSARAYCRSA GGAGRCGGYT TRYRTGTTGR CSGCYSKCTT GYCWGTCTWR RCCYTRGCCY
TGARACYACR TGRGRYGKCT YGTATRTTGA CGKCCCTCWT RYCTGTYTWG GCCYWGGCCY
TSAAATTAGG TGAAGCGGTY TRTRCGTTGA CGGCCGTCTT GCGWGTCYTR GYCTTRGCCY
TGRARCTRGA GRGARCRGTY CATATGYTAG SSKTYSGTTC AYSAGTCTWA GCCYWGGCCT
TSGAAYTRCR GRGARCGGTC CATAYACWGR SGKCCCTTTY ACSTGTCTWA RCCYAGGCCY
TSRARYTRSA GRGARCRTTY CATATRCTRR SSKYTSKYTY ACSARYCTTA GCYTTGGCMT
TCGGACTAGG KGAGRYRKTT YATRCATTGR CSKCYSGCTY ATSWGYTTWA AYCCTGGCAY
TSGARYTGSG GGARRCRGTT TATRCATTGA CCKCYGKCTT ACGWATTTAA ATCYTGSCCT
TSRAAYTASG GGARACRGTT YAYACATTRA CCKCTSGCAT ACGWRCYYWA RYCTWRSCMY

TSYRTGTTCC CGTTYYCRAG ATAYARATCT TCTAAWGTCY AAYWYRCRYC TKWRTAGGTR
CCYRTKGTCC CRTTTCCAAS RTACWRACCT TYTARWGWYT AMYWTACGYC TKARTGGATR
TGCRTKKTCY MGTKYYCRAS ATACWGAYCT TCTARAGTCT AAYWTGYGCC TGTGKAGRTR
TCYRTKTKYT AGTGCTCARC RCRCWGTYCT TCWAGAGAYT CATACACGTY WKWGKAGATR
TCYRKTKGCY ARTGCTCAAC RYRCAGACCY TYWAGAGWCT MAYTTAYRTY WTARKAGRTR
CCYRTGTGCC AGTGCYCRAC GCACAGACCC TYAGGAAWYY MATTTACGTT TTTGTAGRTR
TSYRTKTTCY MRCKCYSRGG ATAYAGACCY YTTAGAGWCC AATWYAYGTY TGARTAGGYG
CCYRTTTKYY AGCGCYSRRC RYATARACCC TTTAGAGWYY AMTTCGYGTY WKWGTAGRYG
TCYRKGKKYT MGYGCYCGAS ATATWGACCY YTWAGAGWYY AMYTCAYRTT TGTGKRGRCG
CGYRKGTGCC CRCTCYCRAC GTRYWGATSY TYWRGWRTCT CMCATAYGTT TGAGTRAATG
CSYRKKTGCC CGCTCYSAAC RTAYWGATST YCAGGWGTYT MCCTTAYGTY TGAGTRARTR
CSYRTGKGCT MRTKCCCAAC RTAYWRWYGT TYWGGAGTCT ACCWTAYRTC TTARKRAGTR

AYRYAKTCTG TCYTGGCAGC YRRWYTRYTT CGGYCTKGGG YGSGAKCCKY AYRRYRCRTY
WYGCATTGCR YYCWTGCRGS TRAWYKGTTK CGGYSYGGGR TGCGAKYYKY AYARTACAYY
AYGTAGYSTG TCYTKGCRGS TARWYKACTT CKGTCTGGGR CGSGMTCYKY RYARCRYAYC
ACACATCSTA YYYWTSGGAG CGRACTATYG YKCCGTTAAR TKSAMKTYKY ATGGCGYACY
ACACATCSTA TYYWGSGRAG CRRACTATCG CGCCGYTRAG CKSRCKTYKC AYGGYGYACT
ACATRGTCTA TCCAGSGGAG CGRACTATCT CGCCSTTGAA CKSACGTYKY ACGRCGYACY
ACACAKYGTG YCCTGCCRGG TAGATTAYTK YKGCSTGGAA CKCGCGYYKY RCGGCAYRTT
ACACAGCCTA TYYTGCSAGC YRGATTATTK YTGCCCTGAA YGCGCGYYGY RYGACGYRTY
ACACAGCGTG TCYTTCSAGS YRGACGAYTK CTGCCYTGAA CGCRMKTYKY ATGRYRYACT
TCACRGCSCR TCCWTCCRGG TRRATKATTT YKGTCYGGAA TGSGMKCYKY ACGRYAYGCY
WCACAGYSYG CYCTKGGGGG TRRATKATTK CTGYCCGAGR TGSGAGYYKY ACGACAYRCT
WCACRGYCYR TYCWKSCGGG TRRATKRTTG CTGTCTTRAG CKCGAGYYKY RCAGYRYGCT

RTYYAARAYY TTACCWMRRW TRATYAGRTG TACGCRRTTW YCYMYYARCA SYRYYYWYCC
RCTCAGRACY TTTCYAMAGW KRWTTAGAKR GTTRCRRTTW TYCMTTARCM SYRTYYWYCY
RYYYRRRACT TTACYWARRA GAWTTAGRTG KWCASRRTKW TCYMTYARYM SYATTCATMC
RCYYARRAYC TTTCCAAGGA TGWYTARRKG TTTACGRCGA YCCMTCAAYM GYRYTCAYAC
RCTTRRRACY TTTCCWAGGW TGTTYMARKG KWYRGGRYKW YCCMTYARCM GYGTYYATMC
RCTTARAATT TTTTYAARAT TGAYTAAGGG GATAGGRCKA TCYATTAACM GCATTCTCAC
GTYYRAAWCC CCTTCACRGW KAAYTCRRKA TTTRGGRCTW TTYATTGRYA GYGYCYWTAY
GCYYRRRACY YYTYCACRGW KAATYCAATA TTTRGGRYTA YYCATYGGYA GYATCYWYMY
GTYYRARAYC CTTCCACRGT GRAYCCAAKA KWTRSGRCTA YYYATTRGYM GYRTCYWYMC
RYCTARGWCT YYWYCAMRGT KGATTMARKG KTTGCGRTKW CTCAYTAAYM GCRYTCWYMC
RCYYARRACT CYWYYAAGGW KGAYTCARGG GTYGCGRTKA CTCMYYAACM SCGCTCWCAT
RYYYRAGTYT CTTYCAMGGW TGAYYCRGTG KTTGSGRTGW CCYATTAAYM SYGTYYWTAC

GCCCRACGRT GRACMTCCCK RRARATCGGS YTYRAGWRGG GWMYMCCYGY TAWCATGAAA
GCSCRACGAG CRATAWCCTG AATGATYCKS TYCGARWRGG GWMCACCYGT TRAYWTGAGM
GCSCGACRAK CAATATCCYT ARTRRTYGGC TYCRWGWRGG GWMYAYCYGC TRWCATGARA
ACCAAACAAK CGMCAACAYG RGTGRTCGKS YTCGWAAAAS RAMYMYCYTC WGATWYGAAC
RCSMAACAAK CGACMACCCK AGTRRTCGGG CTCGWAAARC RWACMYSTKC AGATATGAGC
GCSMGACAAT CGACCWCMCT RRTGGTCGKS YTCGAAAAGC AWMCMYCTTY AGACTTRAGC
GMCAARTARK CRACCTTCCK AGTRGYCSKS YTTGARTRGS GWMYMYCTKY TRATWTAGRC
GASMAAYAAG CGCCCWTCYT AGTRGYCGTS YCTGWGTAAG GTMYMYSTGY TAWCTTAGRM
GMSMAACAAK CAACMWTCTT AGTRRTCGTS YTTGARAAAS GWCYAYSYGC TAACWTAGGM
RMCCRGCRRT CGACAWCCYG ARWGRCCGKG TTCRAGARGS GWCCMYCYTY TRATAYGAAC
GCCCRAYRRG CGACCTYCCG AGTRRYYGTG TTCRAGAAGG GWMCAYCYKT TAATACGARM
RACCRRYAGG GGMCCWCCCK ARTRGTCGGG TTTGWGWARG GWAYAYCYKY TAACTCGAAC

ACCGCYCGGC SCRAGRWSRY AAGWYCARYA RGGGCCYAYK AMWCCARGKY GKCRTRTAYT
ACCGCTCRRT CTRRGGWGAY AAGAYGTRTA RGGGCCCACK CMWCAAAGGT GGGATRWRCG
ATCRCTCGGC SYRRGAWSAY AASWYSARTA AGGGCCYAYG MAWCCAGGTY GKSATATAYK
ACCGTCCGGY STRRRGWCGY TTCAYSARYW ACGTMSYATG CCTCMGGGGY RKGATRTRYG
ACCRTCCGGY GTRRAATCGY TTSTYSARTA ACGTCGYATG CMTCAGRGGY GKGATRTRYG
ACCGCTCAGT GTAGARTCAY ATSAYCARYT ASKTMSCAYK CCTCCRAGGT AKGGTGTACG
AYTGCYAGGT GTRRRRASGY WACWTCTRCA ASGKMCTAYK AAATAGARGC GKSRWRWRYG
AYYRCYMAGT GTRRGRACRY TWCTYCTRYA ASKKMSTAYK MAAYAGAAGY GKCRWAWACG
WYYGCCCAGT CTRRGRACGY WASWYCTRYA AGGTMCYACK AAWTARARKY GTCGTAAACG
WTTRCTCGAY STAAGRASGY WWSTYCARTW RGGKCCTGCG AMWTMAAGGY GGCATGTAYG
WYTGCYCGRC GTARGRASRY TWSTYCARYA AGKKMCTRTT AMWYAARGGT GKSAWGTATG
WCCRCTCRAY CTRRGRWSGY TTCAYCWRTW AGKGMSCAYK MMACAAAGGT GGCAWGTAYG

ACGTRGCCAR GYTAAGTYTT GGAMYAGTTG TYTRWMAGGR TTGTTGCGGW GGCTRRARWR
GASCAGCCAA RCAAAGTTTT GRRMTRGTYR TTTRTMAGGA YKRTYCCRRW GGCTARMAWG
RCGYRGCCAA RYTAAGYYTT GGACTAGTTR TTTGWMAGGA TKGTTGCAAW GGCTAGMAWR
AMCTGCYCMR RCWAGGCYYT GRRCYAAGCA TTTGAMMGKG TKGCYGYRGW RGCTARCGTG
AACTGSYCAA GCAAGGYYTT GRRCCRRGTR WTTAAMAGKG YKGYTGYRAW GKCTAAMGTR
AASCGSTCMG GCAAGGCTTT RGACCAGGYR TYYGAMAGTG CTGCTGCAGA GGCTARMGTG
ACCCGSCGAG AYTWGRYYYT ARACTRGKCR ACYAWMMSTG CTGTTGCGRW GKTTRRARTG
AACTGCCSAR ATATRRYYTC GGGCYRGKTR ACTAAACGKG TTRYYGYGRW GTTTARAGTG
AMSCGCCSAR AYTWRGYTYY AGACYAGGCA ACYAWMCGTG TKRCTGCGGW GGCTRAAGWG
RCSTGSTCAA RYWARRYYTY GRRMYRGGTG WYTAWMASGA TKGTYCCGAT RKCYAAARWG
AMSTGGYCMA RTWARGCTTT GRACYRGGTR TTTAWMASKA YTGTYSCGAW RGCCAAAGWG
ACCYGCTCCA ATAAGGYYTT GAAMCGGGTA WTTAAMAGGR YKGTCSCGAW RKCCARAATR

YYRWRTACAG GCASYCGAGC SAGYKTMMCG GGCGCWMGGA WCTGRCAYRY AWAGCAGCTC
CTAARYRGWG ACAGYCRAGC SAGTGTMMMR AGCGTWAGGA WCTARYATRT ATGGCWGCCY
CYRWAYRGAR RCAGCCGRAY GCGYKYMMCG GGCGYWAGRR WYWRACATAC ATRRYWGCYC
TYRARCRCTR ASAGTTGARC CCCYKTMMMG GACGTTARRR TTTGACRTAT AAAGYTGTCT
TYRTGCACAR ASASTCGAAC CCGTTTCMCR GACKTTMAGR AYTRACRYRT AAAGYTGYYT
TYRTACACAG AGAGTTGGAC CMGTTTAMCG RRCTTWAGGG TTTRGTATAY AAARCTGCCT
TTRARTRCWA GCGGTCGRAC GACYKTCMCR RRYGTWARRG WCAAGTRTRT AWGRCTGCCT
TTRWGTGCAR GCGGTCGAAC GCGCTTAMMA GRYGTWAGAG TCWRGTATRT AARRYTKCCT
YTRWGTACWG GCRGYCGRAC SAGYTTCMCG GGYGTWAGAG TCARGTRCAT AWRRCTGCCT
TTGAGYRSTG GGASTCRAGT CMCTTYMMAG AGCGYWMRAR TCWGACRTAY WAGGCTKYYT
TTRWAYACWG GGGSYYRARC CCGYKTAMAG AGCGYWMGAR TCTGACATRT WAAGCTKCYT
TYRTRTRCTG GSAGTCGGAC CCGYTCAMCR AGYGTWMRRR WCWGRCATAT WTARCTKCYT

ARSYKGTYGT YGCGYMMTCC SCCYGGKTRC RYRKGYRRYG TGRSWGRMRK CATGYCYKTT
RACTKRYCGT YRCGTMMYCC GSCCGGGKRT RCGTGCRRCG TTASWCRART TATRTSYTTT
ARCTGGTCGT YRCGYMATCY GCCCSGTKAT RYGTGCRGYG TKRCAGRMRT CRTGYCYGTY
GAGTTGCCSC YASGYCCYMY GCCCGGKGRC RCRTGYGRYA TKRSWCRMAT CAYGYCTTWC
GAGCTGCCSY YASGYCCYMY GCCCGGKGRC RYGTGTGGTR WKRSWCRMAK TACGTCYTTY
GRGTTGCCST TAGGTCCTCY SCCCGGGGGC RCRKGCGGTA TTGSACRCRT CACGTSTTTC
AGCYTGTYCC TACCCACCCY SGTTGCGTGC RYRTCYRATR WKRGACRMRT CGTRYSYTAY
RGSCTATYSY TACCTCCTCY GSTYSSGGAC RYGTSYRRYR TKASACRCRT CRYATCTTTT
RGCYTRTYCY YACCCMCTCY GSTYSGGTAC RYRTGYGATR WKAGWCRART CRTRYSTTTT
GGSYTGYCGY CACSYACYAY GSCYGGGKGT RYGKGCARYR AKASACRCRK TRCGYSYTWT
RGSYTGTCGT CACSYMCCAY SSCTGGGGRY RTGTGCRRYA TKRGACRMRK TRYGYSTTTT
GACTTGTCGC CACGYCCTAY SCCYSGGGAC RTATGYRRYR WKASWCRARK TACGYCYTTT

GMRTACYARC GCYTGSSYGG ATGCRTCTRW SYTAYRGYAT ACATCYAAAT SRWTCYRMWG
GMRYGTYARC GSTTGGCCGR WTGMRTCYGW SYTACGGYTT RCRTYTRAAT GRWYCTGCAG
RMRTRYYARS GSTTGSSYGR AYGCGTMTGT SYTAYGGCAT ACATCCARAY SRTTCYAMWG
AAGYGCYRRG KCTYRCGTRR ATACAYCTRT CCTAYRTYTC RCACCCRAAT SGTYTCRCTA
GMRYRCYRRG KCYCRSGTGR ATRMAYMTGT CTAATGKYTY RCAYTCAAWY SGTTTCAMAR
GAGCGCYRRG GCCCACGTRR ATACATAYGT CTWATGTTTC GTRTCCAATT GRWYYYGATR
GCGTRCYGRG TCCTGSSTRR TYRMRCMYGT SYAAYRGTTC GTATTTRGAY CRWTTTRMWG
GMGYGCYGRG GCCTGCCTGR WTRMRYMTGW CCWACRGCTC RCATTYRRAT CAAYTYGAAG
GMRCGCYGGG KGCTGCCTGR TTRMGCMTGT CCWACRGCTC GCRTTYAGAT CRATTTGCTG
GMGTACYARC TSTYGCSTGA TYAMRYCTGA CTAWCGGYWT RCRTCYGAAT GAAYYTAAAA
RARTAYYARC KGYTGSGTGR WYACRCMYGA SYWWCGGTTT GCRTTCRAAT SAATTTGMAR
RMRTRYYARG TSYTGCCTGR WTRMACCYRW CTTWCGGYTY GCRTCCGAAT GRWYTTRAAG

WTATACTATY RWTYGATCYS SCGTGRRTYG TYMRKGGARA GCWRATYYRG CCGCYATWCG
TTATGCTRTY GWTYGATCYS CTGTGRGTCG TCAAKKKAGA RTWAAYCYAG CCGCCWKACR
TTAYRCYAYT RWTCGWTCYS SCRYGRRTYG TCMAKGGARA GCWRRTYYRG CCRCYATACR
ATCCGCTRYY ATTYKACCTC CTRCGGGKYR ATAAKKKAGA ACAGACTYRG CMAYYWTWSR
AYMYGCTGTY GTYTKAYCTC CTGCGGGKYR AYMRKGKAGA ACARRCTTRR YMRYCATAGR
AYCCGTYATT RWTTGAYCCG CTGCKRGKTG ACMGKGGAAA RCAAGTYYAG YAGYCAKWCR
AYCTGYCGYT RTTTGWTYCC GCGTGGRGCG WYCGKGKRGR RCWAGTTYGR CAGCYTTTSR
ACCTGCCRYC RWTTGWTCYS GCGYKRGTCG ATAAKGKRGA RCWAGTYYAR CAAYYTTWCR
AYCTGCCGYC GWTYGWTCCS SCAYGGATYG ATCRKGGRGA RCAAATTTRR CMGYCTTWCR
ATCYGCTAYT GWYYKAYTYG STACKGGTCG TYMRKKKRAR RTWRGCCYAG YCACCTKWCA
ATCYGYTAYT GTTTKATYCG SCGCKGRKCG TYMGKGGGRR RTARRTCTAG CMRYYTKWCA
WTCTGTTAYT RWYTGATYYG SYGYKGRKCR WCARKTKAAA RTAAGTCTAG CMACCTGWCG

ARYCRRTGKC RCRTRWGCTG CGGAYAYCCT GTTSTGTYMR CGCKAATRYS CTATRRGARC
AGCSRGWGKT RCRGAAKCTG CGRATATCCC GWCGCGWYAA YGCKAAWRCS CTMGGGKCRY
ARCCRGTRKC RCRKRWGYTG CGGATACCCY GWCGTSTTAG CGCKAATGYC CKMTRGKMRC
RRTSAGWGGT GCAKAWGCKA ATATYACYMY CWYSCCTTCG YGCGARTATS CTAKGRGCGY
RRCSAGTRGT RCRTAWGYTR AKAACAYTCC STYGCSTCMA YGCGRATGCC CTATGRGCRT
GGTCAGTGGY GCRKATGCGG AKAACGCTCC CTTCCCACCA YGCGARAGYS CTATGATCGC
AGTSRGWRGY RCRKGAKTTR MKRACRCYCC SACSCCATAA CRCGAGWGCS YGCKGRGAAC
GGTCRGTRGT GCAGGAGTTA CGRWTATCCT GACCCCWYAR CGCGRGTGYS YTMKRRGMAC
GRTCRGWRGT RCRKAWKTTA MGRATGYYCC GWYCCCWYMG YRCGRRWGYS YTAKRRGCRC
RGTCARWGGY RYRGATGCTR AKRACAYTMC STYSCCTCAR YACGAGWAYS CKATGGGCAY
GRTCARTGGC GYRGATGYTG AGRWCACCMC GTCSYSAYMA CRYTAGWRCG CKMTGGGMAC
AGTCAGTGGT RYRKRTGCTG ATRTCACTCY GTYCCSWCAR YGTKARTACS CGAKGRGCGC

RYMGCTRCTC ATYMTTGYTA TGRGAGTGTY TYCYRTGAYA TWTRRCCRTW CTMGGWRGGC
RCMSCYRCWC ATYMTKGCTT CGRRGRTGTT TCCYGTGTYG TWTGRYYRCA YTARRTRAGC
GCCSCYRCWC ATYMTTGCTW CKAGRGTSTT TCCYGTGACA TTYGGCCGYA CYMGGWRGGC
AYASCTGYTC RCYCYKGCTA TGRGGRYGTT YCYCACGWYR YATGGTTACT YYARGWRGGY
AYAGCTGTTC AYCAYKGCKA TGRGRRYGTT YCYYAYGWTA YWTGGTTRTA TYARRARRGY
ACACCCGYTC AYCMCTAYGA CGRRGGTGTT TCYTGTGAYR TATGRTYGYW YTAGGARGGC
RYMCYTATWC ATCATTGCTT CGRGGGTSYT CTYCGYGWCA CWCRAYTATA YTAGRARAAC
RCCSTTAYWY ATCATTGCTW CGRGGRTSYT CTCCGCGTCA CTTAATTAYW CTAAGARARY
GYASTCAYWY ATCATTGCTW CKAGGGYGYT YTCTGCGWCA YWTRRYTAYA YTMRGARRRY
RCCCCTGCTY RYCMTKGCTT TKRRGRTGCT TTCYRCRWYR CWTGGCTRCA CTMGGARRGC
RCCGCYRTTC RTYMTKGYTT TTARGATGYC TTCYGCRWCG TTYGRYTRCA CTARRARGRC
RYMSCTRTAC RTCMTGRYTW YKRRRRTGYT TTCCGYRWCG TATRRTTGTW CTAGRARRAC

RGYGGCARTG ACSKGTAARC AWACRYTYRY RGRTCKMGAR WWCTCTRSAG KTYAGSTSYG
GSYGGCAAWG ACGTGTARGC RWTYATTYGC GGRTYTCGRG TWCTYTRSAG TTYAGCTGYG
GGYGGCAATR ACGKGWAARC RTWYRCYYGC RGGTCKMGAA TWCYCTRCRG KYCAGSTSYG
RSYGSCGGTR AYGKGTWGGC ATTCRTYCRC AGAKYTCSAG AWYYYTRCRS KTCMGGYSYR
ASYGSCGGTA AYGTGWWGRC ATTCRCTCRC ASAGCTMCAG TTYYCTRCRG KTYMGSTSYR
GSYGCTAGTA AYGKAATGAC ATTCATYYAC AGAGCKACAA TWYYCTACRG TTYCGGYGYG
ASYKSYAATG GTGGRAAAAA AATYGCYYRY GCRKYKCSGG TWYYCKRSAS TTCARSTGYR
AGYKSYARWA ATGKGAAGRA AATYRTYYAY GCRKCKCSAG TWYYCKGSAG TTYARSTGYG
AGYTGYAAAA ATGGAWAGGM AWTCRCYYRY GCAKCKCCRG TWCTYGGCAG TTCMAGYGYG
RSTGGTGGAA GCSGATARGC RWTCGCTYAC ASAGYTCGAR WWCCCTRSAG TCCAGSYCYA
AGTGSYRAAA GYSGGTARGC RWTCRTYYAC GSAKCKCSAG TWCCCTRSAS TYCAGGYCYR
RSYGGYGRWR RCGKRWARRC RWTCRCTYRC AGATCTCSRG AWCCTTRGAG TTCAGSYSYR

CKGRTGCTAY YMGTWRYYRR YARTGMTACY ACGKRCCRCT WSARKGRAWA YAGSATGCAA
CGRRYGMWAY TMGCWGTYRG YARYGMWATY AYGKACCRST TGRRKRRAAA TRGCATSCAM
CTGRTGCTAY YMGYWGTYRG YARYGMWGYY ACGTRCYACT ACARKRRAWA TAGCATGCAM
CTGGCGCTGT YCGTTRTTAG TRRYRMTGTT AYGKATCGGT TSGATRRRWA TGASRTGCRC
CKAGCGCWRT YCRYTATTAG CARTGAWGTT ATGKRCCGGT TGRRKRRGAR YRACGTSCRC
CGRGCGCTGT CARTAACTAG CRGTGATGTT AYGTATTGGC TGRATRRAAA TAACATGTGC
TKGGCRMWGT CCGCWATTGR CRGYRAWGCT ACGGACYGCC TCARGRRATA CRGCAWSTAC
TKGRCACWRT CARCTATTGA CAATAATGTT ACRKGYYGST WSAAGRRATR CRGCAWSCAC
CTGGCACWAT YMGCTRCTRR YRRTAMWGTT AYGGRYTGCC TCARGRRAWR CAGCAWSTAC
CKRGYRCWAT YAGYARYTGR TARYGAAGTT RCRKACTRSC AGRAGRRAAA YGACATCYRA
CKRGYGMTAT YMGTWAYTAR TARYGAWATT AYGKACTRSC AGAAGRGRWA CGASATCCGA
CKRRCRMAAT YCRTWATTRG CAGTGMAATT GCRKRCTGST WGARKRRAWA CRASATGCRM

WAYCYGCRTA GTRCACCGAY GMGSGRCATA CRCTGAYCGS RRGYCWACRG TAGRRWAAGT
WAYYTAYGTR GWRCACCGAY ACRGARSRTG CACTGATCGS RRGYCTRTGG YAGRGWRAGT
WACYTGCRYA GTRCACCGAT GMRCGRCATR CACTRATCGS RAGCCWAYGG TASGRWAAAT
AAYYYRYGYA RTGCGCCAGT RMRSRASGYG CACTGATTGC RGGTCTRCGG CACGAAATRW
AACCYACGYR GWGCGYYRRT RCGCRASGYG CRYTGATTGC RRGCAARCGR TACRAAATRW
TAYYYACGCR RTGCRCYRRT GCGCGAGGTA CATTRRCTGG GGGTCTGCGG CASRAAAWRA
TAYYCGCAYG GTGYGYCRAT ACACAASRTR CGCTRRYCSC ARAYMAGCGG YGGRATGWGT
WAYYYGCGTA GWGCRYCRAT RCRCARSATG CGCTGACTCG ARATAWRCGG YASGATATGW
AAYYCRYRTG GTGCGYCGAT GCGCAACRTA CGCTGGCYSG RRRTAWGCGR CGSGATGTGA
WRYCCRYGTG GTATACYGAT GMGCARSRTR GRCYGRYYGS GGGYCAGCGG TACAAWATRT
WRYCCGYGYG GTRTACCRAY RCGCRACGYG SRCTGACTGC GGGYCWRYRG YASRATAWGA
WRYCYACGTR RWRCACCART RCRCARGRYG SRCCGGCTGS RGGTCTRYAA YASAAWRTAA

GGRRWGWAMA ACGGWYAGAT CGCTTRAYTT GRGAMRGGTT ACGRWGCRAG CCRYRTGTGW
RGRGWGTAAG RCGRATAGAT YGCTCRGTTT GRGAMRRGTY ACGRAGCAAG CCGYRCGYGA
GGGGTGWAAR RYGRACAGAT YGYTYRRYTT GRRAAGGGKY ACGRWGCAAG CCACRTGYGW
AAAAAKAGMA RTGAWCRRGT YRCATGRYTY RAGGCGRSTC RTKRAGTARG YSACATRTGA
ARAGAKAGMA RCGAWYARRT CRYATAACTT RRRRCGRGTC RYTRARTRRR YGATATGTGW
AGRRATARAA GYGAATGGAY YGCATAACTT GGGACGRGTC RCKRAATAAR TCACRYGYGA
RAAGAKTRAG RCAGATAGAC CRTWYAGYTT GRRACAACKC ACGRWRCAAG CSRYRTGCRA
RGAGAKTRMG GCGAWYAGAY CGCWCAGCAY GARRCRACTC ACGRARCRRG CCAYAYGYRA
RRRGAKTAAA RCRATCARAY YGYWYAGYAY GAGACRACKC ACGRAGCAAG CSATACGCAA
RGRGAKWRAA GCAATCAGAT CGTTCRGCTT RGGACGRGGC RTGRAGCRGA YCATAYRTGW
RGRRAKWAMA RCRAWTAGRT CGTTYAGCTT GRRACRRSKC RYGRAGCGRA YCAYAYGYGA
RGAGAGWAAA RYRAWYAGRT CGCTCRGCTT GGRACGRGKC RYGRAGCRAA YCAYGYRTGA

WACCSMMCMT RCTAYCRGRA RAACCAAMCA AACSRCYMCK ACTACCMAYA TAYTCWATTY
TRYCSMCCMC GCGAYTGAGR ARWSCTMMYG ATYSRCYAYG AMKACCAATA TAYYCAAKKC
TRCCGMCCCY GCKACCGGRA RRASCAMMCR AACGAYTAYT ACTAMCAAYA TWYTCAAKTY
TAYCSACCCC GAKCCYRRAG RATSCTCCCG MTYGGCTCCG AMTMMCCATM TAYTTTAKKY
WAYMSACCAC AMKMYYRRRG ARWSGWMCCR MTTSGYTMYG AATMMGAATM TWYTYWAGTC
TRCCSMMCCC GCGATTGGAG AATSCWMCCR MTTCGCYCCG AMKAACCATM TAYTTTRKKT
TACACACTMC ACGAYCGRAR GAWSCWMCCG ATTGGYTACG TAKMMGCTCA WWCCYWRKKT
AACACCCCCC RCGCTCGARA AAASCWMCCG ATYSGYYACG AAGMMSCTYA AWYCCWRKKT
WACACMCTCC RCGMYCGRGA GRTSGTACTG ATTGGCYACK WAGMMGCTCA WTYYCARKTT
WACCCCCCCC ACKMYYGGAG AATCSTACTG ATYSGYTCCG ACKMCSCWCC ATCCYTRKTC
AGCMCACCMC ACKAYCRRAG ARTSSWMCTG ATCGGYYMCG ACKMCCCWYC WTYTCTAKTY
WACCCAMCCC GMGAYCGRRR RRASCAMCCG AWYGGTTCYG WMKACCCWYM TTCTYWAKKT

RYYATRWCTG ARYGRTAGWY SKCCSGAGMY RCGGAACYTC TSTGAYGATC CRYMAYCRAM
RYYRTAAYYK RACGGTAGAY GGYCSGARCY RYGGAMCTYY TCAKMYSATM CACMAYCGWM
AYYATRWYTG AAYARYAGWC STYCSGARAY RCGGRACYYY TSWKACCAYM YATCAYCGWM
GYTATAACYG GGYGGTGAAT CKCCCAAAMC ATGGGACTTT YSTGMTGGTA CGCAGYTGAM
GYYAYAAYCK GRCGGTGGAT SGCCCGARMC RCGGGACCTY YSTKMTGATA YGCAGCTGWM
GCTATATYCT GACGATRGAT CTCCSGARMT ATRGGACTTT TSTGCTGATA CGCAACCGTC
GYYACAWTCG GRCARCRGAT CGYSSGAGCT RCGKGATCTY YCTTCTCRCA TGYAAYTGWM
GYCACAATYG GRCAACGGWT CGCSSGARMC GYRKGCYCTT YCTTMTSATA TGCAACTGTC
GCYACATTYG GGCRAYGGTT CGCSSGARMT GYGKGMCCTT TCTTCYSRCM TGYAACYRTC
GYYRCAAYTT GRCGGTRGAT SKCCGGWRCT RCRGRMCYTY YCTGCCGRCA YGYMAYYRTC
GYYRYRWCTG GACGRTRRAT SGCCGGTRMC RYAGAACYTY TCTGCYGAYA YGYMRTTRWM
GCTACRATTT RRCGRTGRAT GTCCGRWGCT GYGGGMCCYY YCTKATSATA CGYCATYGTC

ACTYSCMMRC CAGYGCRTRT GGCAGTGCCC CACRTAGGCW MCAACRRTYC CAGTRAGAGA
RYWCGCMCGY MAGYGYRTGT GKCAGTGTSC CRTGYAGGYT CCAACGRYTC TRAYGWGGGM
GTTYSCMCRC CRRYSCRTGK GGCARTGCCC CAYGYAGGCA MCAACGAYYC TAAYGWGRGM
RTTCGSMCAC CAGYCCRYAT RGCAGYGYGY ARYGTGRAYA ACARCAGCYC YRRCATGGKA
RYTCGSMARY CAGYCCRCAT RGTARTGYGT AAYGYRGRYW MCAACAGCCC CGGYATGGKC
AYTCCSMMAT CAGTGCRYAT GGCAGCGCGY ARTATGAACT ACAACRGCTC CGGYGTGGTA
GTACGSMCAC AAGCCTRTGG AGCWRTATST AACGTGGACA MTAGMGAYTY YARTRARGTA
RTACGSCMRC MGGCSTRTGK RGYTGTRCSC ARCGYGGAYT AYWAAGRCTT CAGCGWGGGM
RTTCGGMMRY ARGCSYRTRG AGYWRTRCSC CAYRYGGATW MTAAAGRYTY YAGYGARGTM
RCWTSGMCRY CRRYGCRYAK AKYAGTGCGY CRCRTGGRTW MCWACRAYTC YAGYRWGGKM
RYWTSCMCGC CRRTGCRTAK RGTAATRCGY CACATAGGTW CCWACRAYTC YAGCRWRRGM
AYTYCGMCRY CGRYCCRCAG RKYAGYGYSC CGYRTGGRTA MCAACRRYTC TAGCRTGGTA

CAAYKYYTCG TYCGTWAMAG YYCCTTGWAG TGRATRWRRC GCYTCTGAYW ACGCY
CAAYGTTTCG TTYAYAAAAR TYCSTKKAAG TAGRTAARAY RCYTSTRATW ACGCT
CARTKYYTCA TYYRYWMCAR YTCGTTGARG YRRATRWRGY GCYTSTGATA WCKYT
CWACGYYTCA KYCRYWAMGA YYMCYTTAGK TAGGGGWGAT GTYYGTGRCA ACKYT
CAACGYYWYA GYCACWMMAA YYMCYTKWGK TAGGKGWGRT RTTYSTRRCA ACTYT
CWACKTYTCG GTCRYWACAA YYASCKTTAT YAGGTGAGAT GTTYSTGACA ACTYY
CAATKCYTYR GYYGCWMCRR YCCGTKKTRK TRGAGGAGRT RYTTSGRGTA ATKCY
SWRYGCYTTR KCCGYAMMAR CCCSTGGTGK YAGGGGAGAT RCTTSKRGTA TCTCY
CARCGYYTTR GCCAYACCRG CTCCTKKTRK TRGGTGARRT AYCTCTGRTA ACKCY
CARCTCYTYG GTCGCWAARA YYASYTTTGG CAARKGAAGT RTYCCTRATW WYKYT
SARTTTYWYG KTCGCWMARA YTMGTKGTGK YAAGKGAAGT RTYYCTRRTA ACTYT
SAATKYYWYG TTCRCWAAAA YYMCTTKTAG TAGGTAWRRT RYTYGTRATW ACGTT
