# Supplementary material for: Genetic assimilation of ancestral plasticity during parallel adaptation to zinc contamination in Silene uniflora
Source: Nat Ecol Evol. 2023 Jan 26;7(3):414–23. doi: 10.1038/s41559-022-01975-w (PMC9998271; doi:10.1038/s41559-022-01975-w)
Supplement: Source Data Figs. 1 and 3, and Extended Data Figs. 1, 2 and 4–6 — Matrix of counts for all 27,970 genes used in the differential expression analysis for each sample in the experiment. Produced using the DESeq2 assay() function of the DESeqDataSet object [file 41559_2022_1975_MOESM11_ESM.csv]

	BD12	BD11	BD11	BD12	BD1	BD1	GR10	GR10	GR2	GR2	GR8	GR8	PP1	PP1	PP4	PP4	PP8	PP8	SA6	SA6	SA7	SA7	SA8	SA8
TRINITY_DN0_c0_g1	9274	10354	11802	10202	9192	4390	5211	5931	6962	5548	6546	6693	5791	4305	4688	5226	6697	5347	7875	5237	6810	4242	7083	5195
TRINITY_DN1_c0_g3	49	1443	99	855	500	81	827	76	394	55	334	9	443	37	459	59	727	134	383	50	1154	77	3974	81
TRINITY_DN10_c0_g1	3127	6365	3968	5402	6523	1777	5764	7284	7166	6460	6683	8085	6841	6859	4351	7216	6939	7592	6805	3488	6924	2724	6125	4204
TRINITY_DN10_c1_g1	2401	1200	2206	1417	1434	1458	1385	1696	1378	1243	1195	1489	1416	1822	1105	1558	1604	1701	1374	1871	1111	1289	1309	1826
TRINITY_DN10_c2_g1	944	5292	413	5676	5006	219	5405	6247	7792	7567	5103	6731	3713	3130	2729	4816	3893	3411	3909	489	6765	260	3665	805
TRINITY_DN10_c3_g1	3989	2652	2165	3373	3395	1473	3325	4322	2959	4316	2972	3209	3117	4363	2344	3655	3408	3611	2907	2578	3903	1926	2454	3656
TRINITY_DN100_c0_g1	4012	3791	4464	3895	3820	2391	4098	4652	3923	3507	3226	3750	3403	3905	2725	3845	3353	4232	4249	3693	3182	2943	3510	3471
TRINITY_DN100_c1_g1	5051	1282	9045	472	987	7844	263	683	817	627	619	758	720	1462	596	1018	729	1576	441	4737	814	3337	1454	4804
TRINITY_DN1000_c0_g1	1128	1342	1601	1377	1416	802	2073	2415	2028	1963	1487	1713	2251	2260	1967	2869	1912	2568	2063	2116	1697	1395	1919	1368
TRINITY_DN1000_c0_g2	5319	2165	7395	2169	2255	3281	1794	2325	2442	2080	1789	2171	2078	1972	1305	2500	2046	2891	2214	5130	2429	4649	2184	5610
TRINITY_DN10001_c0_g1	609	714	202	1098	723	146	934	1513	1220	697	1204	1625	2522	1363	3598	3039	1714	1999	774	98	753	92	962	322
TRINITY_DN100017_c0_g1	0	0	0	1	0	0	0	0	0	1	2	1	105	1	64	20	11	6	2	0	4	0	1	0
TRINITY_DN10002_c0_g1	458	726	277	792	818	166	550	592	650	649	557	485	500	426	428	477	543	530	584	178	495	114	415	221
TRINITY_DN100025_c0_g3	11	4	2	3	11	2	15	22	29	25	3	2	2	3	0	5	2	1	2	4	6	0	2	1
TRINITY_DN100047_c0_g1	0	1	0	1	0	1	1	1	3	2	2	2	2	1	2	1	4	0	2	2	0	0	1	3
TRINITY_DN100047_c0_g2	15	16	3	11	18	6	20	14	14	16	16	27	8	16	12	15	17	13	26	16	25	20	29	15
TRINITY_DN10005_c0_g1	24	26	16	46	48	16	23	36	59	27	31	54	53	23	12	25	33	36	50	19	46	15	32	28
TRINITY_DN10008_c0_g1	119	865	57	928	951	15	809	1154	826	627	1109	1432	1190	670	1876	3452	1216	1342	903	52	640	30	669	39
TRINITY_DN100087_c0_g1	12	12	0	28	2	1	0	3	0	2	1	1	5	7	0	3	14	4	11	9	21	10	4	2
TRINITY_DN10009_c0_g1	272	528	327	510	582	149	389	463	437	484	484	572	381	389	321	560	446	509	476	262	629	185	602	334
TRINITY_DN1001_c0_g1	216	1211	160	1256	1060	98	711	922	1173	1268	2036	2600	663	620	422	941	1095	1081	1039	248	1837	99	770	163
TRINITY_DN1001_c0_g2	109	538	79	603	594	48	529	712	509	634	603	868	435	500	400	834	679	760	590	107	1105	43	488	111
TRINITY_DN10010_c0_g1	373	41	58	407	47	22	370	495	183	265	330	535	151	286	26	106	183	179	301	215	187	174	314	360
TRINITY_DN10010_c0_g2	71	41	86	63	57	12	48	93	80	179	90	105	34	208	49	69	72	48	51	10	50	93	31	72
TRINITY_DN10011_c0_g1	72	156	19	157	133	19	68	72	49	38	125	211	103	58	48	68	124	144	143	32	35	1	146	44
TRINITY_DN10011_c0_g2	29	15	32	24	27	11	36	58	34	35	30	49	24	48	21	29	26	27	75	78	25	45	20	26
TRINITY_DN10012_c0_g1	43	172	50	142	176	17	172	182	147	147	172	135	124	79	84	113	187	133	141	59	183	25	140	49
TRINITY_DN100137_c0_g1	40	42	54	51	38	31	42	58	46	50	40	61	37	36	38	39	40	42	53	32	35	33	57	49
TRINITY_DN10014_c0_g1	206	512	195	467	369	99	312	452	388	301	272	425	443	216	334	533	314	497	578	174	507	113	460	137
TRINITY_DN100150_c0_g1	0	0	0	0	1	0	0	0	0	0	0	0	0	0	0	0	0	0	20	3	17	0	8	1
TRINITY_DN100152_c0_g1	4	1	4	1	3	1	1	1	0	2	4	1	2	6	2	1	3	2	2	1	4	3	2	6
TRINITY_DN10016_c0_g1	359	626	149	905	727	95	647	655	799	710	715	781	735	582	299	463	689	498	636	145	897	136	641	383
TRINITY_DN10018_c0_g1	49	34	6	42	35	8	40	96	31	84	78	87	71	307	32	131	76	108	55	8	74	5	30	47
TRINITY_DN1002_c0_g1	4122	4055	3568	5081	5094	1983	4982	6044	5051	4970	4437	5274	5061	4781	3919	5516	5013	5055	4510	3619	5141	2965	4605	4561
TRINITY_DN10021_c0_g1	1096	41740	509	47278	34882	415	64667	64581	132594	55229	50634	60707	86060	37320	90511	65666	28979	24889	39841	965	9808	530	32664	1138
TRINITY_DN100222_c0_g1	1	3	3	0	11	7	2	11	0	1	2	6	2	0	0	0	0	0	11	19	0	0	0	0
TRINITY_DN10023_c0_g2	42	11	16	26	38	21	27	25	8	6	15	25	39	28	30	23	33	25	44	16	32	23	34	22
TRINITY_DN10024_c0_g1	64	44	11	72	48	12	64	62	59	53	51	53	51	47	42	68	66	64	48	23	53	26	57	44
TRINITY_DN10025_c0_g1	87	260	19	358	348	32	294	318	281	344	311	283	269	313	164	289	328	231	282	44	299	10	227	56
TRINITY_DN10026_c0_g1	65	52	11	229	143	31	53	68	116	55	71	102	142	68	186	237	39	98	62	9	26	5	93	73
TRINITY_DN10028_c0_g1	873	1077	596	1356	1214	318	1270	1534	1515	1488	1037	1145	1154	1086	881	1355	1253	1588	1258	666	1300	415	1126	827
TRINITY_DN10029_c0_g1	169	166	171	195	235	91	212	277	161	204	185	180	286	298	186	296	279	314	178	137	143	89	247	249
TRINITY_DN10029_c0_g2	0	0	0	0	0	0	11	7	0	0	21	26	3	7	0	0	2	5	11	1	13	2	0	0
TRINITY_DN1003_c0_g2	2	8	29	1	7	5	1268	1412	529	448	719	919	6	14	10	13	6	8	5	8	4	3	6	2
TRINITY_DN10030_c0_g1	205	525	22	582	476	43	888	829	625	768	499	508	484	621	438	561	713	428	578	83	727	58	591	226
TRINITY_DN100302_c0_g1	11	77	13	62	44	2	58	115	73	52	59	71	93	64	75	105	87	90	73	14	54	11	112	43
TRINITY_DN10031_c0_g1	2	74	0	146	67	1	32	58	59	36	36	54	89	29	20	92	40	25	19	1	35	0	30	1
TRINITY_DN10032_c0_g1	10	92	13	146	152	11	129	144	108	136	147	260	132	324	77	156	199	195	134	13	161	12	101	19
TRINITY_DN100323_c0_g1	4	6	1	10	4	1	15	5	33	32	2	2	67	319	6	9	126	110	109	23	124	11	12	11
TRINITY_DN10034_c0_g1	1411	1139	1275	1539	1408	747	1406	1661	1241	1219	1088	1294	1474	1712	1060	1449	1402	1428	1093	1009	1284	1046	1234	1275
TRINITY_DN10034_c0_g4	990	472	602	615	469	427	635	718	592	633	590	543	603	790	432	552	615	508	554	633	592	405	548	842
TRINITY_DN10035_c0_g1	799	988	835	867	335	224	403	411	302	320	283	319	313	305	727	890	352	282	380	390	347	202	290	332
TRINITY_DN100380_c0_g1	12	1	19	7	4	10	1	6	2	3	0	7	2	6	5	6	3	9	4	24	9	10	7	28
TRINITY_DN10039_c0_g1	16	267	12	279	385	10	349	225	242	234	335	202	237	173	199	177	237	130	240	10	345	15	278	35
TRINITY_DN1004_c0_g1	724	1558	512	1630	1716	321	1164	1751	1503	1356	1216	1689	1800	1420	1296	2260	1662	2386	1904	685	2001	399	1689	595
TRINITY_DN10040_c0_g1	1526	1802	1473	2019	2010	755	1957	2314	2425	2321	1907	2214	2074	2054	1702	2472	2389	2536	2103	1457	2281	1123	1949	1783
TRINITY_DN100406_c0_g1	50	12	6	23	16	14	19	19	21	22	30	22	19	18	15	24	40	24	21	57	9	9	16	5
TRINITY_DN100424_c0_g1	10	2	0	17	1	1	6	5	6	5	3	0	22	9	7	3	1	3	14	12	7	14	2	2
TRINITY_DN100442_c0_g1	0	0	0	11	5	0	14	0	11	0	8	0	28	0	20	0	10	0	18	0	4	0	5	0
TRINITY_DN10045_c0_g1	18	11	4	28	7	10	17	11	11	6	9	10	13	12	1	0	28	30	101	56	33	6	13	14
TRINITY_DN100459_c1_g1	7	6	7	20	9	11	0	0	0	0	22	13	0	0	0	0	2	0	0	0	11	7	0	0
TRINITY_DN10046_c0_g1	1034	831	4279	894	824	2369	528	894	835	761	684	636	382	423	448	773	703	1070	760	2173	920	2221	1084	613
TRINITY_DN100463_c0_g1	4	4	4	1	3	1	1	5	3	8	3	5	3	1	3	4	4	1	4	5	6	5	1	3
TRINITY_DN10048_c0_g1	282	135	27	134	125	15	325	296	234	296	216	181	137	179	82	138	100	91	201	73	156	27	118	71
TRINITY_DN10048_c1_g1	2	0	1	2	0	0	197	263	2	0	373	461	17	15	281	570	176	244	0	0	1	2	1	1
TRINITY_DN10049_c0_g1	242	66	211	92	88	96	163	219	215	317	212	227	138	253	103	181	136	176	148	297	106	172	112	383
TRINITY_DN1005_c0_g1	2526	1786	299	3449	2414	330	12128	9081	7300	7079	2524	1519	3053	2960	6158	5946	2203	1243	13348	3943	6615	2708	11288	10552
TRINITY_DN10050_c0_g1	42	460	22	720	600	18	435	343	510	372	600	637	693	877	540	1041	1745	1261	562	25	797	14	497	15
TRINITY_DN100508_c0_g1	2	11	3	0	10	3	0	0	0	0	0	1	4	1	12	7	4	7	1	3	4	1	16	13
TRINITY_DN10051_c0_g1	22	16	26	14	13	18	30	25	10	10	20	9	15	38	21	11	14	16	11	252	30	30	55	42
TRINITY_DN10051_c1_g1	0	22	17	6	10	4	54	65	56	61	25	43	30	75	58	120	85	138	9	3	4	4	2	0
TRINITY_DN10051_c1_g2	100	7	11	79	4	3	53	61	36	65	20	29	9	17	18	38	14	54	28	12	1	0	0	0
TRINITY_DN100516_c0_g1	2	3	0	5	0	1	2	7	8	5	6	7	7	6	6	5	3	8	8	6	5	3	22	3
TRINITY_DN10053_c0_g1	125	72	87	95	55	33	91	114	101	133	72	109	68	68	43	115	83	110	84	33	115	68	81	36
TRINITY_DN100538_c0_g1	81	42	33	93	82	26	105	127	94	90	48	55	51	47	19	35	59	54	97	63	72	26	37	36
TRINITY_DN10054_c0_g1	2206	732	1001	1100	1201	711	862	909	827	1109	900	638	675	1232	410	491	1448	1117	1011	877	890	712	988	978
TRINITY_DN10055_c2_g1	319	7	3	18	13	203	201	150	92	47	1	0	0	2	0	11	3	4	31	0	2	1	48	22
TRINITY_DN10057_c0_g1	11	20	52	12	10	13	22	26	20	32	6	5	31	56	22	49	37	50	32	20	7	2	2	3
TRINITY_DN10057_c2_g1	39	16	35	28	34	18	7	15	6	9	4	4	9	7	41	35	3	5	1	0	0	0	0	0
TRINITY_DN10057_c2_g3	1	7	3	10	8	1	9	5	15	9	6	2	11	32	6	6	31	38	37	6	58	2	6	1
TRINITY_DN10058_c0_g1	0	1207	1	2349	1671	1	751	1288	2396	332	1386	1866	5906	770	1735	1859	2402	2949	1440	17	2221	0	762	0
TRINITY_DN100587_c0_g1	7	7	15	11	10	4	2	6	0	3	2	7	0	0	1	0	8	14	9	7	3	4	2	3
TRINITY_DN10059_c0_g1	44	233	13	247	197	3	260	317	297	344	506	463	240	244	183	360	389	328	222	6	397	8	213	21
TRINITY_DN10059_c1_g1	99	10	17	66	0	1	34	58	44	51	90	83	40	58	67	103	55	57	40	38	72	44	39	39
TRINITY_DN1006_c0_g1	163	1466	957	689	863	580	263	297	885	420	239	339	1197	589	773	674	834	987	710	115	780	40	872	177
TRINITY_DN1006_c1_g1	31	0	0	160	93	1	0	0	82	48	29	31	100	23	0	0	47	22	1	6	8	3	32	14
TRINITY_DN1006_c1_g2	25	0	0	253	190	6	0	0	84	38	27	24	144	43	0	0	52	32	0	0	0	0	68	2
TRINITY_DN1006_c2_g1	0	0	0	0	4	0	2	1	5	0	6	1	11	2	14	0	0	0	7	2	6	0	3	0
TRINITY_DN10060_c0_g1	51	162	66	134	155	30	129	161	141	152	156	129	150	194	56	126	117	122	178	99	195	39	321	222
TRINITY_DN10060_c1_g1	100	165	106	200	173	33	219	219	200	211	165	189	139	183	96	183	133	173	197	114	179	65	173	92
TRINITY_DN100606_c0_g1	0	0	0	0	0	0	10	24	0	0	0	0	0	0	0	0	0	0	0	0	0	0	0	0
TRINITY_DN10061_c0_g1	37	41	74	37	20	19	16	37	35	25	8	23	20	21	19	58	18	47	11	19	8	22	17	16
TRINITY_DN10062_c0_g1	222	321	218	406	295	82	444	551	389	417	438	396	411	405	235	437	473	477	394	253	444	172	322	217
TRINITY_DN10063_c0_g1	408	973	244	1187	1004	138	1151	1205	1044	1211	1022	1167	760	833	625	1256	988	768	1005	168	1162	81	785	168
TRINITY_DN10063_c1_g1	736	596	556	778	656	351	549	693	725	633	557	615	606	587	400	584	627	799	667	499	672	488	586	567
TRINITY_DN10064_c0_g1	290	138	164	223	166	80	192	228	155	178	172	155	197	186	90	172	152	146	177	291	151	115	97	147
TRINITY_DN100642_c0_g1	8	12	11	5	36	3	7	11	7	9	24	8	8	11	8	6	26	17	24	22	36	20	25	18
TRINITY_DN10065_c0_g1	178	397	121	380	326	29	328	407	344	359	328	372	302	339	248	440	311	317	289	82	437	75	371	164
TRINITY_DN100653_c0_g1	1	6	3	0	10	2	6	1	8	8	8	6	33	21	26	21	2	0	5	1	1	5	9	15
TRINITY_DN10066_c0_g2	101	221	55	218	259	50	364	381	226	184	270	267	198	301	146	171	293	212	203	120	242	55	195	157
TRINITY_DN100671_c0_g1	6	5	0	5	2	0	0	0	2	0	0	2	0	0	0	0	0	0	2	12	0	0	0	0
TRINITY_DN100682_c0_g2	172	1156	209	846	1261	73	2650	2074	1684	2020	1917	1089	1477	1029	902	1006	2075	1119	1615	352	1258	165	1204	611
TRINITY_DN10069_c0_g1	364	704	263	752	763	101	351	711	615	532	462	673	901	518	417	999	727	861	587	311	519	205	354	300
TRINITY_DN1007_c0_g1	265	609	476	450	406	170	71	87	130	91	36	49	525	416	353	595	560	473	90	9	119	7	81	14
TRINITY_DN10070_c1_g2	49	14	25	8	5	30	7	8	6	15	5	0	17	7	54	12	15	2	11	66	2	9	8	23
TRINITY_DN10071_c0_g1	241	272	250	328	237	212	227	270	196	239	237	238	384	496	311	503	411	432	447	307	240	225	180	206
TRINITY_DN100719_c0_g1	5	1	10	0	0	3	1	4	1	2	1	8	0	3	0	0	5	1	2	23	0	1	0	0
TRINITY_DN10074_c0_g1	112	328	84	524	597	240	26	30	44	59	3088	3919	41	23	50	126	33	10	36	34	46	116	220	98
TRINITY_DN10074_c1_g1	38	10	15	13	18	19	0	0	0	0	1	3	0	0	0	0	0	3	0	2	0	0	0	1
TRINITY_DN10075_c0_g1	216	739	408	512	409	272	95	132	103	130	104	173	144	212	193	389	125	219	276	121	407	158	260	192
TRINITY_DN10076_c0_g1	260	297	265	317	362	142	293	283	268	256	301	292	350	339	249	264	407	322	321	323	351	182	315	330
TRINITY_DN10077_c0_g1	379	1187	424	1248	1405	175	1240	1540	1090	1284	1033	1291	1178	1356	908	1348	1206	1192	1433	512	1396	215	1122	532
TRINITY_DN10077_c0_g2	579	451	646	431	476	440	598	828	528	719	620	703	558	670	319	847	666	800	541	592	474	398	392	599
TRINITY_DN10077_c0_g3	313	362	546	404	423	232	432	634	460	503	441	495	532	513	254	375	615	561	425	411	296	264	381	402
TRINITY_DN10077_c1_g1	20	18	37	34	22	17	28	80	6	10	4	10	5	8	3	8	5	8	22	13	2	7	34	22
TRINITY_DN10078_c0_g2	10	6	20	10	22	11	19	17	13	13	15	17	8	17	4	18	22	14	14	10	18	11	9	4
TRINITY_DN10079_c0_g1	0	0	0	0	0	0	32	47	0	0	0	0	139	176	23	52	96	119	0	0	0	0	0	0
TRINITY_DN1008_c0_g1	2045	1818	1416	2275	2080	981	3043	5072	2506	3967	2195	3209	1596	4017	1610	4311	1454	2036	2233	1726	3169	2028	2206	2836
TRINITY_DN1008_c1_g1	93	280	136	168	313	81	520	547	422	546	387	433	788	1000	207	373	655	613	383	137	550	104	391	217
TRINITY_DN1008_c2_g1	1	0	0	0	3	0	2	5	0	2	1	3	1	4	4	3	2	4	2	3	0	0	2	1
TRINITY_DN10081_c0_g1	50	10	18	34	26	6	9	23	13	22	59	85	81	98	125	174	232	283	33	21	54	73	61	196
TRINITY_DN10082_c0_g1	489	379	361	459	441	177	321	571	400	454	351	487	486	544	287	642	496	646	529	469	479	277	395	380
TRINITY_DN10083_c0_g1	70	147	149	100	110	58	488	680	153	338	100	118	116	193	82	178	330	304	373	185	302	138	466	164
TRINITY_DN10084_c0_g1	188	220	101	229	258	48	362	452	272	380	260	270	259	341	159	329	275	290	289	186	246	106	270	261
TRINITY_DN100843_c1_g1	13	54	7	29	29	2	79	56	69	101	57	73	26	37	23	55	62	46	65	30	81	9	44	14
TRINITY_DN100845_c0_g1	3	3	16	3	5	8	5	2	2	0	2	3	4	4	4	4	2	1	3	3	2	5	0	3
TRINITY_DN10085_c0_g1	572	236	226	367	396	141	356	324	306	424	475	342	172	255	129	134	250	139	257	266	187	143	449	510
TRINITY_DN10086_c0_g1	99	96	50	127	117	23	127	165	106	163	106	137	155	135	84	103	143	171	142	67	98	50	94	76
TRINITY_DN10087_c1_g1	16	18	10	23	15	4	33	53	21	39	54	27	19	19	10	21	54	12	21	56	29	1	23	42
TRINITY_DN100876_c0_g3	2	1	10	6	4	1	17	15	8	13	10	6	1	8	7	9	5	7	6	6	2	2	8	11
TRINITY_DN10088_c0_g1	24	17	10	21	19	15	25	34	18	29	17	26	9	43	15	18	27	23	19	34	27	12	28	52
TRINITY_DN100887_c0_g1	0	0	2	0	3	3	0	0	1	0	0	0	0	0	0	2	0	0	2	24	8	4	0	0
TRINITY_DN1009_c0_g1	889	1068	1235	1444	829	544	1048	1160	1194	1021	1131	1323	1806	1928	1396	2523	1896	2234	1162	1242	1035	726	901	702
TRINITY_DN10090_c0_g1	36	25	17	38	30	7	68	75	39	60	63	63	53	43	41	50	59	25	47	34	50	25	56	63
TRINITY_DN10094_c0_g1	106	82	225	93	115	107	96	120	84	78	105	122	137	128	93	123	116	124	92	195	89	74	90	107
TRINITY_DN100979_c0_g1	302	831	223	879	828	116	1018	1312	1090	1279	1282	1359	969	989	647	1270	1068	1233	963	331	1057	190	845	356
TRINITY_DN10098_c0_g1	25	1224	132	672	876	41	3875	420	2184	549	1413	238	1340	369	1008	30	393	61	614	111	947	16	749	10
TRINITY_DN10099_c0_g1	444	611	684	543	704	324	583	771	751	742	681	974	641	562	460	925	994	1453	852	548	925	432	619	450
TRINITY_DN101_c0_g1	381	4	6	193	5	1	356	389	259	266	281	383	3	7	92	172	222	216	94	154	332	383	295	547
TRINITY_DN1010_c0_g1	437	1210	230	1291	1582	336	1125	1714	3556	1620	1539	2431	3658	831	2796	2822	861	807	2108	297	1354	203	1498	180
TRINITY_DN1010_c0_g2	1796	2953	416	4199	4190	425	3698	9195	4395	6327	3059	6337	5287	4957	2908	7821	4291	9358	4548	969	5016	789	3819	945
TRINITY_DN10100_c0_g1	653	475	469	691	429	275	285	403	606	429	359	391	753	534	563	406	556	664	252	779	340	588	310	469
TRINITY_DN10101_c0_g1	2	43	1	38	26	1	77	61	82	94	110	91	62	53	24	65	71	49	73	2	90	0	37	1
TRINITY_DN10103_c0_g1	486	323	529	350	373	289	490	502	459	470	406	426	355	418	332	398	432	446	397	556	351	396	422	560
TRINITY_DN101034_c0_g1	6	6	1	14	5	1	0	0	0	0	0	0	54	52	86	108	135	126	39	8	26	0	15	1
TRINITY_DN101045_c0_g1	0	0	6	0	0	0	0	0	0	1	0	0	20	10	0	0	0	0	0	3	0	0	0	0
TRINITY_DN101045_c0_g2	2	0	10	0	0	1	0	0	0	0	1	0	34	21	0	0	0	2	1	2	0	0	1	0
TRINITY_DN10105_c0_g1	89	134	34	263	201	37	150	258	153	193	182	209	140	151	115	243	202	236	206	60	320	20	175	71
TRINITY_DN10108_c0_g1	2203	1065	2349	1270	1225	1347	1127	1353	970	961	965	1060	1058	1322	732	1218	1196	1333	1087	2189	1137	1528	902	1109
TRINITY_DN10109_c0_g1	4	120	3	135	213	5	60	84	131	126	47	113	170	195	291	243	128	142	269	11	131	0	57	3
TRINITY_DN101093_c0_g2	4	2	0	5	4	3	4	2	1	2	2	4	5	5	5	2	4	10	2	0	1	0	5	2
TRINITY_DN1011_c0_g1	4734	2689	5432	3169	3060	3498	2892	3711	2587	2795	2716	3053	3104	4107	2342	3543	3416	3722	3262	4945	2626	3406	2827	3855
TRINITY_DN101101_c0_g1	0	1	4	0	1	0	7	18	5	12	1	0	0	0	0	0	0	2	0	0	2	0	1	0
TRINITY_DN10111_c0_g1	68	114	66	116	141	33	143	201	171	188	129	139	158	125	81	143	159	196	136	78	110	64	106	64
TRINITY_DN101110_c0_g1	0	0	1	0	0	2	3	2	3	0	1	0	0	0	0	0	1	0	8	0	0	0	0	1
TRINITY_DN101117_c0_g1	4	5	2	6	8	1	2	1	5	2	2	2	19	28	9	11	33	26	4	6	3	10	1	12
TRINITY_DN10113_c0_g1	269	558	307	705	621	138	256	298	413	524	463	509	414	385	320	554	436	561	499	188	679	109	440	124
TRINITY_DN101130_c0_g1	14	73	16	70	51	13	126	106	70	109	122	119	76	83	52	79	109	67	73	6	111	14	87	42
TRINITY_DN101139_c0_g1	7	0	1	3	0	0	1	2	4	4	3	2	4	2	1	4	7	4	1	2	2	0	3	2
TRINITY_DN10114_c0_g1	350	497	433	405	85	63	134	115	59	89	95	79	11	13	370	507	21	1	20	12	119	63	42	27
TRINITY_DN10115_c0_g1	35	320	13	376	429	20	384	374	145	234	823	1016	623	289	178	296	873	576	841	15	910	4	428	17
TRINITY_DN101150_c0_g1	21	0	0	15	15	14	0	0	0	0	0	0	0	0	0	0	0	0	0	2	0	0	0	0
TRINITY_DN10116_c0_g1	188	182	156	164	178	88	423	409	496	586	580	444	188	268	113	241	202	205	174	83	234	66	184	104
TRINITY_DN10118_c0_g1	258	309	416	274	280	146	464	461	360	371	486	406	335	382	219	261	429	314	445	470	365	182	398	639
TRINITY_DN1012_c0_g1	1069	1898	1257	2090	1700	570	1488	1717	1765	1719	1923	2188	1804	1381	1236	1886	1895	1937	2197	1123	2362	988	1889	1318
TRINITY_DN1012_c0_g2	2514	2854	2028	3177	3239	1270	3277	3742	3221	3401	3044	3430	3284	3869	2368	3834	3852	3984	3290	2145	3458	1407	2888	2471
TRINITY_DN101204_c0_g1	3	0	0	2	0	0	0	0	0	0	11	5	1	4	0	0	1	3	3	13	2	1	0	0
TRINITY_DN101211_c0_g1	1	9	0	5	16	0	9	9	3	3	22	28	0	0	1	10	2	4	7	0	6	2	1	0
TRINITY_DN10122_c0_g1	2180	173	917	395	370	1024	225	199	163	140	119	86	194	223	122	145	181	181	93	86	75	40	206	112
TRINITY_DN101223_c0_g1	13	28	17	4	71	21	0	2	0	4	0	3	0	0	1	5	1	1	0	2	0	0	1	0
TRINITY_DN10123_c0_g1	53	255	24	255	265	14	293	296	296	306	325	382	399	329	242	360	419	340	309	49	366	17	293	58
TRINITY_DN10124_c0_g1	241	1894	10	2211	1934	20	2179	1524	2223	2530	1997	1552	1115	703	671	837	1815	786	1589	27	3019	2	1531	15
TRINITY_DN10125_c0_g1	74	146	118	87	138	55	141	202	138	132	130	210	162	107	66	144	126	177	225	175	153	104	140	96
TRINITY_DN10126_c0_g1	10	182	3	138	238	4	8	10	19	19	1	4	217	123	9	17	367	222	6	15	1	0	0	1
TRINITY_DN101269_c0_g1	5	7	10	3	7	10	4	8	0	0	2	7	2	8	17	10	19	12	9	10	19	9	41	43
TRINITY_DN1013_c0_g1	626	1109	653	1174	1216	333	1157	1360	1356	1283	1046	1195	1278	935	935	1328	1395	1369	1488	540	1537	339	1376	650
TRINITY_DN1013_c0_g4	179	145	151	197	187	80	252	241	197	198	176	214	267	231	214	233	227	212	223	125	339	73	236	164
TRINITY_DN10130_c0_g1	3957	47	1268	154	104	1075	87	73	101	76	84	34	214	357	87	57	297	119	50	1166	71	709	105	1130
TRINITY_DN10131_c0_g1	28	52	33	64	43	17	67	65	44	40	68	60	40	51	40	54	66	46	41	24	50	28	35	32
TRINITY_DN10132_c0_g2	86	299	87	325	297	79	320	374	400	423	576	721	235	256	191	273	336	272	506	122	529	44	405	65
TRINITY_DN10133_c0_g1	117	112	84	178	135	37	66	75	52	47	53	60	116	80	78	112	132	132	93	55	220	66	126	80
TRINITY_DN101330_c0_g1	8	0	0	0	0	16	0	0	0	0	0	0	0	0	0	0	0	0	0	1	0	0	0	0
TRINITY_DN10134_c0_g1	35	70	33	96	56	11	60	72	55	49	85	92	82	118	49	72	94	96	100	48	12	9	67	34
TRINITY_DN10136_c0_g1	420	224	463	303	236	243	245	258	286	270	206	194	191	198	168	188	287	244	214	377	182	285	210	338
TRINITY_DN101361_c0_g1	0	0	2	0	0	0	0	0	0	0	0	0	3	0	0	0	0	0	16	8	28	14	0	0
TRINITY_DN101363_c0_g1	0	0	0	0	0	0	0	1	8	16	6	11	5	18	9	3	17	11	0	0	0	0	0	0
TRINITY_DN101367_c0_g1	6	0	0	21	13	2	3	3	1	5	3	4	0	0	0	0	0	0	7	2	13	0	1	1
TRINITY_DN10139_c0_g1	2366	1456	1696	1861	1696	1107	1096	1392	1807	1522	898	1200	2119	1650	1396	1552	2346	2913	1766	1136	1362	1520	1718	1137
TRINITY_DN10139_c0_g2	245	59	139	53	70	81	70	86	60	79	92	65	76	142	47	67	101	64	83	160	68	111	74	188
TRINITY_DN10139_c1_g1	13	269	1	139	263	3	318	282	357	532	255	144	252	194	203	240	187	156	162	4	162	1	184	16
TRINITY_DN101405_c0_g1	188	2	16	33	2	9	0	0	0	0	0	0	0	0	0	0	0	0	0	0	0	16	0	0
TRINITY_DN10141_c0_g1	1690	1575	935	1935	1833	553	1558	1800	1815	1812	1628	2073	1703	1347	936	1694	1619	1828	1753	805	1893	656	1595	1079
TRINITY_DN10142_c0_g1	151	98	34	193	214	63	248	355	170	380	238	259	100	212	110	180	186	147	168	119	135	80	173	419
TRINITY_DN10144_c0_g1	357	208	491	265	292	235	305	594	276	564	306	675	147	578	160	392	241	206	153	80	245	487	255	1150
TRINITY_DN10145_c0_g1	167	123	50	259	399	77	235	316	221	254	262	320	162	224	167	232	247	249	204	145	120	37	124	68
TRINITY_DN10146_c0_g1	16	193	3	187	171	2	439	406	329	478	458	477	271	254	220	248	595	366	139	2	240	2	116	1
TRINITY_DN10148_c0_g1	226	340	195	466	413	120	483	584	458	507	443	455	336	423	263	420	353	387	534	372	383	201	384	229
TRINITY_DN10149_c0_g1	461	402	408	469	346	179	617	614	662	655	538	455	377	326	256	250	687	548	486	586	559	331	337	555
TRINITY_DN1015_c3_g1	1052	823	1560	672	789	879	856	1105	881	910	654	798	821	918	694	1037	946	996	1088	1616	711	651	906	1099
TRINITY_DN10150_c0_g1	77	530	37	472	610	24	891	924	763	897	756	657	560	609	409	608	736	460	604	49	692	11	559	61
TRINITY_DN10151_c1_g1	0	0	1	0	0	1	19	8	19	21	69	51	1	2	0	0	10	9	0	0	4	0	5	0
TRINITY_DN10152_c0_g1	16	193	15	144	149	3	267	253	368	96	313	490	309	92	254	238	476	462	404	23	172	7	209	20
TRINITY_DN10153_c0_g1	156	251	87	279	235	51	267	347	270	317	246	271	259	235	162	253	251	210	266	107	320	60	236	96
TRINITY_DN10155_c0_g1	22	21	13	44	28	10	0	0	29	34	0	0	20	24	0	0	0	0	0	0	0	0	0	0
TRINITY_DN10156_c0_g1	176	155	173	202	326	153	1157	1343	142	116	134	156	277	308	1130	2121	220	173	16	8	56	51	749	1174
TRINITY_DN10157_c0_g1	382	315	113	505	319	46	803	723	376	458	475	687	455	798	455	680	467	463	480	248	630	364	454	585
TRINITY_DN10157_c1_g1	10	9	12	8	7	3	26	20	15	17	29	11	7	6	8	9	14	8	12	8	16	3	7	11
TRINITY_DN1016_c0_g1	1289	148	349	685	181	213	619	747	870	873	608	634	562	827	524	637	443	433	577	1255	544	900	595	857
TRINITY_DN10160_c0_g1	54	30	5	83	38	3	171	190	145	135	146	138	0	0	0	0	2	0	112	118	164	73	69	27
TRINITY_DN10161_c0_g1	1830	1628	2843	1920	1451	1461	1415	3251	2313	2682	1333	3097	2050	3612	1514	4761	1679	4569	2940	4064	2094	5513	2536	3480
TRINITY_DN101612_c0_g1	7	25	10	1	49	18	0	5	3	6	11	8	0	2	1	2	0	3	4	17	19	13	5	119
TRINITY_DN10169_c0_g1	153	1879	3	399	1184	42	3126	2791	3078	3939	2011	879	1205	356	834	951	1129	587	2010	14	935	9	1258	25
TRINITY_DN10169_c0_g2	112	431	4	366	456	23	346	429	391	543	277	360	235	278	232	395	487	575	474	30	205	13	210	27
TRINITY_DN10171_c0_g1	220	277	84	330	346	59	313	358	273	317	319	302	265	278	203	304	361	254	381	154	386	86	232	150
TRINITY_DN10172_c0_g1	203	440	241	334	257	75	309	515	358	510	261	302	168	198	332	843	290	368	379	220	323	116	236	176
TRINITY_DN101729_c0_g1	59	0	1	1	0	4	1	0	3	4	0	1	0	0	0	0	0	1	6	149	5	26	8	20
TRINITY_DN10173_c0_g1	103	145	47	123	135	21	144	156	172	199	154	152	183	143	86	131	141	192	188	73	175	56	158	79
TRINITY_DN10174_c0_g1	205	205	133	282	221	74	305	424	331	309	334	307	285	256	318	511	324	364	258	165	389	137	370	276
TRINITY_DN101744_c0_g1	0	24	5	1	0	0	0	0	0	0	0	0	10	23	17	27	11	11	18	3	14	5	11	9
TRINITY_DN10175_c0_g1	8	5	7	12	14	7	10	5	5	0	1	0	5	14	3	6	1	3	18	46	6	12	4	14
TRINITY_DN10176_c0_g1	895	1221	418	1461	1535	517	1395	1270	1255	1260	1778	1681	1449	1307	712	1022	1621	1095	1344	682	1901	492	1043	632
TRINITY_DN101773_c0_g1	0	0	0	0	0	0	5	6	1	3	6	0	0	2	0	0	1	3	1	0	0	0	0	0
TRINITY_DN10178_c0_g1	35	46	18	58	60	13	1	0	0	0	0	0	50	67	39	69	57	32	1	0	0	0	0	0
TRINITY_DN101794_c0_g1	402	406	678	264	0	51	11	20	3	16	1	1	13	14	293	403	10	0	1	2	29	22	2	3
TRINITY_DN101794_c0_g2	0	1	0	0	0	0	5	7	0	1	0	0	0	0	0	0	0	0	0	0	0	0	0	0
TRINITY_DN1018_c0_g1	580	678	474	826	784	265	893	991	766	776	736	931	789	899	447	750	654	843	712	442	771	379	701	631
TRINITY_DN10180_c0_g1	760	1310	417	1912	2059	304	2224	1975	1921	2004	1699	1547	1669	1135	1575	1569	1786	1484	1480	290	1384	223	1350	649
TRINITY_DN10181_c0_g1	0	77	107	1	0	9	33	52	0	2	38	43	25	42	89	205	109	182	114	142	59	72	126	294
TRINITY_DN10181_c2_g1	1	17	14	7	7	0	4	9	5	5	1	4	0	4	6	9	7	18	15	10	4	2	13	35
TRINITY_DN10183_c0_g1	339	225	248	325	316	170	303	323	198	265	255	305	284	349	208	340	350	341	191	152	253	145	229	283
TRINITY_DN101835_c0_g1	1	2	5	0	0	2	0	1	0	0	1	1	6	1	0	0	0	4	0	0	0	0	0	1
TRINITY_DN101859_c0_g1	1	4	2	1	2	1	28	24	15	14	9	0	12	6	41	32	28	40	26	48	7	21	11	21
TRINITY_DN10186_c0_g1	336	280	295	288	274	179	333	499	382	420	228	271	282	317	234	360	276	465	236	274	175	138	184	310
TRINITY_DN101860_c0_g1	0	5	0	7	15	0	6	2	1	0	0	7	2	2	0	2	0	0	6	1	12	0	7	2
TRINITY_DN10187_c0_g1	208	279	236	294	293	101	504	597	380	516	506	530	460	615	417	634	537	724	317	226	266	156	287	272
TRINITY_DN10188_c0_g1	265	588	259	694	576	110	660	747	726	655	714	1029	486	491	450	774	634	609	604	217	741	118	526	277
TRINITY_DN10189_c0_g1	387	558	275	693	679	142	494	791	956	899	884	1012	727	846	546	992	814	1099	694	218	657	202	552	237
TRINITY_DN10192_c0_g1	25	159	15	255	406	9	2	2	138	86	69	185	37	22	38	49	31	57	130	17	47	7	289	27
TRINITY_DN10192_c0_g2	440	764	104	1141	1131	179	214	298	473	381	252	393	1306	746	426	539	1152	1303	363	83	550	65	308	143
TRINITY_DN10192_c1_g1	9	194	20	39	226	12	181	223	361	140	79	70	611	190	514	345	196	160	74	1	34	7	235	21
TRINITY_DN101925_c0_g1	1	0	6	0	1	0	3	2	9	11	11	6	12	11	5	7	0	3	1	1	0	5	0	2
TRINITY_DN101926_c0_g1	455	0	2	2	0	3	1	3	5	1	14	8	3	3	0	0	87	0	3	24	3	88	11	156
TRINITY_DN101934_c0_g1	4	3	7	6	8	4	3	4	2	5	2	3	2	5	3	1	3	1	2	3	2	2	2	4
TRINITY_DN10194_c0_g1	17	162	8	198	141	4	152	112	75	74	79	43	180	189	96	127	224	184	288	10	330	8	226	66
TRINITY_DN10195_c0_g1	10	31	6	44	58	8	119	173	112	126	77	129	52	42	66	95	48	72	54	5	43	12	43	7
TRINITY_DN10196_c0_g1	1	9	2	10	21	0	2	2	51	10	9	10	595	360	371	321	421	312	55	4	144	1	77	4
TRINITY_DN10197_c0_g1	500	299	133	799	452	171	400	487	845	847	930	962	188	211	140	279	275	300	759	526	336	55	247	90
TRINITY_DN10199_c0_g1	20255	1734	27087	1984	2117	14910	1549	2438	1804	2058	1966	1959	2018	6870	1300	2256	2107	4070	2076	25734	1706	15118	1830	16503
TRINITY_DN102_c0_g1	5267	3178	4662	3748	3318	2618	3221	3625	3478	2756	3053	3846	4462	3655	2826	3241	3641	3304	3502	3267	3409	2489	2929	2459
TRINITY_DN102_c0_g2	0	64	14	42	91	14	144	123	106	91	107	145	101	67	91	133	100	51	65	17	154	24	94	39
TRINITY_DN102_c1_g1	1917	39	1	2795	4736	976	14	12	12	5	44	46	34	57	707	1040	36	35	4847	261	2830	357	22	19
TRINITY_DN102_c1_g2	6	0	0	23	49	1	0	1	0	0	0	0	0	0	53	43	0	1	784	8	49	0	0	0
TRINITY_DN1020_c0_g1	1420	1564	1324	1529	1627	780	1562	1729	1988	1586	821	1051	1192	1286	1271	1363	1357	1803	2144	1251	2088	1056	1696	1141
TRINITY_DN10202_c0_g1	155	164	43	229	273	54	309	314	227	224	364	334	209	311	231	320	286	297	238	238	270	138	250	205
TRINITY_DN10204_c0_g1	96	142	93	192	145	105	163	173	235	213	198	234	136	77	137	168	194	137	226	144	247	156	303	420
TRINITY_DN102053_c0_g1	45	0	0	23	3	5	18	16	16	28	4	20	0	0	0	1	0	0	0	1	12	26	0	0
TRINITY_DN10206_c0_g1	2807	1124	3145	1100	1168	2274	904	1168	873	910	886	979	999	1426	1195	1474	1172	1389	1057	2249	900	1604	874	1429
TRINITY_DN1021_c0_g1	2751	2970	4821	3180	5974	3576	854	937	1666	1524	1108	1321	1781	2334	3012	2041	2110	2322	3527	8140	3728	7729	2532	4196
TRINITY_DN1021_c1_g1	2	6	1	2	0	3	52	70	86	42	3	4	10	6	31	87	72	53	1	4	5	0	1	2
TRINITY_DN10210_c0_g1	2936	752	556	2295	652	213	542	617	7	8	2	4	759	676	13	8	49	18	761	1173	526	525	795	520
TRINITY_DN10211_c0_g1	950	87	158	187	89	354	87	122	104	111	65	88	156	115	131	241	90	113	139	223	103	389	124	311
TRINITY_DN102118_c0_g2	6	4	3	3	6	1	5	1	1	0	2	0	0	2	0	0	2	1	0	0	0	0	0	0
TRINITY_DN10212_c0_g1	108	960	83	609	405	28	338	145	798	174	604	329	1295	148	914	117	652	200	576	9	544	6	910	43
TRINITY_DN10212_c0_g2	23	32	10	34	20	11	97	35	45	27	84	31	14	21	15	16	56	29	43	10	32	5	34	46
TRINITY_DN10213_c0_g1	1297	1007	1193	980	1007	525	641	693	736	616	493	657	659	678	606	771	832	1055	742	835	893	951	748	917
TRINITY_DN102139_c0_g1	1	16	9	2	6	0	46	45	33	39	50	69	16	13	26	29	50	46	21	1	6	0	7	0
TRINITY_DN102146_c1_g1	0	16	10	0	33	8	34	58	18	19	42	44	0	0	0	0	1	0	0	0	0	0	0	0
TRINITY_DN10216_c0_g1	51	26	55	40	28	26	28	44	30	39	35	44	19	41	21	29	30	36	47	32	30	38	31	32
TRINITY_DN102170_c0_g1	0	1	0	0	2	2	3	5	5	3	3	2	0	1	2	4	0	0	4	14	4	0	4	0
TRINITY_DN10218_c0_g1	23	102	37	57	119	55	0	0	0	0	0	1	95	87	37	67	52	50	0	0	0	0	0	0
TRINITY_DN1022_c0_g1	1644	1339	2393	1263	1006	1376	342	642	570	450	444	583	619	661	629	1212	418	729	754	3114	866	2489	601	2454
TRINITY_DN10221_c0_g1	10	45	1	24	13	2	55	79	99	94	46	45	34	25	22	29	49	45	47	3	43	2	54	2
TRINITY_DN102235_c0_g1	0	2	0	2	0	0	1	0	13	0	2	0	18	0	18	1	1	2	6	0	28	1	5	0
TRINITY_DN10228_c0_g3	833	52	1116	46	62	917	29	112	50	90	48	71	22	122	26	94	20	64	37	773	78	477	25	885
TRINITY_DN1023_c1_g1	311	218	241	230	399	201	134	107	108	107	154	130	38	43	55	85	92	58	68	2	149	93	244	229
TRINITY_DN10235_c0_g1	0	66	74	0	20	6	0	1	1	0	0	0	7	5	1	1	31	36	59	79	57	35	93	112
TRINITY_DN10236_c0_g1	9	13	14	9	8	12	13	12	15	13	11	9	11	10	6	14	15	15	12	24	10	6	16	12
TRINITY_DN102361_c0_g1	0	6	0	3	8	3	0	0	2	0	1	5	0	0	0	0	4	0	5	0	1	1	0	0
TRINITY_DN10237_c0_g1	35	85	29	93	100	9	54	120	84	128	78	161	80	248	52	130	79	85	74	11	75	34	76	62
TRINITY_DN10239_c0_g1	1	0	2	0	4	4	2	2	4	3	7	7	32	12	26	32	10	11	3	18	9	0	13	3
TRINITY_DN102397_c0_g1	139	327	24	774	703	31	791	1281	130	225	386	451	161	215	326	251	441	220	661	393	523	267	207	162
TRINITY_DN1024_c0_g1	3344	1128	3935	1609	1474	1976	1502	2081	1181	1358	1503	1861	1425	2771	1143	2121	1744	2305	1318	4374	1317	2937	1431	3256
TRINITY_DN10242_c0_g1	891	1171	906	1449	1267	540	953	1100	993	964	980	1007	1161	1076	679	1003	1086	1063	1178	741	1442	565	1138	786
TRINITY_DN10243_c0_g1	587	697	559	646	643	257	761	691	754	721	690	611	585	501	511	707	697	571	595	579	641	318	551	497
TRINITY_DN10243_c1_g1	279	284	167	372	300	121	340	398	375	368	293	363	318	338	237	415	338	446	292	238	346	138	331	248
TRINITY_DN10243_c2_g1	270	478	179	572	515	111	590	608	602	528	569	588	638	500	425	667	576	618	553	221	484	127	444	286
TRINITY_DN10244_c0_g1	939	1158	768	1536	1172	380	1206	1469	1277	1430	1377	1555	1261	1057	838	1517	1542	1509	1304	715	1510	495	988	678
TRINITY_DN10245_c0_g1	43	310	18	297	275	9	345	367	355	452	540	570	302	292	183	408	346	220	598	29	626	7	227	10
TRINITY_DN10246_c0_g1	1742	3377	1510	4080	4092	915	3743	4458	4124	4166	3994	4807	3584	3541	2691	4430	3933	4156	3905	1448	4665	1039	3888	1898
TRINITY_DN10247_c0_g1	33	256	26	348	282	17	340	327	379	381	231	284	350	313	184	253	469	342	353	71	434	9	358	55
TRINITY_DN10248_c0_g1	3042	2077	2233	2410	2171	1118	2581	3363	2434	2451	2172	2419	2666	2885	2079	4086	2735	4195	2318	2288	2271	2134	2128	2638
TRINITY_DN102484_c0_g1	6	2	16	2	8	4	8	6	3	5	4	8	5	4	2	4	15	4	4	6	8	4	7	13
TRINITY_DN10249_c1_g1	6	29	9	20	7	6	5	10	21	19	14	15	36	18	34	30	21	31	19	7	17	2	16	3
TRINITY_DN10249_c2_g1	296	982	202	613	1033	110	711	838	937	566	495	624	1467	642	1287	834	946	843	134	53	223	33	661	137
TRINITY_DN10250_c0_g1	1302	240	1507	359	366	902	306	472	375	359	333	312	380	844	307	468	486	504	499	1424	358	1100	416	854
TRINITY_DN10253_c0_g1	59	422	7	369	429	5	682	625	756	937	678	539	398	406	259	475	719	454	519	7	593	2	277	8
TRINITY_DN10254_c0_g2	22	21	24	20	19	7	33	36	25	21	19	41	14	26	10	14	27	35	24	24	19	8	25	9
TRINITY_DN10255_c0_g1	0	0	0	0	0	2	0	2	0	0	0	1	271	1002	1	2	1	4	33	88	0	3	1	4
TRINITY_DN10255_c2_g1	0	0	0	0	0	0	0	1	0	0	2	0	33	7	33	2	8	2	297	1010	290	691	106	127
TRINITY_DN10256_c0_g1	4	31	1	33	28	5	39	52	44	41	39	38	18	44	18	44	19	23	32	0	28	0	21	3
TRINITY_DN10256_c0_g2	92	504	169	396	660	65	974	783	647	653	838	535	569	540	480	581	908	515	538	177	560	113	571	191
TRINITY_DN10256_c1_g1	18	53	89	31	24	19	29	35	30	39	31	15	9	23	15	12	46	21	28	57	44	39	31	43
TRINITY_DN10258_c0_g1	135	180	139	232	191	38	95	111	113	127	83	78	138	142	83	146	114	102	154	86	203	50	151	104
TRINITY_DN10259_c0_g1	18	19	8	24	0	0	45	35	54	22	38	28	0	0	0	0	0	0	12	11	9	6	6	13
TRINITY_DN1026_c0_g1	585	1175	553	1436	1276	271	1518	1976	1940	1756	1590	1865	1538	1244	1418	2268	2059	2449	1476	611	1998	711	1176	719
TRINITY_DN1026_c0_g2	63	202	100	162	138	19	166	196	187	237	134	194	147	138	64	78	21	0	569	228	1	3	222	176
TRINITY_DN1026_c0_g3	1194	1415	1470	1808	1480	634	938	1160	1060	1075	1040	966	956	860	839	1399	1090	1389	1276	1309	1227	1104	997	1121
TRINITY_DN10260_c0_g1	77	238	72	222	229	56	147	169	271	145	128	228	285	220	252	220	164	189	202	101	211	22	169	52
TRINITY_DN10264_c0_g1	11	135	18	89	125	14	64	53	72	42	67	81	48	65	66	77	124	86	94	30	105	9	80	31
TRINITY_DN10267_c0_g1	398	127	546	94	100	384	60	97	82	73	59	71	188	211	152	191	138	309	82	471	75	287	89	174
TRINITY_DN10268_c0_g1	3	104	191	92	106	141	147	149	142	159	0	0	51	83	20	45	76	91	63	41	51	14	77	29
TRINITY_DN1027_c0_g1	368	306	134	363	335	129	481	468	622	527	524	585	623	488	437	583	667	644	338	275	341	203	433	133
TRINITY_DN1027_c1_g1	9168	4945	8275	6102	5576	5069	5638	7654	5641	6068	5355	6738	5545	7017	4245	7689	5738	8528	5459	7857	5100	5651	5755	8241
TRINITY_DN1027_c1_g2	46	13153	8033	66	72	1142	13812	15345	7705	5981	3151	3961	22	35	29	17	518	49	15763	22093	8721	6352	38	46
TRINITY_DN1027_c2_g1	251	131	63	240	205	67	247	256	155	165	29	38	150	245	166	189	191	139	170	226	195	286	114	414
TRINITY_DN10270_c0_g1	3	54	49	15	47	13	20	13	37	32	11	12	10	4	2	1	8	12	27	1	30	1	20	14
TRINITY_DN10271_c0_g1	18	3	0	9	1	0	13	13	11	8	11	7	1	4	0	0	2	2	9	25	7	4	13	23
TRINITY_DN10271_c0_g2	13	23	17	12	23	17	11	7	21	4	18	4	15	7	8	2	6	3	37	13	19	4	15	4
TRINITY_DN10271_c1_g1	8	31	19	10	20	3	52	55	46	49	38	36	7	6	35	45	11	12	20	21	73	21	24	28
TRINITY_DN102716_c0_g1	13	15	11	4	9	13	16	12	15	10	18	12	0	2	1	1	3	1	0	1	12	4	4	15
TRINITY_DN10272_c0_g1	36	134	25	173	156	13	160	225	174	231	194	262	173	174	52	176	131	146	165	31	290	26	100	26
TRINITY_DN10272_c0_g3	22	188	7	140	321	13	104	265	199	211	150	260	195	232	137	291	184	290	215	27	314	8	252	21
TRINITY_DN10273_c0_g1	115	52	24	113	132	52	94	84	44	63	133	109	119	143	183	93	109	75	112	79	102	62	157	223
TRINITY_DN10276_c0_g1	14	82	3	90	279	10	449	353	407	246	274	228	316	215	155	156	471	373	335	14	299	6	329	34
TRINITY_DN10277_c0_g1	53	50	34	71	59	11	46	63	55	56	45	58	33	63	30	55	34	59	46	22	60	26	70	51
TRINITY_DN10278_c0_g1	104	191	35	255	277	41	354	312	278	276	251	242	177	209	193	273	300	207	183	57	245	16	154	43
TRINITY_DN102783_c0_g1	16	32	6	32	34	6	9	6	15	15	30	22	7	6	6	16	14	18	32	8	19	4	18	4
TRINITY_DN10280_c0_g1	6	9	0	31	15	3	46	27	30	35	45	32	15	16	11	43	32	15	30	3	42	5	34	4
TRINITY_DN10281_c0_g2	0	5	11	0	0	0	10	9	11	8	5	4	97	109	100	94	52	69	29	38	52	40	46	58
TRINITY_DN10283_c0_g1	264	145	120	166	161	71	220	236	191	299	108	77	201	217	126	239	300	245	147	121	180	90	152	107
TRINITY_DN10283_c1_g1	105	22	121	20	17	50	18	33	25	27	25	48	25	53	11	24	24	26	29	144	28	108	18	46
TRINITY_DN102831_c0_g1	28	19	32	13	8	24	2	5	3	2	14	18	3	3	8	3	15	5	15	52	10	16	3	6
TRINITY_DN102841_c0_g1	1	33	16	4	3	1	4	7	9	12	6	10	3	3	2	1	6	6	17	0	1	2	3	4
TRINITY_DN10285_c0_g1	1	61	0	65	64	1	134	120	71	90	123	95	128	69	126	153	203	187	80	1	71	0	92	1
TRINITY_DN10287_c0_g1	12	280	6	387	324	6	342	322	352	299	411	420	389	201	131	268	395	262	332	13	547	2	224	4
TRINITY_DN102873_c0_g1	2	2	2	1	1	1	21	23	0	2	2	1	7	4	2	2	1	2	0	0	0	0	2	1
TRINITY_DN1029_c0_g1	636	482	451	613	553	348	789	913	705	700	688	718	665	690	456	594	819	867	601	554	544	486	570	648
TRINITY_DN10293_c0_g1	67	110	26	182	145	21	167	107	121	130	153	112	185	186	112	67	250	121	109	20	149	11	163	40
TRINITY_DN10295_c0_g2	3	145	14	53	55	0	54	33	78	27	213	232	281	214	299	333	433	384	85	0	185	1	36	1
TRINITY_DN102951_c0_g1	67	4	30	8	7	65	3	0	1	1	72	132	2	1	3	5	2	2	2	3	2	2	4	11
TRINITY_DN10296_c0_g1	604	388	461	565	450	331	165	169	271	200	344	319	467	448	277	274	413	354	457	517	286	298	217	226
TRINITY_DN102965_c0_g1	0	0	0	3	1	0	0	0	13	10	7	2	5	2	13	5	3	8	3	1	0	0	5	5
TRINITY_DN102971_c0_g2	0	0	0	0	0	0	0	0	0	0	0	0	0	0	0	0	0	0	14	22	8	11	0	0
TRINITY_DN10298_c0_g1	70	87	44	85	75	41	85	106	114	86	64	87	65	70	60	77	72	77	65	70	69	21	64	62
TRINITY_DN10299_c0_g1	86	40	51	96	76	27	76	136	98	136	111	138	11	21	19	65	41	53	83	42	5	3	10	3
TRINITY_DN10299_c1_g1	121	186	149	137	148	57	101	136	186	165	1	0	389	427	218	298	287	363	119	100	123	81	222	315
TRINITY_DN10299_c2_g1	99	138	59	193	183	32	268	233	171	169	248	207	185	212	130	210	206	187	193	125	206	63	146	113
TRINITY_DN103_c0_g1	0	0	1	4	403	237	463	613	409	438	2	3	762	886	2	3	2	4	6292	12882	806	645	746	911
TRINITY_DN1030_c0_g1	994	603	645	534	472	651	177	341	572	428	236	357	521	329	417	407	409	655	412	547	403	229	449	232
TRINITY_DN10305_c0_g1	45	574	16	691	510	16	485	418	604	443	893	957	600	425	278	391	850	613	1043	25	1113	3	366	14
TRINITY_DN10305_c0_g2	0	6	1	1	6	1	24	7	20	19	19	15	22	8	3	14	18	12	11	5	19	0	8	0
TRINITY_DN10307_c0_g1	9219	20081	15381	17081	18007	4098	15580	16340	19413	15287	16520	18816	18848	12717	13663	18085	23107	21970	20403	11690	20736	9143	16446	7027
TRINITY_DN103073_c0_g1	0	5	1	0	3	0	3	8	0	4	0	0	0	2	3	5	4	2	1	0	1	0	0	0
TRINITY_DN1031_c0_g1	981	852	773	910	973	529	1225	1766	1284	1317	1123	1285	1111	1483	871	1275	1024	1145	1212	1185	1292	1027	1198	1314
TRINITY_DN1031_c0_g2	747	715	641	837	738	342	783	954	834	955	777	883	766	783	563	1059	928	1010	804	626	796	534	693	649
TRINITY_DN1031_c1_g1	266	260	213	362	219	85	275	383	287	298	268	311	311	259	302	460	344	485	226	172	256	169	321	175
TRINITY_DN10310_c0_g1	357	150	71	377	346	78	343	404	293	366	248	298	306	407	319	406	609	691	421	438	276	150	478	530
TRINITY_DN10311_c0_g1	40	43	321	20	64	42	177	113	107	127	95	61	16	22	111	69	270	91	71	347	83	119	69	118
TRINITY_DN10313_c0_g1	33	109	6	77	148	10	70	97	114	80	122	174	120	43	116	136	156	191	233	13	80	2	89	10
TRINITY_DN10314_c0_g1	733	739	793	800	628	378	652	793	754	625	587	654	710	547	481	884	714	927	800	605	887	515	640	430
TRINITY_DN103145_c0_g1	4016	7	195	75	27	468	45	72	19	24	39	45	8	152	4	1	104	4	5	120	18	472	33	2412
TRINITY_DN10317_c0_g1	57	79	16	70	95	16	77	121	84	93	59	102	135	109	88	138	160	160	115	17	80	7	74	45
TRINITY_DN10318_c0_g1	53	313	81	237	472	58	278	284	365	281	263	241	311	482	386	408	263	233	179	73	331	56	314	195
TRINITY_DN10318_c1_g1	37	51	41	35	59	22	47	34	55	39	42	66	37	41	30	60	29	45	44	44	40	24	51	40
TRINITY_DN1032_c0_g1	4272	1807	3202	2363	2219	1874	2139	2553	1746	1969	1825	2333	1952	2372	1396	2295	2278	2454	1807	3418	2185	2088	1563	2799
TRINITY_DN1032_c1_g2	53	49	37	37	20	12	97	141	0	0	187	231	11	16	28	34	135	120	1	5	31	46	0	0
TRINITY_DN10320_c0_g1	141	181	118	166	243	97	343	435	343	365	299	379	219	235	303	445	346	487	381	247	98	48	333	181
TRINITY_DN103238_c0_g1	8	5	12	27	0	2	40	32	23	7	5	7	2	0	20	17	20	7	2	12	16	15	3	13
TRINITY_DN10324_c0_g1	84	71	28	126	100	28	120	146	80	85	99	129	139	165	102	192	184	195	68	44	90	16	62	42
TRINITY_DN10325_c0_g1	74	91	102	102	123	48	151	227	152	167	100	119	100	107	101	137	178	245	97	64	164	54	89	52
TRINITY_DN10326_c0_g1	58	163	45	154	144	23	153	168	202	155	196	223	184	125	112	183	231	184	229	53	198	34	168	63
TRINITY_DN103268_c0_g1	9	4	5	4	1	0	51	63	14	11	2	4	14	28	16	13	3	5	58	97	4	15	76	69
TRINITY_DN10327_c0_g1	306	345	455	194	115	39	100	234	168	280	107	245	2	1	0	0	11	1	347	80	341	59	185	451
TRINITY_DN10328_c0_g1	0	29	13	0	17	1	0	0	0	0	0	0	42	54	16	28	65	74	8	9	46	25	53	60
TRINITY_DN103284_c0_g1	1	0	0	0	1	0	11	14	3	4	7	6	0	0	1	0	0	3	0	0	0	0	2	0
TRINITY_DN10329_c0_g1	1893	1068	1206	1281	1129	779	835	893	696	706	750	671	830	1102	672	825	941	1148	726	1078	617	934	760	1392
TRINITY_DN10329_c1_g1	13	50	12	32	114	41	115	111	47	35	19	12	170	250	96	137	164	135	167	69	166	42	152	205
TRINITY_DN10329_c1_g2	7	26	5	14	54	10	48	71	18	24	8	5	91	120	49	70	108	86	106	37	66	28	101	106
TRINITY_DN10329_c1_g3	6	15	1	9	36	13	47	51	13	22	4	3	58	84	29	44	83	61	84	26	47	19	78	94
TRINITY_DN10330_c0_g1	46	723	85	485	513	29	238	272	85	79	364	592	0	0	0	1	12	0	283	40	231	22	153	18
TRINITY_DN10331_c0_g2	15	341	7	375	438	8	341	315	499	412	487	463	474	249	216	336	542	455	312	12	591	19	366	23
TRINITY_DN10332_c0_g1	559	359	334	645	501	211	454	454	340	306	445	477	460	622	461	470	543	513	430	368	420	280	409	423
TRINITY_DN10333_c0_g1	26	151	6	131	158	10	255	199	170	194	184	140	208	203	192	218	311	216	216	36	195	13	147	35
TRINITY_DN10336_c0_g1	62	104	51	116	120	35	128	146	83	112	192	210	89	120	70	131	123	178	136	75	134	56	121	74
TRINITY_DN103363_c0_g1	0	1	0	7	0	0	3	5	2	0	0	0	0	1	3	1	0	0	1	1	0	0	0	1
TRINITY_DN10339_c0_g1	232	290	252	376	339	83	343	473	543	513	409	631	572	410	256	441	512	685	429	193	394	114	325	153
TRINITY_DN103393_c0_g1	1	1	1	1	4	1	0	0	0	3	0	2	6	14	8	12	4	4	1	7	3	8	0	3
TRINITY_DN1034_c0_g1	1932	138	5533	178	242	1758	118	458	134	200	307	282	291	768	115	54	487	370	135	8898	273	4265	173	4172
TRINITY_DN10342_c0_g1	91	184	148	173	178	51	174	201	154	179	141	166	149	151	110	196	207	165	210	172	241	106	171	111
TRINITY_DN10342_c1_g1	237	1086	53	1026	592	31	22	31	33	14	22	35	22	20	6	7	21	12	26	12	19	6	26	19
TRINITY_DN10345_c0_g1	103	184	79	201	208	55	265	243	214	296	305	175	178	247	152	190	264	211	204	188	205	137	197	125
TRINITY_DN10346_c0_g1	1727	723	1025	1105	804	657	291	239	199	142	117	94	240	153	348	210	322	175	933	860	814	671	721	1270
TRINITY_DN10346_c0_g2	162	349	94	276	227	39	546	870	433	482	503	670	218	259	237	620	311	442	490	186	429	42	292	118
TRINITY_DN10346_c0_g3	145	91	157	89	91	154	147	156	134	119	179	132	81	95	109	143	150	151	63	210	59	148	65	377
TRINITY_DN10346_c2_g1	1	1	24	3	8	19	43	45	8	4	19	29	3	7	0	3	4	1	4	2	6	0	1	1
TRINITY_DN10348_c0_g1	1695	1592	1407	1702	1735	734	1781	2001	1774	1870	1739	1933	1751	1825	1314	2024	1862	2107	1729	1519	1564	1126	1613	1443
TRINITY_DN10349_c0_g1	12	45	14	51	76	10	74	50	63	29	89	93	89	48	33	36	81	49	87	72	100	53	44	48
TRINITY_DN1035_c0_g1	2666	6168	4276	4534	6426	2161	5111	6014	4681	4420	4070	3940	4759	3739	3953	5424	7945	7396	6608	4144	7640	2614	3764	3819
TRINITY_DN10350_c1_g1	749	993	577	1061	996	365	1043	1365	1029	997	729	868	1289	1150	897	1085	1243	1094	1042	592	921	408	860	584
TRINITY_DN10351_c0_g1	407	538	281	802	635	147	717	794	661	731	724	722	581	572	434	690	701	622	626	311	750	231	507	308
TRINITY_DN10352_c0_g1	108	200	6	369	260	35	341	255	158	162	291	260	294	244	232	404	675	404	703	171	1002	104	296	158
TRINITY_DN10355_c0_g1	34	2	2	27	24	9	132	106	76	72	97	86	108	148	62	57	18	10	60	28	65	50	64	48
TRINITY_DN103554_c0_g1	1	15	4	14	0	0	10	8	29	24	6	11	1	0	0	4	1	0	14	4	10	10	9	7
TRINITY_DN10356_c0_g1	6941	12057	12681	14380	14206	4491	12556	13730	16476	13668	12272	15225	17999	11927	11075	15594	11279	12752	13989	6618	14040	5634	11760	4764
TRINITY_DN10357_c0_g1	4541	1157	5582	1229	1181	2427	1188	1892	1317	1481	1139	1309	1008	2579	1126	2259	2004	4398	1556	5555	1068	3511	1253	3205
TRINITY_DN10357_c0_g2	209	14	125	21	8	65	24	94	26	36	38	26	60	144	28	110	62	77	29	175	61	223	14	89
TRINITY_DN10358_c0_g1	16	53	180	12	98	98	174	229	299	293	157	181	131	211	198	334	152	177	80	221	92	121	203	436
TRINITY_DN10359_c0_g1	262	252	250	354	232	117	323	351	172	157	115	174	151	114	209	377	304	374	160	93	131	31	31	29
TRINITY_DN10359_c0_g2	1	2	29	1	0	6	41	59	13	16	3	1	3	2	0	1	11	19	9	34	66	184	5	17
TRINITY_DN10359_c1_g1	28	77	58	48	63	14	226	208	132	145	147	141	65	89	79	99	80	74	134	133	70	32	52	40
TRINITY_DN103598_c0_g1	0	3	0	1	5	0	2	2	2	0	1	2	2	1	1	0	1	4	1	0	2	0	0	0
TRINITY_DN1036_c0_g1	4336	2139	1739	2464	2273	1031	3584	4032	4140	4010	2912	3160	2207	1884	2377	2994	2448	3000	3106	2214	2380	1925	2406	2570
TRINITY_DN103601_c0_g1	0	1	0	3	6	0	2	0	0	1	3	2	0	0	0	0	0	0	3	2	5	0	2	2
TRINITY_DN10363_c0_g1	13	94	2	149	149	10	129	202	97	124	235	306	262	330	69	201	322	353	187	21	284	11	116	6
TRINITY_DN10367_c0_g1	1	101	0	86	110	4	77	104	98	116	132	128	98	80	35	56	167	82	98	1	196	2	92	3
TRINITY_DN1037_c0_g1	7975	4000	5165	5566	4828	2977	5295	6271	5153	5097	4352	4625	4863	5792	3665	5193	5383	5891	4525	5896	4159	4192	4555	5788
TRINITY_DN10371_c0_g1	161	138	90	224	199	66	217	219	149	211	153	129	163	191	125	171	208	147	101	102	125	49	119	96
TRINITY_DN10372_c0_g1	3167	1833	1521	2797	2786	1339	1413	515	1722	678	947	346	729	525	1057	430	899	413	3166	3224	2235	2261	2184	3867
TRINITY_DN10373_c0_g1	14	69	12	65	82	1	65	65	71	55	18	28	180	196	78	117	112	131	61	11	25	0	96	30
TRINITY_DN10374_c0_g1	261	486	194	640	506	106	493	620	537	487	648	789	492	422	379	764	590	555	609	178	856	109	527	250
TRINITY_DN10375_c0_g1	94	164	76	156	191	65	172	271	205	213	236	197	227	247	181	307	200	241	197	90	207	53	208	120
TRINITY_DN103753_c0_g2	127	157	198	94	19	23	1	0	0	0	0	0	0	0	73	140	3	0	0	1	0	0	8	14
TRINITY_DN10376_c0_g1	275	172	169	326	180	67	213	220	170	127	147	157	157	104	125	143	211	194	246	273	157	82	230	211
TRINITY_DN10379_c0_g1	641	899	644	900	770	340	637	789	801	801	727	877	760	715	593	927	810	893	819	478	891	333	411	348
TRINITY_DN1038_c0_g1	493	757	336	954	815	181	723	778	818	769	598	788	614	489	498	852	600	658	732	357	741	274	564	360
TRINITY_DN1038_c1_g1	3	73	0	93	82	1	71	139	186	98	97	163	193	88	41	67	141	134	174	9	240	4	206	20
TRINITY_DN10380_c1_g3	3256	796	7656	505	344	2192	431	274	106	30	389	307	175	63	767	738	134	99	1056	10351	904	16039	513	3657
TRINITY_DN10381_c0_g1	5	134	2	75	79	0	35	55	48	21	50	72	116	50	61	124	139	131	267	3	131	3	184	23
TRINITY_DN10382_c0_g1	79	312	84	342	375	74	125	152	148	61	141	179	226	133	263	293	212	313	218	90	223	81	229	542
TRINITY_DN10382_c1_g1	81	169	155	175	153	57	132	128	136	121	159	212	189	209	99	215	194	190	155	124	194	38	146	86
TRINITY_DN10384_c0_g1	299	283	219	297	280	99	352	377	344	341	306	367	286	338	261	352	313	359	279	179	355	135	287	242
TRINITY_DN103853_c0_g1	1	3	0	2	4	0	3	0	1	1	1	0	0	1	0	4	1	0	1	0	0	1	1	1
TRINITY_DN10386_c0_g1	138	137	93	149	142	54	145	183	137	142	94	187	132	143	88	148	176	299	225	183	195	105	196	199
TRINITY_DN103879_c0_g1	37	56	27	45	76	32	33	28	19	28	25	16	34	33	38	70	46	33	28	8	63	1	41	24
TRINITY_DN10388_c0_g1	388	138	613	187	149	507	279	373	301	356	188	246	201	242	153	183	177	201	218	496	179	158	173	229
TRINITY_DN10388_c1_g1	46	36	19	69	89	23	79	78	72	61	59	71	78	26	26	23	29	22	103	86	155	68	73	79
TRINITY_DN103882_c0_g1	26	1	1	0	4	24	3	2	1	0	1	1	1	1	0	0	0	0	0	5	4	4	1	47
TRINITY_DN103887_c0_g2	1	8	0	4	7	0	11	0	11	1	9	0	19	0	22	1	13	0	12	1	8	0	18	3
TRINITY_DN103893_c0_g1	0	0	0	0	0	0	0	0	0	0	0	0	9	13	0	0	10	12	0	0	0	0	0	0
TRINITY_DN1039_c0_g1	27	8771	15	7528	7352	25	3405	4108	7259	2309	3206	4547	5566	784	2740	3943	4913	5886	8116	50	6359	11	4313	3
TRINITY_DN1039_c0_g2	5	375	0	596	182	2	186	218	458	149	252	244	292	90	378	304	473	339	361	12	447	2	285	1
TRINITY_DN1039_c1_g1	2097	1461	1719	1344	892	592	1009	1300	1526	1532	1023	1323	1751	1399	1339	1537	1435	1967	1060	1691	887	1076	881	832
TRINITY_DN1039_c2_g1	1244	1706	931	1599	1683	494	2345	2204	3932	2083	1472	1640	1705	1136	1329	1304	1759	1646	1554	853	2133	840	1388	973
TRINITY_DN10390_c0_g1	421	499	409	658	553	199	652	814	621	624	604	663	488	508	405	759	571	609	493	348	608	255	617	534
TRINITY_DN10391_c0_g1	232	92	286	140	108	113	102	145	146	166	138	148	201	334	133	231	243	216	116	506	181	328	137	442
TRINITY_DN103927_c0_g1	0	1	2	0	0	1	1	2	3	2	2	3	8	6	1	3	0	4	0	0	0	0	0	1
TRINITY_DN10394_c0_g1	2749	9169	1665	10988	10092	648	12705	12100	14075	9757	10315	12000	11584	7058	8167	12003	11297	11753	11237	2021	10519	987	8657	2299
TRINITY_DN10396_c0_g1	128	125	45	93	97	25	173	230	134	216	114	109	210	188	99	204	308	184	171	34	124	88	131	36
TRINITY_DN10396_c1_g1	23	26	42	57	1357	24	241	395	93	104	146	116	43	51	770	1267	1371	779	1478	44	64	39	26	38
TRINITY_DN10397_c0_g1	243	529	385	506	554	125	702	670	645	681	844	697	393	501	277	548	620	517	493	179	578	181	398	207
TRINITY_DN10398_c0_g1	815	362	362	508	450	348	154	400	377	437	306	420	582	1459	390	767	545	635	486	519	555	349	298	580
TRINITY_DN10398_c1_g1	2	2	4	4	2	2	3	0	0	1	4	2	4	7	6	7	0	7	0	29	2	2	3	4
TRINITY_DN104_c1_g1	85	218	50	144	193	36	37	69	216	242	13	24	46	89	25	210	186	210	95	141	105	107	8	5
TRINITY_DN104_c1_g2	185	148	187	146	204	116	133	142	130	129	141	149	112	151	94	162	125	130	122	143	140	118	145	141
TRINITY_DN104_c2_g1	151	345	30	699	509	33	364	614	413	355	330	505	682	526	471	516	626	429	526	52	413	33	522	140
TRINITY_DN10400_c0_g1	30	378	22	413	522	15	958	885	1152	1024	801	528	668	233	393	332	515	403	587	16	646	11	692	23
TRINITY_DN10400_c0_g2	71	297	50	366	211	14	177	167	313	227	291	275	529	343	247	265	328	339	210	15	202	7	377	45
TRINITY_DN10400_c3_g1	0	0	1	1	0	0	4	0	0	3	1	0	3	2	7	6	0	0	4	0	1	0	0	0
TRINITY_DN10401_c0_g1	244	95	155	250	156	100	147	218	121	137	91	145	142	176	84	224	107	184	112	184	128	115	107	139
TRINITY_DN104018_c0_g1	0	0	0	0	0	2	0	0	0	0	0	0	0	0	0	0	0	0	0	11	0	0	0	19
TRINITY_DN10402_c0_g1	855	1698	919	1902	1788	442	1625	1850	1548	1528	1814	2057	2364	2216	1459	2729	2285	2495	1783	972	2708	718	1325	758
TRINITY_DN10403_c0_g1	7	199	20	27	46	21	276	308	252	271	164	156	146	100	199	220	31	25	11	3	7	4	30	8
TRINITY_DN104042_c0_g1	1	3	5	0	3	2	0	1	3	4	5	4	28	95	44	43	29	91	0	13	17	7	2	12
TRINITY_DN104042_c0_g2	1	0	1	2	17	17	5	12	0	1	3	11	7	34	12	17	13	7	4	2	13	7	3	0
TRINITY_DN10405_c0_g1	12	81	6	65	91	3	187	145	178	167	183	106	104	123	101	82	188	96	64	21	81	9	119	48
TRINITY_DN104054_c0_g2	197	151	201	155	154	104	267	321	321	294	255	360	0	1	0	0	2	0	0	0	0	0	29	38
TRINITY_DN10408_c0_g1	65	60	100	61	139	50	75	83	82	89	40	41	50	75	101	108	46	46	114	48	107	29	44	32
TRINITY_DN104099_c0_g1	0	0	0	0	0	0	126	227	236	218	0	0	48	60	0	0	0	0	0	0	0	0	0	0
TRINITY_DN104099_c0_g4	2	0	0	0	3	1	0	0	0	0	0	0	20	34	2	2	3	0	0	0	0	0	0	0
TRINITY_DN104099_c0_g5	0	0	0	0	2	4	69	51	32	76	0	1	4	4	0	0	0	0	0	0	0	0	0	0
TRINITY_DN1041_c0_g1	1840	1117	2743	1215	1252	1412	1213	1641	1300	1580	1342	1231	1489	1896	1100	1440	1619	1619	1104	1871	1157	1145	987	1284
TRINITY_DN10410_c0_g1	73	300	31	324	300	27	348	510	401	437	312	432	193	185	141	322	345	334	267	25	340	13	179	32
TRINITY_DN104106_c0_g1	30	99	34	141	113	19	209	188	172	164	93	117	115	139	88	94	109	107	84	57	124	58	84	62
TRINITY_DN104109_c0_g1	0	0	0	0	0	0	4	3	1	1	6	1	0	0	0	0	0	1	0	3	0	3	5	5
TRINITY_DN104110_c0_g1	3	0	2	0	0	2	0	1	1	1	3	4	18	17	10	16	7	3	0	2	0	0	3	1
TRINITY_DN104110_c0_g2	3	1	2	1	0	3	18	11	11	19	8	6	1	0	2	3	2	9	9	0	6	0	9	3
TRINITY_DN104110_c0_g3	3	3	0	0	7	0	0	1	0	0	0	0	2	2	2	0	0	1	0	0	2	23	0	1
TRINITY_DN10412_c0_g1	563	820	755	677	876	333	1023	1302	1121	1170	1057	1208	1223	1104	683	1125	1071	1002	935	770	971	508	863	626
TRINITY_DN10414_c0_g1	181	215	129	365	258	71	371	434	383	380	297	283	227	280	192	334	336	325	327	184	303	80	185	129
TRINITY_DN104145_c0_g1	1	1	1	4	35	4	2	0	0	1	0	3	0	0	4	8	6	19	21	9	23	1	20	19
TRINITY_DN10415_c0_g1	9	21	7	24	26	6	28	62	26	63	31	73	11	52	17	30	22	38	20	7	25	12	24	32
TRINITY_DN10415_c0_g2	676	170	129	526	174	89	294	372	243	238	101	117	310	387	176	265	271	294	201	425	185	231	172	248
TRINITY_DN10416_c0_g1	845	276	188	439	269	187	328	298	321	252	411	379	421	576	390	327	450	311	299	314	300	125	137	105
TRINITY_DN10418_c0_g1	716	790	668	793	597	280	1154	1431	751	893	980	1028	1502	1239	845	1140	1912	1943	869	760	797	474	705	635
TRINITY_DN10419_c0_g1	80	70	143	69	49	61	108	155	128	109	80	90	59	51	46	61	82	75	80	50	75	62	63	80
TRINITY_DN10419_c0_g2	28	10	11	10	8	12	453	470	300	229	193	188	13	18	7	3	12	9	10	81	7	36	3	17
TRINITY_DN1042_c0_g1	1368	2092	985	2372	2335	572	2243	2549	2264	2134	2050	2479	1989	1975	1547	2708	2205	2666	2433	1164	2577	809	2205	1349
TRINITY_DN10422_c0_g1	598	812	332	780	707	158	1497	1425	1112	1248	752	595	890	681	433	481	1078	756	526	140	362	53	494	182
TRINITY_DN10422_c1_g1	628	1188	642	1211	1221	244	1064	1220	1069	1140	1009	1118	1079	899	897	1199	1259	1325	1283	547	1243	444	1019	651
TRINITY_DN104223_c0_g1	32	21	5	16	20	1	4	5	2	0	6	3	13	13	6	5	36	17	12	1	13	3	9	5
TRINITY_DN104225_c0_g1	11	3	26	14	9	9	10	22	10	8	9	13	10	19	6	19	15	16	3	9	9	11	11	10
TRINITY_DN10423_c0_g1	0	1	0	0	0	0	0	0	1	0	0	1	8	7	0	1	0	1	51	25	12	12	0	0
TRINITY_DN104240_c0_g1	0	0	0	1	0	0	6	19	2	57	4	20	0	0	0	1	0	0	0	0	3	0	0	0
TRINITY_DN104240_c0_g2	4	4	3	1	2	0	1	0	2	0	2	0	2	2	1	1	3	2	2	3	0	0	0	0
TRINITY_DN104240_c0_g3	0	0	1	0	0	0	4	16	2	47	2	11	0	0	0	0	1	0	0	0	3	0	0	0
TRINITY_DN104243_c0_g1	0	5	0	5	14	0	55	69	48	59	24	31	8	12	3	9	9	5	2	2	3	1	0	0
TRINITY_DN104277_c0_g1	0	3	0	2	2	0	7	11	7	6	1	0	6	3	3	0	1	2	1	1	1	0	0	2
TRINITY_DN10428_c0_g1	125	179	33	231	208	51	168	257	194	229	155	241	159	192	68	149	203	244	229	34	219	49	216	52
TRINITY_DN10429_c0_g1	46	14	33	15	15	19	140	180	215	325	97	151	29	42	39	32	19	25	59	43	39	11	45	24
TRINITY_DN10429_c0_g2	1898	1259	1865	1470	1396	933	1093	1429	1177	1159	1022	1382	1256	1402	1089	1586	1376	1682	1482	2305	1239	1814	1328	2097
TRINITY_DN1043_c1_g1	152	147	124	190	173	61	175	196	162	200	167	173	148	198	130	188	190	215	147	99	162	55	146	100
TRINITY_DN10431_c0_g1	2804	368	4185	640	629	1962	138	198	114	136	202	260	58	65	108	252	91	79	259	604	378	1444	284	399
TRINITY_DN10434_c0_g1	100	16	90	10	7	49	8	2	13	2	10	0	6	0	6	0	4	4	18	75	33	49	10	156
TRINITY_DN10434_c0_g2	26	25	33	34	29	30	7	7	6	2	13	11	17	35	20	23	11	41	28	14	21	9	12	5
TRINITY_DN10435_c0_g1	411	203	360	223	238	261	149	260	262	217	61	114	281	407	75	42	279	366	217	537	160	127	195	212
TRINITY_DN10435_c1_g1	369	239	474	324	267	291	28	15	42	9	37	23	32	50	53	20	76	40	126	294	156	209	128	79
TRINITY_DN10435_c1_g2	18	35	26	41	64	46	24	22	20	38	34	22	40	27	11	27	21	22	21	12	24	23	15	11
TRINITY_DN10436_c0_g1	52	98	24	81	85	18	128	112	115	110	163	105	287	330	105	134	256	160	173	35	85	12	56	23
TRINITY_DN10437_c0_g1	359	125	150	263	126	104	47	33	60	34	17	21	24	11	22	54	17	17	33	25	147	92	249	257
TRINITY_DN10438_c0_g1	1548	3040	1483	3382	3531	889	4428	4756	4289	4749	4067	3958	4026	3873	2158	3703	4293	4281	3650	1954	3967	1485	3274	2355
TRINITY_DN1044_c0_g1	514	869	352	1080	1078	219	874	942	950	830	904	1065	1099	653	687	942	1092	1071	1337	370	1431	238	1067	550
TRINITY_DN1044_c0_g2	434	1057	401	1116	730	197	764	793	1299	970	1000	874	794	634	450	829	677	659	2130	340	2158	495	901	657
TRINITY_DN10440_c0_g2	191	69	83	179	177	90	83	101	123	125	121	149	140	159	118	183	73	167	139	154	70	57	68	115
TRINITY_DN104410_c0_g1	408	41	187	235	91	140	192	154	78	97	400	447	19	17	31	69	95	107	11	32	7	12	34	31
TRINITY_DN10444_c0_g1	2158	692	1634	754	1154	1748	758	748	1243	1014	823	922	1201	1407	643	888	1038	907	719	1491	859	1126	1001	1658
TRINITY_DN104448_c0_g2	1	2	9	3	3	4	5	2	3	2	0	3	1	8	1	1	1	0	0	10	3	3	1	0
TRINITY_DN10445_c0_g1	218	133	137	177	192	85	118	177	111	137	93	110	109	91	42	56	53	55	244	232	200	147	150	145
TRINITY_DN10446_c1_g1	225	122	42	346	181	41	234	258	198	324	274	314	236	365	201	296	420	423	79	39	240	56	151	129
TRINITY_DN104460_c0_g1	3	3	2	1	6	0	0	0	3	1	1	1	0	1	1	1	9	2	4	1	4	1	3	1
TRINITY_DN104476_c0_g1	24	21	8	15	8	5	35	12	25	25	59	20	3	0	4	2	1	0	10	1	14	0	6	7
TRINITY_DN10448_c0_g1	1765	4970	820	5314	5479	516	3823	4938	4863	4669	4086	5198	5462	4535	3904	5739	5279	6486	6057	1016	5836	634	5084	1482
TRINITY_DN10449_c0_g1	120	474	94	513	481	40	399	711	458	620	425	681	293	319	238	610	462	658	524	102	471	73	448	145
TRINITY_DN1045_c0_g1	2774	633	1686	621	565	1074	1006	1272	868	1048	810	1028	587	1042	521	914	714	976	752	1415	540	1036	950	1330
TRINITY_DN10450_c0_g1	730	939	636	1123	1021	341	937	1131	939	951	885	1106	1009	1101	699	1217	1089	1101	881	458	1146	363	786	535
TRINITY_DN104504_c0_g1	0	0	0	0	0	0	21	19	0	0	0	1	0	0	0	0	3	0	0	0	0	0	0	0
TRINITY_DN10451_c0_g1	25	25	16	36	33	11	38	54	37	50	25	29	31	28	21	43	30	32	37	30	40	10	40	28
TRINITY_DN10452_c0_g1	661	249	755	286	257	443	309	290	257	245	290	293	237	484	160	220	307	227	250	1048	273	800	224	1013
TRINITY_DN10453_c0_g1	24	10	10	17	12	20	37	29	18	26	33	32	22	30	9	20	28	19	20	17	24	15	15	15
TRINITY_DN10455_c0_g1	27	2	4	52	4	2	101	107	3	1	1	4	27	64	18	32	49	59	44	37	21	13	50	39
TRINITY_DN104556_c0_g1	1	0	0	4	0	0	0	1	0	0	7	1	1	0	0	1	2	2	3	4	2	0	3	18
TRINITY_DN104569_c0_g1	4	3	2	9	0	2	3	2	3	1	1	1	6	0	4	4	19	10	10	2	0	3	3	4
TRINITY_DN10457_c0_g1	73	84	74	117	104	31	95	100	119	90	71	64	101	109	90	130	113	107	65	48	48	18	115	120
TRINITY_DN10458_c0_g1	59	35	19	80	18	17	17	50	68	313	19	98	41	37	76	55	18	21	154	60	87	37	294	98
TRINITY_DN104596_c0_g1	66	5	0	7	0	3	0	4	0	0	7	1	11	2	0	0	1	0	1	0	0	0	0	0
TRINITY_DN10461_c0_g1	25	97	22	64	92	27	48	59	52	55	64	80	65	89	49	94	109	96	49	5	91	3	44	6
TRINITY_DN10464_c0_g1	63	40	69	49	92	65	69	71	38	49	60	65	70	47	35	68	38	58	104	162	69	102	17	13
TRINITY_DN10465_c0_g1	346	684	354	595	422	96	463	1277	441	536	145	367	269	389	262	847	287	791	707	96	8	3	717	113
TRINITY_DN104655_c0_g1	0	0	0	17	3	0	28	32	3	0	4	10	4	0	0	1	2	3	3	0	0	0	1	0
TRINITY_DN10467_c0_g1	58	368	73	206	389	74	359	237	434	296	292	216	219	118	204	193	219	138	328	57	263	24	271	81
TRINITY_DN10468_c0_g1	65	375	7	533	429	15	612	603	590	656	783	728	337	228	261	448	525	305	359	3	351	0	462	26
TRINITY_DN10469_c0_g1	62	336	10	289	328	22	546	523	567	622	511	359	565	883	240	306	578	356	337	16	929	208	427	236
TRINITY_DN10469_c1_g1	309	1008	234	960	1926	98	416	350	730	265	187	284	307	186	450	307	320	333	727	194	464	34	601	29
TRINITY_DN104691_c0_g1	6	2	16	1	3	5	1	1	0	0	0	0	0	0	1	0	0	0	2	13	1	3	1	0
TRINITY_DN1047_c0_g1	1087	839	814	1005	1149	505	911	1013	1156	937	564	887	978	775	504	670	897	1244	698	623	582	450	692	730
TRINITY_DN1047_c0_g2	765	805	700	834	848	335	611	696	817	578	481	658	802	742	445	788	740	884	912	612	794	432	863	597
TRINITY_DN10470_c0_g1	1507	1367	1567	1805	1954	929	1812	2059	1361	1916	1911	2041	1688	2196	1023	1696	1683	1566	1262	1315	1680	1077	1300	1458
TRINITY_DN10472_c0_g1	9	12	21	8	10	9	5	11	6	9	12	14	16	24	10	11	14	11	15	18	8	17	11	12
TRINITY_DN10473_c0_g1	60	37	49	68	26	18	37	26	61	56	210	202	113	128	83	78	103	87	197	247	220	201	141	149
TRINITY_DN104739_c0_g1	18	6	61	14	4	20	6	11	9	10	10	12	10	12	5	21	5	12	5	22	3	21	14	29
TRINITY_DN10474_c0_g1	311	1296	259	1694	1482	147	1721	2091	1568	1890	2378	2611	1398	1562	1027	2495	1721	1835	1501	318	2312	145	1225	296
TRINITY_DN10474_c1_g1	1398	2191	1345	3027	2970	655	3149	4068	2880	3437	3367	3861	2289	2448	1449	3059	2877	3094	2909	1239	4238	716	2435	1136
TRINITY_DN10475_c0_g1	2264	3687	1096	4943	4198	775	3585	3330	4153	3556	3339	3612	3716	2622	2750	3434	3322	2686	4376	1561	5068	1165	4181	2486
TRINITY_DN104759_c0_g1	0	0	0	0	6	2	5	9	4	2	0	2	0	0	0	0	0	0	0	0	0	0	0	0
TRINITY_DN104759_c0_g2	0	0	0	0	11	6	5	5	1	3	1	1	0	0	0	0	0	0	0	0	0	0	0	0
TRINITY_DN104770_c0_g1	4	21	15	8	26	1	2	8	19	29	21	85	11	21	0	3	24	50	8	3	32	0	2	0
TRINITY_DN104771_c0_g1	0	3	31	0	0	42	0	0	0	0	0	0	0	2	2	0	0	0	0	0	0	1	2	16
TRINITY_DN10479_c0_g1	4883	8738	3305	9090	10180	2662	5933	4829	7286	5767	7136	5898	7009	5755	4909	6270	7480	5938	7985	2325	9598	1958	7439	2035
TRINITY_DN1048_c0_g1	960	369	1684	489	363	795	420	482	448	478	315	349	954	1380	897	1241	327	325	462	1187	625	842	449	808
TRINITY_DN1048_c0_g2	313	248	369	133	303	280	1151	901	529	422	574	471	353	648	375	404	610	1036	429	603	381	352	313	450
TRINITY_DN10482_c0_g1	176	259	184	307	294	67	179	217	194	188	238	250	201	135	176	239	212	152	239	108	320	94	216	180
TRINITY_DN104833_c0_g1	5	3	2	9	2	0	16	15	15	15	2	3	5	7	9	14	6	2	8	4	7	3	8	4
TRINITY_DN10484_c0_g1	12	323	5	162	200	5	699	538	441	566	424	237	295	163	186	297	220	158	372	5	276	0	273	9
TRINITY_DN104861_c0_g1	17	6	31	7	8	12	0	1	7	7	0	2	18	12	7	11	17	12	0	7	3	1	1	1
TRINITY_DN104869_c0_g3	20	0	0	0	0	0	2	3	1	0	1	0	5	16	0	0	19	1	1	0	0	0	0	0
TRINITY_DN104869_c0_g4	12	0	0	0	0	0	0	3	1	0	0	0	3	4	0	0	7	0	2	0	0	0	0	0
TRINITY_DN10487_c0_g1	3	717	71	150	369	20	0	0	294	379	0	1	195	315	4	2	14	3	474	71	498	4	545	40
TRINITY_DN104879_c0_g2	575	328	412	416	417	225	358	462	377	362	363	360	384	276	280	324	356	306	307	304	323	286	253	342
TRINITY_DN10488_c0_g1	574	151	1919	235	244	950	106	66	97	86	105	73	146	137	43	43	163	118	123	854	241	1047	135	447
TRINITY_DN1049_c0_g1	514	462	580	371	455	312	335	486	433	386	348	441	341	364	289	503	426	682	378	542	407	328	286	271
TRINITY_DN1049_c1_g1	179	21	158	30	44	69	17	39	44	58	8	5	15	59	7	18	79	13	37	215	44	136	19	64
TRINITY_DN10490_c0_g1	98	151	110	154	170	43	324	350	242	291	220	260	121	142	189	261	130	126	162	62	242	75	103	50
TRINITY_DN10492_c0_g1	230	378	156	434	441	89	575	643	475	592	506	408	454	589	345	503	559	565	442	215	382	99	435	339
TRINITY_DN104922_c0_g1	1	5	1	8	7	0	6	2	8	5	10	7	3	1	3	8	9	4	6	0	6	8	2	0
TRINITY_DN104922_c0_g2	0	7	0	12	6	0	11	5	9	9	12	4	5	3	3	9	14	4	22	0	10	1	5	0
TRINITY_DN10493_c0_g1	1684	281	1811	326	350	1066	357	415	307	372	298	283	376	739	300	378	404	549	300	1577	324	972	281	1155
TRINITY_DN104936_c0_g1	248	14	2	121	22	3	44	30	18	18	15	10	17	14	19	22	10	7	24	6	15	6	39	90
TRINITY_DN10495_c0_g1	149	142	99	199	189	73	222	244	196	208	161	221	346	353	224	307	290	248	235	251	226	185	196	192
TRINITY_DN10495_c1_g1	82	67	80	95	63	42	44	51	53	63	61	57	35	55	60	75	78	47	92	105	63	40	47	49
TRINITY_DN10497_c0_g1	166	872	159	676	704	72	1051	948	943	994	1057	936	728	733	508	934	947	683	1103	127	1211	39	744	84
TRINITY_DN10498_c0_g1	181	204	89	340	375	59	122	112	137	138	120	101	86	99	84	109	91	106	130	76	118	47	96	161
TRINITY_DN10499_c0_g1	252	131	126	270	192	66	180	311	165	335	161	266	125	564	148	344	228	211	184	102	211	232	175	360
TRINITY_DN105_c1_g1	749	1	0	396	2	0	5	6	2	5	7	5	252	663	0	0	1	0	826	1164	921	812	225	633
TRINITY_DN105_c1_g2	0	0	0	0	0	1	0	0	0	0	0	0	3	4	1	0	0	0	9	6	10	4	2	4
TRINITY_DN1050_c0_g1	179	654	166	701	664	87	505	482	504	483	457	545	574	371	353	648	640	542	661	147	771	168	496	239
TRINITY_DN1050_c0_g2	170	358	92	293	306	48	271	285	278	296	382	509	223	223	130	234	316	272	397	177	594	103	272	144
TRINITY_DN10500_c0_g1	53	2	2	62	0	0	76	110	85	80	57	78	70	60	0	0	89	77	0	0	11	13	66	65
TRINITY_DN10501_c0_g1	155	151	135	223	238	59	301	265	232	260	284	302	193	196	101	144	206	185	153	237	199	90	134	145
TRINITY_DN10502_c0_g1	1034	668	1868	788	593	710	590	748	663	524	533	592	483	471	439	523	547	809	501	1155	634	969	537	1443
TRINITY_DN10506_c0_g1	81	214	23	173	232	15	203	252	198	201	220	331	149	163	42	50	180	206	231	14	245	12	228	31
TRINITY_DN10506_c1_g1	13	2	12	8	7	19	7	14	5	13	8	4	5	19	1	6	6	8	9	5	5	11	7	5
TRINITY_DN10507_c0_g1	15	32	11	37	25	8	145	96	117	142	60	53	36	29	22	37	39	25	82	10	88	2	34	13
TRINITY_DN10508_c0_g1	52	365	9	266	230	11	150	125	420	291	428	436	209	237	293	237	261	178	218	18	566	8	357	103
TRINITY_DN1051_c0_g1	1374	1975	1407	1979	1908	735	2375	2593	3020	2284	2288	2752	2362	1641	1948	2602	2088	2389	2981	1287	2736	959	2105	1062
TRINITY_DN10510_c0_g1	921	1411	922	1452	1368	462	1648	2305	1719	1845	2246	2824	1424	1442	1230	2291	1614	2070	1573	819	1867	565	1554	802
TRINITY_DN105108_c0_g1	101	65	25	111	105	17	107	91	161	101	126	128	117	170	74	70	158	163	131	25	114	71	111	131
TRINITY_DN10511_c0_g1	399	740	518	746	914	286	839	1057	706	941	762	897	745	945	531	1010	855	1155	721	494	697	253	698	549
TRINITY_DN105120_c0_g1	8	13	5	5	0	0	3	4	4	2	1	7	8	11	8	13	3	7	0	3	0	1	0	0
TRINITY_DN105141_c0_g1	3	33	216	0	130	126	0	0	0	0	1	0	0	0	0	0	0	0	0	0	3	0	0	0
TRINITY_DN105145_c0_g2	15	17	11	21	22	3	26	44	23	54	33	54	22	72	14	46	24	28	21	10	31	11	27	22
TRINITY_DN105155_c0_g1	92	8	18	22	1	16	4	8	14	3	3	4	19	43	9	4	13	13	14	30	3	13	5	40
TRINITY_DN10517_c0_g1	0	95	2	84	113	0	84	51	64	59	106	83	135	60	221	57	247	89	201	3	190	2	97	0
TRINITY_DN10518_c0_g1	1492	1400	1315	1773	1416	765	1385	1786	1918	2160	1534	1875	1574	1751	889	1500	1602	1807	1163	1119	1348	783	1109	983
TRINITY_DN1052_c0_g1	5230	1009	6710	1312	1349	3580	918	2132	1184	1795	856	2404	1748	1466	1213	2103	1325	2259	1243	8643	1095	6456	1259	2952
TRINITY_DN1052_c0_g2	256	1394	850	1117	1404	221	1620	1529	1077	1286	1876	1589	1071	1366	963	1452	1940	1394	1776	418	1849	256	1054	333
TRINITY_DN1052_c0_g3	57	449	23	497	761	31	679	1285	812	1233	397	1241	846	349	250	1470	145	968	1193	82	1033	77	898	95
TRINITY_DN1052_c0_g4	591	293	321	301	273	194	356	371	339	349	304	257	284	309	263	349	221	287	272	228	239	104	248	325
TRINITY_DN1052_c1_g1	6	628	0	334	221	1	83	176	178	168	72	198	230	150	585	1212	66	110	795	2	285	1	499	6
TRINITY_DN10520_c0_g1	45	31	22	38	68	18	23	16	37	22	30	30	59	76	49	39	43	34	45	42	45	28	40	53
TRINITY_DN105206_c0_g1	1	0	0	6	9	0	0	0	0	0	0	0	4	6	1	0	0	0	0	1	15	0	23	2
TRINITY_DN10522_c0_g1	731	221	611	375	331	351	358	436	331	337	304	329	303	403	248	386	346	458	275	802	270	485	210	664
TRINITY_DN105236_c0_g1	0	3	0	6	4	0	0	1	10	2	14	10	1	1	5	0	2	1	4	0	4	0	4	0
TRINITY_DN105236_c0_g2	0	2	0	2	1	0	2	0	7	2	6	8	1	4	1	2	1	2	6	0	3	0	9	0
TRINITY_DN10524_c0_g1	134	439	54	333	427	52	919	852	614	803	740	421	358	512	388	542	496	299	387	160	398	87	399	121
TRINITY_DN10526_c0_g1	526	1495	501	1771	1535	236	1222	1434	1538	1226	1631	1952	1350	1036	877	1571	1794	1647	1612	551	1944	290	1301	689
TRINITY_DN10528_c0_g1	53	201	93	195	209	30	435	309	292	400	285	176	145	172	106	177	256	201	201	35	174	17	204	52
TRINITY_DN1053_c0_g1	137	192	84	283	230	42	289	282	244	277	295	229	272	354	150	231	382	291	263	150	271	59	267	167
TRINITY_DN1053_c0_g2	146	183	115	202	203	87	123	146	188	216	152	167	107	108	89	151	75	83	111	99	133	98	184	163
TRINITY_DN10531_c0_g1	55	46	111	45	59	37	36	74	57	81	49	56	57	80	40	59	80	68	66	124	37	80	49	62
TRINITY_DN10532_c0_g1	1915	1121	2115	1484	1118	1178	1019	1329	1213	980	887	1353	1331	1003	922	1274	1193	1745	1154	2167	1181	1430	1196	1773
TRINITY_DN105322_c0_g1	0	1	0	7	7	0	65	18	69	12	76	28	13	0	9	3	5	3	17	0	57	0	5	0
TRINITY_DN10537_c0_g1	65	134	26	168	84	9	304	144	201	178	373	152	122	131	79	78	230	102	135	18	136	6	64	9
TRINITY_DN105375_c1_g1	21	30	13	32	42	3	12	22	9	10	16	14	30	24	24	19	18	14	4	17	7	12	1	1
TRINITY_DN1054_c0_g1	3459	1641	5693	1904	954	1926	669	1709	768	728	694	1141	1210	1325	859	1748	836	4574	1945	3694	919	1561	1192	1092
TRINITY_DN1054_c1_g1	1743	1949	2282	1539	1190	752	1639	1817	1546	1563	1371	1618	569	725	650	1188	528	762	811	1183	1019	1160	1037	1355
TRINITY_DN1054_c2_g1	899	269	1602	275	173	602	83	278	67	89	87	99	107	253	104	274	115	1180	298	846	96	362	98	275
TRINITY_DN10540_c0_g3	539	2235	319	1876	1966	194	2265	1499	2021	1914	1569	1495	1443	699	1106	1740	1282	1471	1785	425	2040	678	1540	2242
TRINITY_DN10541_c0_g1	632	604	711	700	694	412	655	787	636	756	566	602	581	845	529	837	821	915	775	711	749	519	680	684
TRINITY_DN10541_c1_g1	1178	1034	1062	1170	1134	657	1283	1639	1219	1379	1168	1401	1096	1189	793	1181	1436	1288	1133	973	1139	645	1037	1068
TRINITY_DN10544_c0_g1	894	1173	904	1625	1527	542	2024	2193	1739	1028	1571	2161	1974	1145	2377	2114	1650	1761	1234	767	1106	652	1274	746
TRINITY_DN10544_c1_g1	193	73	191	91	33	51	21	13	14	10	15	13	30	26	12	16	30	23	21	52	11	34	18	68
TRINITY_DN10546_c0_g1	30	560	7	74	214	3	378	77	194	44	173	28	350	62	130	64	589	71	270	31	602	19	194	6
TRINITY_DN105486_c0_g1	106	265	21	317	260	22	465	466	536	476	463	479	494	306	281	357	484	385	429	88	496	26	383	97
TRINITY_DN1055_c0_g1	3461	3076	2733	3764	4036	1666	1948	2179	3096	1833	2214	2438	2642	1249	1553	2420	2758	2751	3154	4135	4798	3905	2445	9085
TRINITY_DN105504_c0_g2	7	0	11	3	1	7	0	2	1	0	7	0	1	5	3	0	0	0	0	0	0	9	22	49
TRINITY_DN10552_c0_g1	762	897	497	1236	949	291	1157	1313	1148	1278	1099	1288	1032	1000	669	1145	1163	1074	1092	684	1224	416	874	614
TRINITY_DN10554_c0_g1	27	157	15	72	184	17	267	293	263	218	199	137	123	70	87	85	316	143	111	6	138	3	119	19
TRINITY_DN10555_c0_g1	78	787	25	642	719	20	631	838	808	873	816	684	554	669	464	873	728	707	793	34	716	87	786	195
TRINITY_DN10556_c0_g1	622	881	859	980	801	394	879	1001	918	868	845	1045	899	942	630	1019	927	995	1021	867	1180	507	828	580
TRINITY_DN10556_c0_g2	1112	819	1201	1037	914	601	955	1193	1004	1078	1078	1241	1005	1257	845	1422	1210	1302	914	1254	951	865	872	937
TRINITY_DN10557_c0_g1	782	528	476	679	466	273	648	557	529	537	526	546	462	489	363	552	513	643	684	552	724	394	557	582
TRINITY_DN10557_c0_g2	50	40	44	55	54	16	56	33	31	24	25	23	29	28	24	35	56	31	27	2	71	2	23	3
TRINITY_DN10558_c0_g1	90	18	61	163	112	65	47	36	30	52	31	18	18	17	10	44	9	7	24	11	7	9	45	61
TRINITY_DN105585_c0_g1	5	23	27	4	27	18	1	1	0	0	16	13	92	96	36	58	116	111	21	19	11	25	1	4
TRINITY_DN105587_c1_g1	10	9	12	4	44	3	10	16	6	5	26	36	3	6	9	2	27	22	1	3	3	0	2	1
TRINITY_DN105587_c1_g4	0	2	0	13	5	0	1	0	2	0	2	1	5	1	0	0	3	4	5	0	17	0	7	0
TRINITY_DN105591_c0_g1	0	0	0	0	0	0	12	15	20	18	11	9	0	0	0	0	0	0	4	0	0	0	1	1
TRINITY_DN105594_c0_g1	18	3	3	5	7	1	1	1	4	3	0	2	0	7	0	0	427	475	0	1	0	1	2	1
TRINITY_DN1056_c0_g1	159	274	438	227	369	220	328	366	306	294	240	307	319	353	283	379	417	468	391	9066	467	190	631	4266
TRINITY_DN105613_c0_g1	93	253	56	340	264	44	352	308	333	307	377	388	314	344	188	303	353	252	280	66	403	58	284	117
TRINITY_DN105618_c0_g1	47	39	51	90	96	25	93	79	58	65	95	74	79	95	46	51	107	65	65	59	96	39	63	54
TRINITY_DN10562_c0_g1	45	172	114	35	0	12	2	8	7	2	94	94	134	187	294	397	292	353	0	3	2	3	89	66
TRINITY_DN10562_c0_g2	174	62	130	80	217	128	0	0	207	229	94	135	286	334	0	0	95	80	96	150	14	8	2	2
TRINITY_DN10562_c0_g3	0	20	22	0	13	3	6	0	0	0	0	0	0	0	1	0	1	0	0	0	0	0	0	0
TRINITY_DN105625_c0_g1	5	2	11	2	3	4	3	2	2	3	1	0	2	3	0	2	1	0	0	14	2	3	1	5
TRINITY_DN10567_c0_g1	152	158	98	218	186	57	166	190	210	165	291	260	196	204	144	147	193	193	160	108	201	98	150	153
TRINITY_DN10569_c0_g1	186	144	183	152	124	90	134	156	112	135	141	139	106	170	93	144	171	180	115	169	172	123	77	122
TRINITY_DN10571_c0_g1	77	139	67	143	170	36	138	103	113	103	104	62	227	183	177	184	161	127	126	71	125	34	115	86
TRINITY_DN10572_c0_g1	638	593	566	860	707	322	605	702	671	547	537	697	627	521	484	619	650	677	669	650	656	480	580	629
TRINITY_DN10573_c0_g1	236	313	224	302	333	100	582	516	357	433	249	308	316	199	186	315	308	343	389	302	281	104	195	165
TRINITY_DN105742_c0_g1	2	0	1	0	0	2	17	18	6	16	1	1	0	1	0	1	0	0	0	1	1	0	0	0
TRINITY_DN105742_c0_g2	8	12	16	15	9	2	15	12	12	4	5	4	0	5	14	6	11	3	67	126	34	44	63	169
TRINITY_DN105742_c0_g4	25	9	25	18	17	14	41	40	62	45	9	10	9	9	4	1	16	5	14	25	9	7	26	52
TRINITY_DN105743_c0_g1	1	3	4	1	5	4	4	3	4	2	4	4	6	4	5	5	6	6	2	5	4	3	2	5
TRINITY_DN10575_c0_g1	23	39	1	51	23	2	20	25	60	47	37	29	45	39	41	62	53	31	67	36	71	18	15	0
TRINITY_DN10576_c0_g1	207	7	348	1	4	381	4	72	9	48	5	12	7	39	10	51	3	23	6	480	2	110	2	149
TRINITY_DN105792_c0_g1	1	10	0	2	5	0	9	14	10	23	4	18	5	4	2	6	8	10	5	2	7	0	11	6
TRINITY_DN1058_c0_g1	480	596	722	638	787	330	679	863	658	670	918	1067	822	1195	491	959	772	816	642	708	773	433	598	660
TRINITY_DN1058_c1_g1	4378	2544	4556	2739	2488	2123	1835	2544	2215	2405	2440	2828	3582	5462	2002	3074	3274	4030	2230	3685	2403	3434	2632	4625
TRINITY_DN10580_c0_g1	1021	1171	258	1912	1571	224	1441	1678	748	1141	826	705	1320	2154	1188	1027	1619	1509	1028	642	1095	582	930	1782
TRINITY_DN10580_c0_g2	442	93	464	95	90	134	141	362	207	335	203	289	102	398	113	328	141	211	91	398	96	345	84	285
TRINITY_DN10581_c0_g1	89	307	70	258	308	54	325	357	322	284	190	266	296	241	285	348	356	388	334	92	349	69	287	72
TRINITY_DN10583_c1_g1	11	91	21	61	125	18	109	103	86	104	115	73	132	72	87	82	175	129	100	37	97	18	77	41
TRINITY_DN105838_c0_g1	2	5	0	6	7	0	5	5	3	6	3	2	4	0	7	4	7	1	3	0	1	0	4	1
TRINITY_DN10584_c0_g1	12	4	11	19	7	4	8	13	6	3	13	8	4	18	2	33	7	169	7	22	5	5	7	4
TRINITY_DN105842_c0_g1	5	3	3	3	1	7	2	5	0	9	8	8	0	4	3	2	3	4	1	5	0	5	2	4
TRINITY_DN10588_c0_g1	41	173	3	323	181	4	145	157	167	109	203	343	405	197	131	272	386	234	185	19	264	9	127	11
TRINITY_DN10588_c1_g1	62	67	33	30	60	10	108	130	86	81	63	62	50	64	9	11	57	20	74	22	104	43	90	118
TRINITY_DN10588_c1_g2	121	116	86	117	197	31	219	239	182	129	178	213	138	145	44	76	140	94	211	130	204	55	231	240
TRINITY_DN105880_c0_g2	2	6	5	1	1	0	4	6	11	6	2	7	3	3	2	5	9	3	10	1	3	0	2	1
TRINITY_DN105887_c0_g1	2	2	2	3	0	1	5	6	9	3	7	7	7	7	1	2	3	1	3	2	2	2	1	0
TRINITY_DN105891_c0_g1	7	0	0	4	0	1	1	1	1	5	2	4	3	4	0	0	0	0	3	12	0	5	0	0
TRINITY_DN105892_c0_g2	12	32	14	34	30	5	44	44	19	31	51	43	32	48	15	32	48	44	40	16	35	2	23	5
TRINITY_DN1059_c0_g1	896	1114	758	1335	1097	340	1440	1578	1471	1462	1294	1411	1424	1369	992	1346	1683	1561	1457	991	1723	619	1579	1258
TRINITY_DN1059_c0_g2	83	33	915	58	22	243	148	333	138	141	1	6	2070	2118	25	30	1923	2034	31	26	146	100	84	47
TRINITY_DN1059_c2_g1	461	244	211	896	253	82	1123	591	1039	910	1371	867	494	545	326	278	279	356	818	343	1214	171	1018	504
TRINITY_DN10590_c0_g1	110	73	80	42	74	86	41	88	69	139	157	234	51	104	46	208	54	119	162	102	82	47	107	102
TRINITY_DN10591_c0_g2	40	320	24	449	374	40	670	482	983	885	741	651	606	569	568	470	562	318	515	39	448	34	372	93
TRINITY_DN10592_c0_g1	453	71	52	493	80	18	43	116	240	67	217	268	415	738	174	183	439	948	240	155	132	168	137	75
TRINITY_DN105926_c0_g1	5	14	4	7	8	3	12	15	18	28	12	26	14	7	3	11	11	8	10	7	8	13	13	10
TRINITY_DN10595_c0_g1	36	284	5	292	295	8	416	390	393	541	586	473	306	275	191	300	500	342	438	10	579	1	262	13
TRINITY_DN10596_c0_g1	313	530	217	508	472	144	298	331	252	301	354	371	684	698	142	294	552	449	258	31	393	24	268	81
TRINITY_DN10597_c0_g2	51	51	27	66	4	5	293	297	2	4	4	434	67	40	73	71	58	80	57	16	0	0	0	0
TRINITY_DN10597_c0_g3	18	97	28	188	122	16	248	393	437	308	328	423	743	806	67	128	213	183	731	126	842	412	525	150
TRINITY_DN10597_c0_g4	314	1024	152	1743	1192	120	778	1289	1098	778	750	979	901	676	1293	1639	802	907	881	70	848	177	530	149
TRINITY_DN10597_c0_g6	7	1	6	11	54	3	5	4	4	1	4	4	0	0	0	1	0	0	8	0	1	1	2	1
TRINITY_DN10599_c0_g1	66	79	44	101	95	24	68	76	63	78	98	82	81	91	77	77	108	72	108	160	74	22	54	66
TRINITY_DN106_c0_g1	901	1084	58	3291	2080	131	3835	599	1300	455	2459	409	2759	630	930	434	4290	1168	4397	284	6683	53	2225	159
TRINITY_DN1060_c0_g1	163	394	182	514	487	109	806	848	565	697	624	680	471	689	286	450	466	477	535	150	651	129	801	409
TRINITY_DN1060_c1_g1	263	377	278	410	438	157	407	511	404	421	438	472	365	385	291	547	430	557	419	289	370	166	424	316
TRINITY_DN1060_c1_g2	15	87	19	58	85	11	103	145	118	118	98	108	82	112	58	132	119	127	101	37	102	18	106	22
TRINITY_DN10600_c0_g1	48	101	110	58	100	51	146	152	84	140	77	72	69	105	53	84	82	91	81	97	74	50	74	89
TRINITY_DN10601_c0_g1	520	347	604	318	368	377	321	428	379	330	397	370	320	337	211	298	363	418	324	376	347	320	303	323
TRINITY_DN10602_c0_g1	8	36	20	14	25	15	3	0	13	9	24	16	52	96	36	17	61	40	23	145	9	107	34	112
TRINITY_DN10603_c0_g1	194	184	165	199	150	76	226	284	212	210	178	205	178	251	126	176	164	148	182	200	146	104	172	224
TRINITY_DN10603_c1_g1	6	2	3	2	9	3	5	1	3	2	2	2	0	4	2	0	1	6	7	2	4	5	2	0
TRINITY_DN106038_c0_g2	0	0	0	0	0	0	0	2	1	3	0	0	0	0	0	0	0	0	11	4	0	0	0	0
TRINITY_DN106038_c0_g3	0	1	0	0	1	0	2	8	5	5	0	0	0	1	0	0	0	0	32	19	0	0	0	0
TRINITY_DN10604_c0_g1	168	178	106	163	168	61	252	282	146	164	133	113	186	410	123	166	319	141	242	318	221	173	138	175
TRINITY_DN106058_c0_g1	1	0	1	1	1	0	5	0	2	2	0	0	2	0	0	0	0	1	0	1	2	3	0	0
TRINITY_DN10607_c0_g1	76	80	22	167	117	14	229	282	210	346	233	260	194	224	170	207	252	234	157	92	142	38	149	93
TRINITY_DN106076_c0_g1	0	0	0	0	2	0	9	22	35	34	4	30	0	0	0	0	0	0	0	0	0	0	0	0
TRINITY_DN10608_c0_g1	11	28	3	21	28	4	134	137	115	113	97	83	8	10	5	4	10	14	9	4	1	0	0	0
TRINITY_DN10609_c2_g1	60	38	155	41	265	148	19	24	12	10	28	22	32	47	14	11	28	33	18	77	24	22	24	46
TRINITY_DN106092_c0_g1	1	0	0	2	2	0	0	8	0	1	3	3	0	3	1	2	2	0	3	0	6	0	0	1
TRINITY_DN1061_c0_g1	1238	326	478	1122	971	400	396	338	279	326	299	358	1175	1521	187	329	2621	2606	874	760	376	63	892	1329
TRINITY_DN1061_c0_g2	1467	930	1431	1089	1219	914	1366	1547	1359	1226	1207	1375	1214	1277	947	1278	1129	1243	1303	1849	1209	1128	1382	1762
TRINITY_DN1061_c1_g1	132	139	108	206	162	34	199	221	172	195	162	176	166	118	97	180	174	168	144	60	198	33	189	71
TRINITY_DN1061_c2_g1	36	291	29	215	300	26	275	434	491	506	338	443	602	264	372	462	287	375	378	50	287	27	274	76
TRINITY_DN10610_c0_g1	187	206	230	205	210	100	231	322	216	201	191	205	257	320	233	482	289	474	168	189	173	93	232	161
TRINITY_DN10611_c0_g1	52	161	137	32	49	26	129	82	98	52	86	63	28	27	21	26	49	28	128	173	51	50	32	1
TRINITY_DN10611_c0_g2	76	57	1216	52	0	60	115	51	57	45	0	3	3	7	2	0	5	1	274	1270	164	650	212	307
TRINITY_DN10611_c0_g3	46	68	1	50	36	3	40	24	88	28	57	29	28	16	23	16	13	6	84	4	71	6	55	12
TRINITY_DN10612_c0_g1	32	49	9	94	92	8	209	232	82	156	79	77	103	128	57	62	123	77	117	33	82	11	155	191
TRINITY_DN106127_c0_g2	6	0	0	1	0	0	1	0	0	2	8	2	3	2	4	4	5	2	0	6	0	0	11	39
TRINITY_DN106127_c1_g2	11	0	0	1	0	0	11	9	2	1	6	7	3	5	1	5	8	11	0	5	0	1	20	28
TRINITY_DN10613_c0_g1	103	156	48	197	208	28	235	234	295	216	256	270	161	144	111	188	151	159	146	57	182	26	184	127
TRINITY_DN106149_c0_g1	73	6	21	49	12	6	2	3	2	5	45	64	1	0	1	2	49	45	10	22	0	4	23	16
TRINITY_DN10615_c0_g1	621	1178	326	1382	1150	105	626	948	1395	1007	1010	1338	542	389	698	766	463	536	1957	998	1770	393	1266	596
TRINITY_DN10615_c1_g1	174	127	112	144	156	120	36	34	51	26	32	54	60	42	48	27	26	23	719	191	578	93	434	132
TRINITY_DN106154_c0_g1	23	27	29	24	25	14	63	39	63	53	83	81	40	29	46	48	53	37	39	28	34	18	23	39
TRINITY_DN10617_c0_g1	11	19	10	5	54	28	233	290	196	235	173	180	180	253	129	180	15	15	32	23	113	20	182	236
TRINITY_DN106174_c0_g1	106	457	22	684	570	12	1199	1016	756	1159	867	524	619	682	516	782	983	621	730	17	568	16	760	43
TRINITY_DN10619_c0_g1	13	858	2	98	420	2	1889	472	243	826	2048	418	1518	179	153	320	3523	2259	2182	27	4690	2	329	1
TRINITY_DN1062_c0_g1	25	27	70	19	62	118	34	33	23	32	20	27	283	319	6	14	244	294	31	40	14	8	3	8
TRINITY_DN10620_c1_g1	71	94	53	95	56	14	119	135	124	117	116	84	134	177	98	172	142	170	78	48	84	45	103	64
TRINITY_DN106200_c0_g2	2	10	0	4	9	0	5	7	5	4	27	24	3	9	4	8	5	5	14	1	6	3	5	7
TRINITY_DN106201_c0_g1	139	171	93	208	205	46	207	254	105	129	2	1	231	222	144	250	254	224	141	98	192	65	155	91
TRINITY_DN10621_c0_g1	169	226	251	230	237	132	202	263	183	175	123	191	245	211	155	283	195	235	159	130	177	79	163	174
TRINITY_DN106212_c0_g1	30	12	50	8	23	26	0	0	0	0	0	0	0	1	0	0	1	0	0	8	0	4	1	3
TRINITY_DN106224_c0_g1	0	0	0	0	0	1	0	0	0	0	17	13	12	6	0	0	5	5	0	0	0	0	0	0
TRINITY_DN10623_c0_g1	20	118	5	128	80	2	59	66	43	64	74	90	73	106	40	72	111	80	69	9	50	3	29	2
TRINITY_DN106236_c0_g1	32	0	0	0	0	2	0	4	2	0	1	0	4	9	0	0	41	0	1	0	0	0	0	0
TRINITY_DN10624_c0_g1	1	16	0	22	19	9	38	23	19	8	50	24	53	18	127	48	39	13	33	6	65	0	3	6
TRINITY_DN10625_c0_g1	98	51	71	60	61	47	84	135	75	91	197	272	167	184	58	149	100	161	105	21	141	66	63	140
TRINITY_DN106251_c0_g1	6	0	1	0	6	0	2	4	4	3	1	5	3	1	0	1	2	1	1	1	2	1	4	4
TRINITY_DN106281_c0_g2	7	43	11	45	50	5	90	166	48	97	83	118	25	41	32	25	76	89	65	15	73	1	31	0
TRINITY_DN10629_c0_g1	0	1	0	0	0	1	382	436	348	306	197	96	0	0	0	0	0	0	46	11	51	8	1	0
TRINITY_DN1063_c0_g1	1126	1295	3709	1321	1268	1125	496	706	840	802	549	644	879	835	712	1057	910	925	852	2631	1154	996	1001	2640
TRINITY_DN10630_c0_g1	148	397	110	350	330	58	411	497	417	402	403	435	267	299	242	420	392	490	419	143	322	63	266	164
TRINITY_DN10632_c0_g1	825	1253	427	1119	1273	289	1051	1154	1080	995	1051	1259	1101	916	830	1168	1393	1346	1479	710	1555	543	1140	647
TRINITY_DN10634_c0_g1	19	48	25	47	50	28	79	68	123	91	34	37	60	65	43	54	60	66	98	35	113	20	38	12
TRINITY_DN106353_c0_g1	598	107	468	103	71	162	107	137	126	114	87	109	109	118	68	165	107	90	73	114	64	135	54	87
TRINITY_DN106353_c1_g2	11	14	8	21	11	2	9	7	3	1	10	9	3	6	6	2	6	8	7	0	11	0	6	0
TRINITY_DN10637_c0_g1	562	471	1033	1281	300	337	196	1233	240	477	285	197	214	1024	169	661	109	3896	167	622	313	496	184	145
TRINITY_DN106380_c0_g1	5	16	5	24	61	6	0	0	3	0	5	2	6	17	50	18	0	0	0	0	8	0	1	2
TRINITY_DN106381_c0_g1	0	0	0	8	14	0	1	0	0	0	0	0	0	0	0	0	0	0	35	0	36	0	5	0
TRINITY_DN1064_c0_g1	970	49	938	112	29	598	29	94	19	18	53	92	15	11	7	7	6	2	30	505	11	5	7	62
TRINITY_DN1064_c1_g1	61	27	46	75	385	77	59	556	55	746	48	176	62	246	44	1023	64	186	377	141	131	46	125	118
TRINITY_DN1064_c1_g2	46	65	24	72	34	12	63	67	42	42	46	48	59	50	42	56	55	57	52	14	56	12	41	32
TRINITY_DN1064_c2_g4	14	12	8	9	11	3	9	12	14	12	8	9	13	14	9	18	11	25	6	9	10	4	7	15
TRINITY_DN10640_c0_g1	332	234	257	397	260	131	373	325	328	312	405	375	347	331	179	278	361	368	339	307	350	186	215	266
TRINITY_DN106404_c0_g1	2	7	20	1	5	6	33	27	34	6	23	30	12	21	5	3	7	19	36	38	15	8	5	0
TRINITY_DN106406_c0_g1	55	367	9	348	331	8	434	347	393	426	568	413	211	204	165	276	375	302	330	8	606	3	248	6
TRINITY_DN10641_c0_g1	18	144	1	237	137	2	72	65	214	184	235	189	153	75	85	113	233	118	163	5	195	1	142	8
TRINITY_DN10642_c0_g1	20372	2240	6718	4961	3135	4526	2529	5305	4145	5050	2869	4393	7848	9947	2942	6344	5032	9255	4361	4660	2770	3251	2355	5321
TRINITY_DN10643_c0_g1	46	161	19	117	136	9	127	163	137	131	146	205	185	146	92	171	203	188	199	34	179	13	193	33
TRINITY_DN10644_c0_g1	200	456	80	434	462	43	531	570	573	521	543	560	509	416	286	502	510	491	552	147	546	79	436	207
TRINITY_DN10647_c0_g1	372	293	246	401	391	183	321	416	303	339	323	378	270	373	301	512	375	367	339	254	291	182	271	283
TRINITY_DN10647_c0_g2	13	8	5	12	13	7	6	6	3	7	7	8	6	11	7	12	6	1	3	5	7	8	8	4
TRINITY_DN106483_c0_g1	0	0	0	0	0	0	3	2	0	0	0	0	4	3	0	0	0	1	0	0	0	0	0	0
TRINITY_DN106487_c0_g2	1	1	0	1	4	0	4	6	3	3	5	3	4	1	1	4	1	1	6	0	4	0	2	0
TRINITY_DN1065_c0_g1	881	1728	491	1671	1754	272	1481	1703	1704	1812	1652	1691	1891	1507	1000	1373	1687	1646	1423	257	1207	115	1440	372
TRINITY_DN1065_c0_g2	255	309	168	505	471	42	399	429	350	279	461	450	215	158	106	69	358	279	285	92	477	39	384	102
TRINITY_DN1065_c0_g3	58	188	17	295	119	7	140	146	143	148	154	156	349	314	204	345	395	323	301	9	366	6	157	21
TRINITY_DN10651_c0_g1	14	242	6	376	267	5	329	263	315	218	213	174	169	167	139	196	479	339	290	25	231	15	277	8
TRINITY_DN106528_c0_g1	0	1	2	1	0	0	9	12	4	4	0	0	0	1	0	0	1	0	4	0	0	1	1	0
TRINITY_DN10655_c0_g1	35835	4986	29776	10228	9537	17328	7213	11206	8945	6327	6281	7159	11418	19130	7121	6682	15213	18389	5820	23620	5886	19573	5656	21732
TRINITY_DN106555_c0_g1	0	0	0	0	0	0	5	8	1	3	0	2	3	3	4	5	1	2	0	0	1	1	1	0
TRINITY_DN10657_c0_g1	193	117	248	161	135	100	148	176	191	161	118	139	183	200	62	92	181	245	112	95	123	107	112	95
TRINITY_DN106571_c0_g1	11	3	18	1	2	23	6	5	3	5	1	0	1	3	2	1	2	1	2	15	2	5	2	5
TRINITY_DN10658_c0_g1	443	384	950	304	377	388	180	370	360	348	154	226	389	199	301	462	253	485	342	802	414	547	289	422
TRINITY_DN10659_c0_g1	171	136	80	172	93	53	129	129	111	120	86	96	72	102	83	211	73	75	91	88	123	77	105	138
TRINITY_DN10662_c0_g1	1206	2834	1109	2947	2606	621	2908	3076	3229	2854	2940	3003	2435	1673	1626	2355	2557	2112	2711	795	3066	696	2319	1188
TRINITY_DN10663_c0_g1	313	321	246	511	341	79	437	667	496	458	451	614	360	394	327	485	439	547	367	204	509	236	325	165
TRINITY_DN10664_c0_g1	272	535	93	618	588	36	282	453	570	377	347	523	1025	331	429	689	529	896	599	116	477	231	355	71
TRINITY_DN10667_c0_g1	12	39	16	41	232	91	0	0	0	0	48	72	0	0	0	0	45	46	136	82	198	68	90	66
TRINITY_DN10668_c0_g2	743	969	251	1161	979	157	800	1538	1282	1202	861	1394	1414	1186	1224	1587	1457	2178	859	234	600	175	792	359
TRINITY_DN10669_c0_g1	723	497	845	514	569	467	484	637	654	597	498	509	595	447	439	522	511	576	588	780	466	468	544	600
TRINITY_DN1067_c0_g1	1629	2920	1388	2892	3132	759	2713	3140	3021	3047	2483	2882	2672	2391	1910	2863	2763	2838	2817	1194	3474	916	2321	1587
TRINITY_DN10670_c0_g1	1221	51	1298	82	84	495	45	174	51	118	49	49	42	160	29	70	47	364	35	1354	62	822	24	1731
TRINITY_DN106701_c0_g1	7	0	0	13	10	2	0	0	0	0	0	0	0	0	0	0	0	0	0	0	0	0	0	0
TRINITY_DN106701_c0_g2	3	0	0	8	11	4	0	0	0	0	0	0	0	0	0	0	0	0	0	0	0	0	0	0
TRINITY_DN106701_c0_g3	22	0	0	38	28	10	0	0	0	0	0	0	0	0	0	0	0	0	0	0	0	0	0	0
TRINITY_DN106709_c0_g1	1303	483	899	497	532	578	522	584	470	495	401	457	657	676	412	563	648	662	348	692	319	356	327	452
TRINITY_DN10671_c0_g1	56	98	25	109	118	22	122	136	119	146	101	118	93	88	69	110	98	98	91	53	91	30	106	62
TRINITY_DN10673_c0_g1	701	633	706	689	674	296	984	1093	844	871	683	829	695	838	735	1202	911	1131	679	617	575	381	698	553
TRINITY_DN10674_c0_g1	203	312	225	417	175	42	482	532	432	380	124	171	399	287	246	499	231	186	178	33	219	29	244	94
TRINITY_DN106750_c0_g1	1	4	0	2	6	1	1	5	3	0	1	3	0	0	1	0	0	0	3	0	6	1	0	0
TRINITY_DN10676_c0_g1	392	1082	35	1301	1301	47	1258	1308	1550	1341	1458	1507	1461	795	474	881	1555	1326	1459	87	1706	22	1190	58
TRINITY_DN10678_c0_g1	585	210	193	669	36	45	54	87	24	36	53	74	267	307	456	691	286	336	0	1	0	0	1	3
TRINITY_DN10678_c0_g2	87	0	0	141	2	2	8	11	10	9	1	3	190	258	15	12	4	6	70	48	108	34	81	30
TRINITY_DN10679_c0_g1	52	23	16	50	37	6	159	149	94	119	76	68	175	306	148	170	106	93	753	622	753	514	198	207
TRINITY_DN10680_c0_g1	355	188	312	196	167	127	140	170	96	92	134	149	191	343	39	80	256	217	216	497	241	222	193	350
TRINITY_DN10680_c0_g2	10	10	1	11	10	5	21	6	15	10	16	11	44	54	28	20	27	32	18	2	10	0	9	2
TRINITY_DN10681_c0_g1	181	337	116	323	400	52	469	503	380	448	418	462	395	362	292	403	469	477	395	150	432	127	405	195
TRINITY_DN10682_c0_g1	14	117	15	135	142	7	216	252	213	223	209	209	166	115	66	205	184	190	195	18	241	10	158	21
TRINITY_DN106850_c0_g1	2	68	4	87	57	6	97	85	109	116	100	89	89	58	25	38	97	76	107	3	72	2	74	1
TRINITY_DN106853_c0_g1	0	8	0	21	14	0	1	2	0	5	9	12	18	20	6	20	15	16	6	1	25	0	4	0
TRINITY_DN106876_c0_g1	0	0	1	0	3	0	0	0	0	0	0	0	14	4	2	5	0	0	0	0	5	0	1	1
TRINITY_DN10689_c0_g1	441	279	320	308	263	214	302	298	335	333	350	333	267	209	226	284	327	293	228	165	291	114	202	96
TRINITY_DN1069_c0_g1	80	656	8	584	626	7	1045	865	935	1130	1343	1030	552	572	431	757	974	597	713	13	1143	3	522	12
TRINITY_DN10691_c0_g1	1	0	0	4	34	15	72	63	20	32	71	67	25	25	27	34	4	6	31	20	46	29	40	43
TRINITY_DN106952_c0_g1	0	0	0	0	0	0	12	13	0	0	0	0	0	1	0	0	0	0	0	0	0	0	0	0
TRINITY_DN106969_c0_g1	13	1	13	6	1	4	6	4	2	10	3	3	5	10	3	10	21	22	21	8	7	11	8	14
TRINITY_DN10697_c0_g1	59	176	270	50	2	43	1	5	23	25	1	1	0	1	0	0	42	36	193	298	208	179	49	41
TRINITY_DN10697_c1_g1	344	58	431	60	52	249	6	3	9	5	2	5	6	8	0	4	7	4	8	15	9	10	31	26
TRINITY_DN10697_c1_g2	106	35	94	63	85	56	46	31	50	37	27	37	31	46	25	24	22	22	45	31	49	27	40	48
TRINITY_DN1070_c0_g1	13	26	51	20	318	228	154	148	341	302	61	113	140	339	295	294	473	546	330	319	206	338	117	353
TRINITY_DN1070_c0_g2	92	343	12	416	353	21	554	724	530	703	1856	2479	551	1056	451	654	515	459	418	131	502	113	349	175
TRINITY_DN1070_c0_g3	0	0	0	0	4	1	2	2	1	0	0	1	70	100	0	0	40	64	0	0	0	0	2	0
TRINITY_DN107018_c0_g1	15	0	0	22	0	0	8	16	1	25	16	8	1	0	2	9	2	59	14	0	5	0	3	0
TRINITY_DN10702_c0_g1	45	109	17	115	127	18	134	180	149	156	126	148	95	91	62	135	103	129	119	34	121	5	111	78
TRINITY_DN10702_c0_g2	1279	759	3133	931	757	958	548	647	637	641	429	519	460	620	510	850	520	1059	738	3169	746	2195	547	3708
TRINITY_DN107023_c0_g1	0	19	0	17	7	0	4	7	17	8	24	27	12	6	3	1	3	20	37	0	22	0	12	0
TRINITY_DN10703_c0_g1	655	160	73	868	153	35	480	524	600	538	563	722	148	118	125	194	341	326	207	132	259	84	221	110
TRINITY_DN107043_c0_g1	2	3	0	7	3	0	2	9	7	5	6	9	4	5	9	13	13	5	6	2	7	2	2	2
TRINITY_DN107048_c0_g1	0	2	1	0	3	0	0	5	1	6	2	3	0	0	0	6	4	2	1	0	3	0	13	1
TRINITY_DN107048_c0_g2	0	2	0	5	5	3	8	23	17	17	12	7	11	4	11	13	25	23	10	0	17	0	45	6
TRINITY_DN10707_c0_g1	1576	1131	719	1350	951	469	1599	1429	1512	1317	1806	1378	979	1185	696	916	1413	1040	1635	901	1890	601	1409	2001
TRINITY_DN10708_c0_g1	190	294	100	405	383	67	372	409	534	378	347	266	580	271	377	314	368	328	294	82	367	39	306	110
TRINITY_DN10709_c0_g1	389	780	217	874	883	134	817	868	917	844	923	1001	811	642	516	755	820	710	854	246	1110	243	800	412
TRINITY_DN1071_c0_g1	35	318	19	184	402	21	2300	3479	1106	1943	821	1321	520	341	562	1724	398	852	1399	91	1426	98	1301	111
TRINITY_DN10710_c0_g1	66	54	92	74	55	58	86	98	68	76	104	99	70	134	35	52	151	112	107	253	59	72	101	202
TRINITY_DN107116_c0_g1	80	7	7	95	43	16	1	3	3	0	2	0	1	1	59	130	85	70	6	1	2	0	51	226
TRINITY_DN107116_c0_g2	38	10	8	55	29	9	2	3	2	2	0	1	0	1	34	52	37	41	4	3	1	0	27	130
TRINITY_DN10713_c0_g1	18	30	12	44	67	10	24	36	74	59	20	21	11	3	10	6	10	5	33	20	45	11	32	69
TRINITY_DN10715_c0_g1	867	213	392	455	344	241	448	666	362	377	318	393	517	886	343	667	429	757	386	554	313	435	314	611
TRINITY_DN10715_c0_g2	239	210	428	184	225	243	223	325	264	268	214	264	219	247	173	352	185	370	296	329	204	184	181	181
TRINITY_DN10716_c0_g1	276	466	282	534	480	167	478	528	570	511	455	475	536	406	358	484	440	492	479	278	563	224	500	536
TRINITY_DN10717_c0_g1	382	684	367	703	776	170	816	918	608	692	739	771	677	929	509	1037	851	856	634	158	597	62	598	310
TRINITY_DN10718_c0_g1	50	111	13	52	70	5	196	167	115	170	186	129	73	96	54	127	168	56	65	52	87	5	96	139
TRINITY_DN10719_c0_g1	386	255	389	249	265	215	343	463	170	178	238	346	206	249	153	274	280	264	372	464	266	330	336	419
TRINITY_DN1072_c0_g1	2046	2765	1973	3418	2945	1257	3962	4906	3300	3780	3667	4278	2963	3323	2147	3747	3548	3408	3387	1624	3385	1019	2966	1895
TRINITY_DN10720_c0_g1	1004	486	1268	536	508	647	462	557	357	365	362	429	503	684	392	729	515	740	558	1058	393	595	466	894
TRINITY_DN10722_c0_g1	53	250	30	193	242	18	242	250	293	185	226	198	144	112	139	168	165	138	417	40	159	14	166	41
TRINITY_DN10723_c0_g1	866	599	933	705	585	553	576	657	582	663	541	561	704	843	538	934	624	703	605	744	693	600	606	809
TRINITY_DN10723_c1_g1	197	153	345	133	79	101	167	194	87	100	158	160	114	148	74	141	158	162	162	316	130	165	152	274
TRINITY_DN107238_c0_g1	0	0	0	0	0	0	2	1	11	3	4	5	4	2	1	1	14	5	14	0	14	0	1	1
TRINITY_DN10724_c0_g1	250	652	134	774	746	80	793	807	679	731	774	860	705	763	430	682	747	637	826	131	833	185	593	330
TRINITY_DN10725_c1_g1	2	42	135	1	34	10	1	0	4	1	22	4	0	2	0	0	9	20	1867	1684	2110	1376	1973	1755
TRINITY_DN10726_c1_g1	80	138	75	192	226	61	80	81	137	165	171	163	209	315	191	347	285	329	242	10	318	1	87	1
TRINITY_DN107271_c0_g1	0	0	0	0	0	0	2	1	0	1	0	0	1	7	0	1	4	1	0	0	0	0	0	0
TRINITY_DN107281_c0_g1	1	2	0	2	2	0	11	7	1	0	0	4	0	1	0	0	0	2	0	0	1	0	1	0
TRINITY_DN10729_c0_g1	32	102	16	223	236	14	92	68	251	187	141	31	28	41	32	15	82	56	26	5	48	3	76	1
TRINITY_DN1073_c0_g1	708	1289	468	1538	1513	258	1834	2521	1439	2035	1536	1933	1522	1903	1051	2338	1448	1693	1489	744	2001	479	1241	695
TRINITY_DN10731_c0_g1	26	24	45	29	51	128	63	67	54	62	25	47	205	253	80	97	181	188	22	55	17	29	32	73
TRINITY_DN10732_c0_g1	63	36	33	45	55	15	63	102	57	98	42	80	32	145	25	50	33	35	25	17	46	44	62	126
TRINITY_DN107320_c0_g2	1	0	0	5	2	0	1	12	1	4	4	8	3	6	4	8	1	5	4	0	3	0	6	3
TRINITY_DN107320_c0_g3	3	0	1	3	2	0	9	7	5	11	7	8	5	14	2	15	3	12	7	5	7	0	5	0
TRINITY_DN107320_c0_g4	1	0	0	2	0	0	3	5	1	3	4	7	1	3	2	3	1	3	1	2	2	0	0	0
TRINITY_DN10733_c0_g1	61	79	56	81	61	39	71	86	59	75	54	79	61	79	52	91	86	104	104	41	97	23	74	45
TRINITY_DN107338_c0_g1	0	0	0	0	0	0	0	2	3	2	0	1	2	1	0	0	0	0	2	2	2	0	2	1
TRINITY_DN107339_c0_g1	1	4	0	3	3	0	0	5	0	4	1	8	1	3	0	5	1	3	2	0	0	1	1	0
TRINITY_DN10734_c0_g1	330	197	182	183	286	160	554	565	364	360	501	423	294	217	213	288	174	167	286	509	279	373	211	355
TRINITY_DN107357_c0_g1	0	2	1	2	3	0	4	2	0	1	1	3	3	3	1	1	1	3	2	0	4	2	4	0
TRINITY_DN10740_c0_g1	587	500	336	482	489	234	537	662	602	620	425	545	520	445	387	596	359	366	631	534	768	425	576	567
TRINITY_DN10743_c0_g1	303	321	272	358	406	128	745	743	598	476	535	533	572	408	435	529	743	700	512	324	417	268	472	353
TRINITY_DN107431_c0_g1	0	0	0	3	0	0	0	0	0	0	0	0	2	2	103	157	133	132	163	110	153	107	159	159
TRINITY_DN107433_c0_g1	0	8	1	4	3	5	8	9	2	4	4	6	0	0	0	0	2	0	14	1	0	0	0	0
TRINITY_DN10744_c0_g1	441	1063	127	1434	1416	138	1832	1427	1392	1364	722	706	893	1119	813	1029	803	765	898	359	1063	221	1187	667
TRINITY_DN10744_c0_g2	17	32	1	44	47	3	46	44	50	50	32	8	60	34	62	46	47	28	29	3	26	3	66	1
TRINITY_DN10747_c0_g1	272	850	271	561	1036	149	913	723	853	958	589	520	873	1118	580	636	1163	869	736	328	843	314	300	293
TRINITY_DN10747_c0_g2	435	1014	331	945	590	86	931	885	903	934	680	533	471	640	418	484	603	438	553	201	511	218	405	287
TRINITY_DN10747_c1_g1	466	116	446	130	177	218	147	100	116	69	120	67	63	181	71	44	42	58	35	14	132	163	29	118
TRINITY_DN10747_c2_g1	229	370	188	410	350	117	283	402	325	378	290	370	234	264	241	424	315	422	339	156	436	138	388	199
TRINITY_DN10749_c0_g1	22	90	15	147	129	20	133	179	198	230	203	230	110	86	58	140	100	102	156	42	214	20	121	31
TRINITY_DN107496_c0_g1	1	2	2	3	3	2	3	0	39	37	2	1	4	2	2	0	10	8	17	5	12	8	15	7
TRINITY_DN1075_c0_g1	105	69	105	119	143	55	191	223	118	81	115	114	76	101	84	102	84	72	432	320	550	128	256	339
TRINITY_DN10750_c0_g1	391	207	290	317	271	143	419	687	322	354	280	294	374	338	168	289	243	296	327	352	244	275	264	384
TRINITY_DN10750_c1_g1	47	111	22	101	121	13	110	132	130	118	122	134	90	154	55	96	114	118	101	36	132	13	115	34
TRINITY_DN10751_c1_g1	463	309	288	301	342	416	176	150	236	186	182	203	292	176	66	161	229	186	236	642	519	1009	226	1104
TRINITY_DN107511_c0_g1	214	742	122	742	790	70	706	726	895	874	1077	1014	809	708	492	790	736	583	1164	128	989	76	514	225
TRINITY_DN107513_c0_g1	1	5	1	4	6	1	8	1	4	5	6	3	5	4	4	7	6	3	5	4	5	1	4	1
TRINITY_DN10752_c0_g1	839	1338	566	1477	1580	296	1574	2206	1924	1426	1249	1973	1823	1435	1423	2157	1523	2172	1331	345	1291	185	1357	379
TRINITY_DN10753_c0_g1	3233	2243	4828	2679	2677	2017	2945	3132	2567	2490	2288	2802	2208	2032	2209	2828	2622	2926	2816	5510	2722	3569	2415	3215
TRINITY_DN107539_c0_g1	0	0	0	0	0	0	0	0	0	0	0	0	0	0	0	0	0	0	14	0	7	0	3	0
TRINITY_DN10754_c0_g1	1341	2467	1010	2875	2531	453	3062	4356	3817	3650	3323	4834	3201	3103	2662	4746	3711	4991	3458	1350	3495	911	3027	1387
TRINITY_DN10755_c0_g1	55	203	20	258	215	19	358	341	279	370	393	311	230	260	134	334	306	266	250	10	384	5	210	8
TRINITY_DN10756_c0_g1	513	140	427	118	127	365	48	36	36	17	38	59	35	30	32	45	51	44	51	492	99	419	58	909
TRINITY_DN107582_c0_g1	13	1	14	0	1	27	0	3	0	3	0	1	0	5	2	8	1	1	0	17	0	8	1	9
TRINITY_DN1076_c0_g3	1	5	10	3	6	3	386	489	198	252	12	5	3	2	6	2	8	6	4	1	2	0	7	3
TRINITY_DN1076_c1_g1	644	150	843	93	150	475	52	109	55	91	75	97	95	183	54	97	87	196	107	722	128	589	75	378
TRINITY_DN10761_c1_g1	159	125	126	228	149	68	128	130	167	130	188	145	239	195	354	371	445	329	291	212	210	147	195	155
TRINITY_DN10763_c0_g1	210	71	93	106	58	64	157	208	135	166	1	2	5	5	4	4	8	8	8	4	2	0	102	197
TRINITY_DN107632_c0_g1	0	0	0	0	0	0	15	26	0	0	7	16	0	0	0	0	0	0	0	0	0	0	0	0
TRINITY_DN107632_c0_g3	1	0	0	0	0	0	7	7	0	0	1	7	0	0	0	0	1	2	0	0	0	0	0	0
TRINITY_DN107635_c0_g1	38	12	11	50	126	49	10	18	32	20	53	23	8	21	1	3	25	10	12	4	47	3	8	7
TRINITY_DN10764_c0_g1	134	138	129	161	176	70	190	252	236	207	235	279	272	206	176	237	222	280	170	129	163	59	245	157
TRINITY_DN10766_c0_g1	816	540	617	768	759	388	651	765	724	688	628	779	895	845	396	752	809	919	729	547	734	391	757	676
TRINITY_DN10766_c0_g2	20	10	27	9	21	23	14	13	14	26	15	10	12	10	6	4	14	6	8	19	7	8	11	18
TRINITY_DN10768_c0_g2	110	924	81	499	717	71	387	406	699	536	457	503	426	201	164	155	295	230	588	76	475	69	457	75
TRINITY_DN10768_c0_g3	24	32	0	128	20	2	54	44	194	94	69	98	39	38	65	56	29	24	190	11	89	10	100	6
TRINITY_DN10768_c0_g5	1	0	0	0	0	0	0	0	0	4	9	2	0	0	7	4	0	0	2	0	0	0	0	0
TRINITY_DN10768_c0_g6	4	15	6	37	17	1	15	23	1	8	38	40	9	29	42	37	17	5	4	0	24	5	34	7
TRINITY_DN10769_c0_g1	2432	666	6217	2925	2549	7749	674	1520	1446	1673	1213	3203	1134	3755	687	1670	777	1313	3071	24080	2683	13487	962	2126
TRINITY_DN1077_c1_g1	965	395	911	458	550	633	554	864	660	735	459	627	839	1328	302	500	409	582	1056	2231	558	805	840	1761
TRINITY_DN1077_c4_g1	1020	343	325	1311	224	135	1336	1174	935	759	800	738	237	327	563	648	991	835	120	225	218	116	127	103
TRINITY_DN1077_c6_g1	1078	584	1041	736	675	504	733	783	693	722	634	687	842	986	645	932	877	1081	776	1107	655	669	629	905
TRINITY_DN10770_c0_g1	5	22	18	9	9	9	48	53	79	78	47	43	14	9	11	14	16	11	17	22	22	15	20	27
TRINITY_DN107703_c0_g1	0	0	0	0	0	0	1	1	3	1	0	0	4	6	2	1	0	0	4	0	5	0	1	0
TRINITY_DN10771_c0_g1	1457	3135	967	3037	2969	529	2937	3623	3424	3616	2647	3356	2831	2317	2550	4016	3191	3089	3697	958	3711	788	3003	1611
TRINITY_DN10772_c0_g1	150	131	75	202	126	43	269	169	167	124	307	273	198	223	163	171	193	188	164	113	263	83	92	75
TRINITY_DN10772_c0_g2	372	22	37	64	26	29	41	78	32	66	6	3	8	5	9	3	15	6	51	48	54	16	75	135
TRINITY_DN10772_c1_g1	31	35	23	28	55	18	44	37	49	53	164	61	21	41	20	44	31	27	61	43	94	36	66	81
TRINITY_DN10773_c0_g1	82	1	2	65	1	0	2	3	1	0	62	71	47	87	34	67	39	56	35	55	24	11	21	15
TRINITY_DN107733_c0_g1	0	3	18	0	0	3	27	24	33	22	24	16	0	0	0	0	0	0	16	5	16	1	8	3
TRINITY_DN10774_c1_g1	1	2	1	0	1	1	2	2	0	4	2	5	1	2	1	5	3	0	2	1	1	1	0	0
TRINITY_DN10775_c0_g1	111	284	35	287	347	66	219	155	215	281	408	286	213	418	376	196	174	154	225	21	104	13	235	226
TRINITY_DN10776_c0_g1	339	1266	67	1289	1260	69	1438	1637	1354	1549	1322	1426	1229	1297	912	1395	1686	1229	1577	158	1497	51	1270	381
TRINITY_DN10778_c0_g1	5	33	4	21	21	2	67	76	91	130	18	29	18	8	17	24	46	25	40	16	54	12	42	12
TRINITY_DN1078_c0_g1	85	12	15	85	2	6	1110	1207	1222	1368	1174	1287	6	2	96	121	154	187	141	246	54	42	57	14
TRINITY_DN1078_c1_g1	28	18	12	56	0	8	0	0	11	22	0	0	0	0	1	0	2	0	35	4	100	24	27	28
TRINITY_DN10780_c0_g1	273	282	275	340	261	144	320	388	329	385	285	317	318	317	202	372	329	330	315	237	381	169	309	264
TRINITY_DN10781_c0_g1	8925	9901	10287	11068	7617	3825	4351	6323	5800	5600	5789	8169	6042	5957	4447	7979	6921	7944	7814	6191	8666	5369	7641	8402
TRINITY_DN10783_c0_g1	1119	405	1605	445	413	797	259	363	333	367	221	313	390	497	376	615	470	806	381	986	134	355	175	340
TRINITY_DN107834_c0_g1	17	0	2	1	0	0	0	0	0	0	0	0	0	2	1	1	0	1	3	16	0	0	0	13
TRINITY_DN10784_c3_g2	26	9	12	33	23	9	24	34	14	21	9	14	32	52	33	67	16	28	2	2	0	3	1	4
TRINITY_DN10784_c3_g3	8	7	1	6	8	2	15	13	29	25	14	12	4	5	3	7	21	26	26	42	33	17	23	31
TRINITY_DN10785_c0_g1	338	302	240	422	354	62	412	399	326	369	464	477	232	259	283	377	472	368	188	49	290	76	300	141
TRINITY_DN10786_c0_g1	26	225	2	228	359	15	367	377	288	445	398	340	269	321	174	316	363	254	277	8	412	12	265	10
TRINITY_DN10787_c0_g1	742	433	307	932	654	251	505	676	547	667	563	998	599	1131	542	954	602	891	778	476	567	216	472	403
TRINITY_DN10787_c2_g1	0	0	0	0	0	3	1	1	0	0	1	1	371	607	0	2	1	0	13	39	27	29	17	22
TRINITY_DN10787_c3_g1	32	0	1	2	4	38	10	24	16	11	0	1	0	0	0	1	0	2	2	3	0	2	1	0
TRINITY_DN10787_c4_g1	14	12	0	25	0	0	13	25	16	24	17	20	32	38	19	20	41	21	30	27	3	13	2	86
TRINITY_DN10788_c0_g1	1666	653	1411	903	559	637	255	210	275	123	165	170	205	182	192	159	252	339	536	1313	453	1129	406	571
TRINITY_DN10789_c0_g1	14	0	10	10	1	3	150	134	4	0	0	1	3	4	8	13	12	17	0	4	17	78	27	63
TRINITY_DN10789_c0_g2	235	3	4	150	59	18	87	123	0	1	2	0	78	97	23	52	75	124	52	132	36	34	49	46
TRINITY_DN107893_c0_g1	0	1	2	6	13	0	0	2	0	1	0	7	1	0	0	0	0	0	0	0	5	0	0	0
TRINITY_DN107899_c0_g2	0	0	0	0	0	0	11	13	2	0	0	0	0	0	0	0	0	0	0	0	0	0	0	0
TRINITY_DN1079_c0_g1	1871	2733	1510	4447	4134	812	4596	4031	3670	3501	3642	4079	5594	3815	3643	3858	7200	5332	3560	1290	3017	740	4251	1818
TRINITY_DN107908_c0_g1	2	0	0	2	1	12	0	3	1	0	0	2	2	0	0	0	0	0	0	0	0	0	2	2
TRINITY_DN10791_c0_g1	43	50	20	70	75	13	34	61	35	33	39	80	35	69	33	76	57	64	52	25	73	10	39	13
TRINITY_DN10792_c0_g1	1	99	2	113	88	2	38	28	74	54	78	147	82	54	25	40	158	70	95	9	260	2	84	0
TRINITY_DN10794_c0_g1	152	137	69	144	51	39	292	384	287	298	260	429	84	61	216	267	312	331	44	64	82	58	114	73
TRINITY_DN10795_c0_g1	543	528	522	552	580	319	517	637	527	617	640	636	606	642	390	755	591	715	585	407	474	302	489	542
TRINITY_DN10795_c1_g1	41	40	17	35	48	10	89	61	61	72	42	38	154	137	19	28	135	101	74	36	51	18	47	28
TRINITY_DN107971_c0_g1	8	12	2	10	6	7	9	28	20	16	12	24	7	8	5	4	9	7	18	10	8	4	7	9
TRINITY_DN10798_c0_g1	2	179	125	140	144	14	180	164	171	204	181	231	146	90	69	111	167	122	193	2	339	86	181	117
TRINITY_DN10798_c0_g2	1	81	0	115	147	0	49	45	78	95	52	61	47	36	52	184	85	67	118	3	118	0	93	1
TRINITY_DN107986_c0_g1	57	2	1	32	3	3	10	14	13	12	0	0	5	2	0	0	0	0	0	0	0	0	1	0
TRINITY_DN108_c0_g1	120	727	58	621	641	18	868	930	1317	765	874	886	843	310	591	560	302	333	814	88	997	109	947	143
TRINITY_DN108_c0_g2	1525	1443	1294	1643	1676	762	1124	1309	1420	1101	1212	1199	1417	1207	907	1312	1293	1519	1485	1319	1510	938	1297	1879
TRINITY_DN1080_c0_g1	2932	2731	2673	3704	2844	1222	3130	3571	3285	2554	3005	3397	4582	3264	2537	3786	3769	4368	2484	2073	2828	1664	3098	2358
TRINITY_DN1080_c1_g1	7	54	18	31	48	10	90	91	67	77	69	99	28	24	19	35	91	109	53	22	50	11	30	8
TRINITY_DN1080_c2_g1	479	1230	637	1004	1494	318	1470	1695	1394	1597	813	950	886	807	584	994	1061	969	1314	1004	1402	548	1315	1027
TRINITY_DN10801_c0_g1	2368	370	2626	551	654	1394	549	936	598	682	544	722	632	1223	498	756	711	855	729	2295	622	2482	705	1744
TRINITY_DN10801_c1_g1	35	7	5	15	15	6	21	74	27	50	34	31	61	42	26	88	58	61	20	28	8	50	20	69
TRINITY_DN10801_c1_g2	3	3	3	1	9	7	8	29	9	18	12	9	4	2	1	3	0	1	3	5	2	4	7	24
TRINITY_DN10802_c0_g1	474	137	178	169	259	162	254	277	186	257	82	145	83	96	51	150	341	475	358	148	174	74	224	226
TRINITY_DN108024_c0_g1	22	1	3	8	5	1	2	1	2	4	1	0	2	3	0	2	1	3	2	4	1	0	1	1
TRINITY_DN108044_c1_g1	2	1	0	0	5	1	12	2	5	8	3	2	10	7	26	105	32	48	40	10	1	1	9	1
TRINITY_DN10805_c0_g1	47	203	47	178	187	13	369	226	318	348	313	297	109	151	66	157	198	101	197	14	470	37	174	55
TRINITY_DN108052_c0_g1	6	19	5	16	14	4	16	27	22	26	25	21	14	27	13	37	20	24	17	5	25	2	11	5
TRINITY_DN108057_c0_g1	0	0	0	0	1	1	1	1	1	5	3	4	8	3	1	0	5	1	4	32	3	3	3	58
TRINITY_DN10806_c0_g1	7	63	1	107	101	2	49	71	54	73	76	140	130	203	44	71	57	74	47	1	63	7	99	12
TRINITY_DN108061_c0_g1	0	2	4	3	3	2	7	16	19	11	12	17	1	3	1	4	5	0	4	8	5	3	2	15
TRINITY_DN108065_c0_g1	0	0	0	0	3	2	0	4	2	0	1	0	0	0	0	0	0	0	4	0	0	0	0	0
TRINITY_DN10808_c0_g1	163	148	132	200	150	60	312	232	237	167	185	140	97	90	69	49	119	74	117	85	170	83	161	199
TRINITY_DN1081_c0_g1	2017	2063	2358	2222	2183	1343	2222	2608	2198	2152	2205	2618	2115	1985	1387	2725	2352	2692	2369	1887	2485	1368	2078	1934
TRINITY_DN10810_c0_g1	29	457	12	790	434	12	155	146	287	293	187	189	65	21	25	27	97	39	96	2	207	4	233	8
TRINITY_DN108112_c0_g1	117	517	212	285	599	89	0	0	0	0	1	0	0	0	2	0	15	0	0	0	0	0	0	0
TRINITY_DN10813_c0_g1	199	201	181	239	216	94	282	328	213	247	179	268	191	261	138	244	249	289	185	169	235	101	189	194
TRINITY_DN10815_c0_g1	28	70	7	105	120	6	10	12	9	10	4	10	5	25	12	9	3	11	32	18	61	21	51	30
TRINITY_DN108159_c0_g1	0	0	0	0	0	0	3	18	12	17	12	12	0	0	0	1	2	0	4	7	1	11	0	0
TRINITY_DN108168_c0_g1	1	2	0	4	1	0	9	6	1	4	5	1	2	2	1	4	1	4	3	3	1	0	2	3
TRINITY_DN10817_c0_g1	164	550	193	772	479	48	308	294	376	323	334	325	474	413	321	345	373	329	279	96	237	68	213	109
TRINITY_DN1082_c0_g1	558	372	450	403	436	240	275	450	383	345	327	364	327	460	314	541	448	815	295	690	441	285	316	726
TRINITY_DN1082_c0_g2	103	75	117	121	63	52	107	73	120	102	107	74	84	49	73	67	58	58	108	92	125	101	76	75
TRINITY_DN108205_c0_g1	6	7	14	6	10	12	10	4	4	2	3	5	12	11	16	19	133	98	2	1	6	4	0	1
TRINITY_DN10822_c0_g1	171	189	155	242	208	67	211	270	203	198	184	223	248	215	192	326	217	249	259	140	281	105	216	180
TRINITY_DN108220_c0_g1	0	9	0	3	4	0	16	17	15	4	7	6	1	4	4	1	0	2	10	0	20	0	5	0
TRINITY_DN10823_c0_g1	20	132	2	77	161	1	225	286	200	326	254	167	110	81	73	63	125	74	101	4	107	3	121	9
TRINITY_DN108236_c0_g1	0	0	0	1	8	19	0	0	0	0	1	0	0	0	0	0	0	0	0	0	1	0	0	0
TRINITY_DN10825_c0_g1	11	41	7	47	45	5	29	55	45	26	31	30	64	37	25	30	35	17	37	4	53	2	45	5
TRINITY_DN108260_c0_g1	9	43	6	34	13	2	51	40	53	57	29	41	55	47	21	76	88	53	49	2	70	4	67	6
TRINITY_DN108262_c1_g1	2	0	5	0	1	3	0	1	1	1	2	3	4	3	0	0	1	0	0	1	1	1	1	0
TRINITY_DN10830_c0_g1	2450	97	1849	293	224	841	247	382	174	261	171	119	144	584	91	180	271	335	156	2168	128	1075	182	1314
TRINITY_DN10832_c0_g1	498	468	503	423	390	313	312	414	396	430	260	342	304	412	305	667	422	695	375	365	384	306	409	581
TRINITY_DN108326_c0_g1	1	0	0	5	6	0	15	10	10	5	4	6	11	10	9	17	15	10	4	5	2	2	0	0
TRINITY_DN10833_c0_g1	54	219	133	81	208	43	5	16	61	57	95	113	879	730	314	402	1116	833	151	95	109	18	120	37
TRINITY_DN10835_c0_g1	341	163	213	281	181	80	355	708	273	573	347	655	217	966	114	245	315	313	219	108	220	374	167	667
TRINITY_DN108367_c0_g1	59	14	41	5	3	16	6	27	16	21	27	25	7	9	4	4	9	7	12	56	4	35	9	182
TRINITY_DN10837_c0_g1	1467	1751	742	2713	2440	622	2022	2032	2549	2022	2275	2632	2350	1960	1541	2176	2336	2006	1879	539	2766	587	2005	852
TRINITY_DN108376_c0_g1	0	0	0	0	0	0	0	0	1	0	53	50	30	34	37	37	36	37	0	1	31	25	0	0
TRINITY_DN10838_c0_g1	1290	981	703	1012	1460	533	2067	2013	1592	1869	1459	1371	1143	876	1090	1418	1378	1130	1453	186	1572	88	1250	909
TRINITY_DN10840_c0_g1	1512	506	702	1220	583	346	37	5	41	11	21	10	13	23	33	10	41	12	245	73	271	44	3	3
TRINITY_DN108416_c0_g1	9	1	50	1	0	16	0	0	0	0	0	0	0	0	0	0	0	0	0	0	0	1	0	2
TRINITY_DN108419_c0_g1	1	9	23	0	0	3	26	37	10	4	19	49	7	13	79	158	1	3	0	0	12	9	9	37
TRINITY_DN108419_c1_g1	3	4	7	3	2	2	0	0	0	0	0	0	21	6	47	14	14	14	1	0	0	0	13	3
TRINITY_DN108419_c1_g2	2	18	8	5	4	0	0	0	0	0	0	0	13	5	39	15	20	9	0	0	0	0	16	5
TRINITY_DN108428_c0_g1	0	0	0	0	0	0	17	2	9	0	6	3	2	3	0	1	2	1	5	4	3	0	3	0
TRINITY_DN108430_c0_g1	0	6	9	0	0	1	5	6	3	1	7	15	0	0	0	0	1	2	13	6	0	0	3	3
TRINITY_DN10844_c0_g1	1286	1234	1721	1154	1395	990	1348	1881	1183	1386	1282	1591	1275	1307	999	1654	1367	1480	1290	1709	1184	1035	1083	1465
TRINITY_DN108445_c0_g1	147	51	129	86	84	59	78	65	71	73	72	88	57	74	51	50	102	100	115	212	81	100	87	218
TRINITY_DN10846_c0_g1	874	760	472	784	652	272	465	545	570	703	594	592	626	671	548	691	755	736	588	864	522	475	531	707
TRINITY_DN10846_c1_g1	0	1	0	1	1	0	1	1	2	1	1	2	1	3	1	4	2	3	1	0	3	0	1	0
TRINITY_DN10847_c0_g1	466	498	321	748	462	147	673	801	622	667	594	674	528	586	487	731	675	740	563	410	636	242	444	289
TRINITY_DN108471_c0_g3	0	0	0	0	0	0	3	4	2	1	1	0	1	5	3	4	10	8	0	0	0	0	0	0
TRINITY_DN10848_c0_g1	2112	8466	996	10780	9753	745	8332	9645	7810	8173	11996	13749	9299	10753	5975	13152	11608	10363	8857	1564	15198	1153	7756	2410
TRINITY_DN1085_c0_g1	249	180	233	220	206	146	187	227	129	141	109	123	155	214	83	120	141	181	105	214	138	171	81	107
TRINITY_DN1085_c1_g1	578	383	587	509	503	312	409	405	283	314	243	306	386	465	178	257	308	297	289	430	402	399	166	189
TRINITY_DN10851_c0_g1	209	289	301	301	295	132	268	364	191	243	240	311	214	281	140	180	202	196	144	128	256	141	243	220
TRINITY_DN108520_c0_g2	1	3	2	4	2	0	7	2	2	2	1	1	2	6	1	1	6	1	0	0	1	0	0	0
TRINITY_DN10853_c0_g1	18	52	20	61	55	18	65	112	45	98	108	77	29	83	22	83	39	84	37	5	67	13	39	7
TRINITY_DN10853_c1_g1	176	54	107	68	88	70	11	8	5	6	20	12	97	157	12	12	77	122	3	7	8	18	36	72
TRINITY_DN10854_c0_g2	15	12	18	27	9	8	24	20	19	11	19	10	20	42	21	19	30	26	12	10	20	6	14	10
TRINITY_DN10855_c0_g1	560	157	2775	135	84	1003	114	124	136	125	38	105	48	89	139	152	85	117	154	361	101	190	70	102
TRINITY_DN10857_c0_g1	518	69	140	282	57	9	351	391	374	529	532	361	53	36	74	51	26	27	216	155	206	68	241	210
TRINITY_DN108576_c1_g1	206	159	191	197	235	122	249	301	182	274	240	234	232	301	168	261	231	325	199	262	156	145	174	229
TRINITY_DN10858_c0_g1	14	104	45	28	85	42	223	332	127	150	61	107	168	164	61	91	32	32	86	79	89	41	94	68
TRINITY_DN10859_c0_g1	161	158	94	209	190	62	195	267	194	167	163	189	232	228	167	289	247	319	221	144	220	82	183	127
TRINITY_DN108590_c0_g1	7	16	41	8	32	22	7	7	8	10	6	11	0	1	0	1	6	2	0	0	16	4	10	5
TRINITY_DN108597_c0_g1	7	6	14	16	18	4	13	18	12	8	2	7	7	28	12	17	24	13	9	54	11	39	13	83
TRINITY_DN10860_c0_g1	25	122	8	214	182	14	193	146	132	138	139	173	129	144	56	120	152	77	189	150	270	86	144	16
TRINITY_DN10861_c0_g1	151	130	63	195	196	66	45	52	33	28	163	112	52	64	26	29	84	49	46	83	62	71	53	114
TRINITY_DN108618_c0_g1	1	5	1	0	1	3	4	5	0	0	2	2	1	5	0	1	4	0	0	0	2	1	2	4
TRINITY_DN10862_c0_g3	160	264	268	61	83	89	54	78	72	104	138	145	90	108	42	65	79	102	119	144	84	92	60	71
TRINITY_DN10863_c0_g1	5059	9448	4676	12502	11397	2189	10773	12311	9387	11323	10589	12306	10854	12512	7280	14092	11175	11846	10142	5458	15319	4826	8085	5642
TRINITY_DN10863_c0_g2	350	216	303	252	235	195	241	266	264	285	212	220	272	379	227	319	333	326	276	208	342	200	253	347
TRINITY_DN10864_c0_g1	150	344	77	382	390	32	302	319	354	291	421	365	361	402	62	135	433	363	257	105	296	42	263	59
TRINITY_DN108646_c0_g1	5	0	0	3	0	0	4	5	6	2	0	0	0	0	0	0	0	0	1	3	0	0	0	0
TRINITY_DN10866_c0_g1	428	360	294	465	366	171	443	518	294	322	407	473	488	437	416	556	772	905	326	192	278	103	195	138
TRINITY_DN108663_c0_g1	1	1	4	2	0	14	0	0	0	0	0	0	0	0	0	0	0	0	0	1	0	1	0	0
TRINITY_DN10867_c0_g1	106	302	87	369	267	49	643	777	364	468	420	451	267	411	215	448	383	409	229	17	220	7	268	39
TRINITY_DN108675_c0_g1	28	0	2	1	0	10	0	2	1	0	3	1	2	7	0	0	2	1	1	9	0	2	1	0
TRINITY_DN10868_c0_g1	253	61	290	2	80	182	133	43	10	4	46	21	23	11	137	150	232	101	62	447	63	86	34	157
TRINITY_DN108680_c0_g1	0	0	0	0	0	1	0	0	1	1	0	1	65	61	2	0	61	70	2	4	13	5	4	5
TRINITY_DN10869_c0_g1	50	181	16	209	179	19	192	252	291	333	265	258	190	201	131	182	260	223	214	15	205	23	156	40
TRINITY_DN1087_c0_g1	2835	2423	2089	2742	2785	1255	2239	2639	2668	2118	2204	2351	2604	2296	1892	2603	2697	2685	2712	1975	2479	1271	2624	2627
TRINITY_DN1087_c0_g3	86	347	190	161	319	98	178	254	218	181	114	153	112	88	116	187	124	252	223	161	388	136	173	127
TRINITY_DN1087_c0_g4	1889	640	1262	750	866	960	516	720	725	679	541	668	603	996	280	505	771	991	488	785	499	529	760	886
TRINITY_DN1087_c1_g1	10	10	3	10	7	3	1	2	4	2	2	6	10	7	9	7	9	6	3	6	1	0	4	3
TRINITY_DN1087_c2_g1	357	70	251	148	113	93	113	84	102	107	96	114	83	95	63	68	100	102	120	188	120	140	65	75
TRINITY_DN1087_c2_g2	711	306	797	592	554	452	663	939	1029	763	567	840	494	404	493	586	527	802	664	1175	642	904	512	1128
TRINITY_DN10870_c0_g1	5	16	6	22	20	2	44	72	7	26	18	24	12	12	8	21	9	17	21	3	23	0	9	3
TRINITY_DN10870_c1_g1	7	18	3	17	15	1	28	41	37	47	25	43	16	17	13	42	15	24	17	5	16	4	21	3
TRINITY_DN10871_c1_g1	66	46	23	71	41	1	43	87	66	57	48	147	94	110	49	90	72	129	61	49	30	8	74	135
TRINITY_DN108717_c0_g1	2	13	0	8	22	0	13	15	29	14	17	34	20	16	5	11	22	17	12	9	36	10	19	6
TRINITY_DN10873_c3_g1	4	4	1	5	8	1	30	36	22	16	7	9	9	5	22	10	7	5	6	238	5	107	6	86
TRINITY_DN10874_c1_g1	11	17	7	12	67	12	18	22	12	14	19	8	42	68	7	26	68	91	10	13	18	9	29	59
TRINITY_DN10876_c0_g1	43	60	120	41	58	67	38	50	71	71	55	83	64	57	35	69	59	65	71	81	72	73	79	99
TRINITY_DN10877_c0_g1	14	22	22	13	9	9	42	69	30	35	34	41	26	20	13	29	51	59	7	8	17	5	11	19
TRINITY_DN10879_c0_g1	16	129	2	102	108	7	213	172	223	280	197	142	128	159	104	97	163	128	183	6	137	4	165	22
TRINITY_DN1088_c0_g1	7692	7622	5797	9467	7866	2980	7400	7838	5835	4853	5480	6118	7852	8052	5973	7580	7255	6719	9513	10993	7762	5236	9284	10666
TRINITY_DN1088_c0_g2	54	257	28	366	368	18	300	346	325	392	372	434	245	229	244	504	378	450	228	13	372	18	256	31
TRINITY_DN1088_c5_g1	95	57	96	79	63	38	82	122	53	66	61	75	92	102	67	113	93	103	81	139	53	81	72	95
TRINITY_DN10880_c0_g1	30	133	188	49	72	84	54	166	53	88	40	100	40	140	33	344	48	724	69	152	64	60	93	145
TRINITY_DN10881_c0_g1	6	182	4	226	364	23	146	198	268	186	274	460	38	16	86	176	325	180	221	6	397	2	148	0
TRINITY_DN108811_c1_g1	1	1	0	4	0	0	2	11	2	2	3	7	0	0	0	0	2	2	1	0	0	1	0	2
TRINITY_DN10882_c0_g1	145	143	158	249	184	59	174	223	230	193	222	252	247	209	188	263	179	207	228	141	205	77	174	109
TRINITY_DN10883_c1_g1	35	13	1	129	21	2	44	64	0	0	30	21	125	107	46	75	45	30	94	24	138	33	115	91
TRINITY_DN10885_c0_g1	2	222	5	216	244	3	80	116	209	94	179	205	285	86	119	190	248	220	314	7	382	3	119	6
TRINITY_DN108851_c0_g1	0	1	0	1	3	0	1	1	1	0	0	0	2	2	5	1	3	1	2	3	0	0	3	1
TRINITY_DN10886_c0_g1	570	547	94	613	499	40	606	409	974	494	659	857	872	457	704	731	645	651	1085	557	972	144	828	228
TRINITY_DN10889_c0_g1	8	70	8	167	144	13	190	199	198	255	409	439	216	218	108	227	389	296	175	19	306	11	121	14
TRINITY_DN108891_c0_g1	6	3	3	4	7	1	5	1	0	3	2	2	3	0	0	5	0	3	1	4	4	2	0	10
TRINITY_DN1089_c0_g1	1295	1781	1534	2083	1826	753	1476	1757	1937	1902	1575	1609	1527	1420	1082	1844	1511	1668	2150	1273	2485	967	1412	1339
TRINITY_DN1089_c1_g1	1867	2764	1051	3219	3049	601	2975	3295	3242	3424	2761	2893	3147	2782	2073	2980	3098	2819	2896	1302	1959	573	2858	1999
TRINITY_DN1089_c1_g2	5221	7790	4507	11230	10322	2360	8582	8655	9849	8973	8716	9969	9335	7966	6790	10050	11329	9482	8121	4617	11243	3385	7938	5546
TRINITY_DN1089_c2_g1	1365	1484	1334	1990	1857	678	1740	2008	1941	1793	1614	1793	1917	1753	1185	1876	2189	2051	2577	1946	2654	1438	2021	1746
TRINITY_DN10890_c0_g1	427	203	445	317	279	233	120	145	86	78	31	55	504	596	611	937	782	1184	232	630	112	135	697	829
TRINITY_DN108914_c0_g1	105	141	88	204	191	52	231	242	139	182	199	177	175	382	108	170	233	143	185	113	146	54	140	162
TRINITY_DN108914_c1_g1	12	1	0	5	3	0	8	9	1	3	1	4	4	4	3	7	11	14	9	0	7	0	3	4
TRINITY_DN10893_c0_g1	1499	598	1820	605	676	813	878	1000	915	1128	954	814	639	1033	473	635	926	891	473	563	501	981	463	1080
TRINITY_DN10894_c0_g1	72	356	85	541	456	37	360	434	443	393	542	606	331	265	277	510	376	399	453	114	577	35	378	117
TRINITY_DN10896_c0_g1	22	90	7	398	451	32	1	0	0	0	1450	331	144	33	1	0	0	0	0	0	297	6	505	10
TRINITY_DN10897_c0_g1	1266	1331	1127	1709	1489	528	1249	1733	1407	1434	1190	1733	1384	1718	1366	2328	1460	2284	1632	1223	1292	842	1309	1118
TRINITY_DN108973_c0_g1	3	8	0	10	8	1	11	2	5	5	9	3	8	10	7	6	9	6	9	1	9	2	6	1
TRINITY_DN108988_c0_g1	30	1	1	9	0	1	1	2	71	206	1	4	6	14	2	2	4	3	21	75	15	33	1	3
TRINITY_DN109_c0_g1	1228	1742	1444	1940	1818	928	2550	3550	3243	2883	2084	2391	2599	2647	2013	2858	2389	3524	1823	1481	1587	925	2440	1275
TRINITY_DN1090_c0_g1	730	286	463	600	174	179	17	20	85	91	31	38	293	463	7	10	221	225	16	37	50	34	27	71
TRINITY_DN10900_c0_g1	276	144	208	157	185	169	171	272	225	350	231	303	178	224	173	332	203	305	163	262	219	192	258	218
TRINITY_DN109006_c0_g1	3	20	0	8	8	0	16	38	22	22	16	18	6	4	12	33	7	13	19	2	10	0	15	2
TRINITY_DN10903_c0_g1	524	45	472	85	37	237	23	43	30	32	25	34	36	102	54	143	73	80	48	767	38	407	14	240
TRINITY_DN109049_c0_g1	10	3	5	15	17	4	15	10	19	16	24	13	16	26	12	14	13	12	17	23	11	7	25	28
TRINITY_DN10905_c0_g1	88	94	90	112	165	73	111	131	113	96	210	213	200	201	108	211	249	241	273	186	181	99	158	119
TRINITY_DN10907_c0_g1	384	361	375	474	404	211	447	604	467	501	318	425	329	465	310	658	233	378	492	328	484	225	403	327
TRINITY_DN109079_c0_g1	29	1	1	43	0	2	45	51	35	44	0	0	0	0	0	0	0	0	0	1	0	0	0	0
TRINITY_DN10909_c0_g1	2	188	1	325	165	2	66	53	211	70	123	389	288	79	69	111	243	227	169	3	279	0	145	0
TRINITY_DN1091_c0_g1	2460	2658	2241	2887	2677	1251	2650	3064	2385	2802	2237	2557	1887	1860	1695	2523	2555	2665	2293	1900	2660	1512	2544	2631
TRINITY_DN1091_c2_g1	208	493	118	496	409	64	836	894	574	814	632	450	544	698	418	532	683	430	353	140	401	70	335	199
TRINITY_DN1091_c3_g1	140	200	153	252	219	84	201	259	264	292	221	217	183	184	191	291	228	270	190	122	209	84	184	148
TRINITY_DN109104_c0_g1	16	21	36	16	23	18	19	29	23	23	25	54	15	23	9	25	18	6	10	7	27	11	9	12
TRINITY_DN10911_c0_g1	32	2	26	42	0	0	211	250	199	215	1	0	0	0	0	2	0	0	0	0	7	3	31	57
TRINITY_DN10913_c0_g1	151	234	111	370	221	40	164	300	111	222	205	307	234	201	107	269	250	252	160	71	282	38	120	232
TRINITY_DN10914_c0_g1	160	437	224	539	434	84	419	448	477	379	423	424	434	337	320	495	400	417	504	163	554	143	409	147
TRINITY_DN109164_c0_g1	113	1	2	1	0	12	7	2	1	0	2	2	16	7	2	1	6	0	0	0	2	0	0	0
TRINITY_DN10919_c0_g1	4	22	2	21	27	4	40	47	52	48	27	31	98	89	29	35	90	108	24	8	26	8	30	4
TRINITY_DN1092_c0_g1	3051	10839	2481	13242	12034	1249	10311	13532	10312	13194	14525	17492	13081	17304	7803	18835	15800	17961	13246	3159	17799	2681	9923	3677
TRINITY_DN10920_c0_g1	4	41	15	1	2	2	13	21	46	51	157	113	2	3	5	4	5	1	115	30	99	20	45	19
TRINITY_DN10921_c0_g1	1760	581	3947	441	748	1877	300	450	506	414	441	455	171	391	131	472	186	647	422	2856	646	2252	460	9149
TRINITY_DN10922_c0_g1	4	4	9	6	2	1	47	72	17	22	48	43	32	38	11	36	14	15	12	24	14	5	17	32
TRINITY_DN10922_c1_g3	51	44	48	34	41	26	3	19	8	8	6	3	28	26	10	28	47	36	11	2	2	1	11	4
TRINITY_DN10922_c1_g4	26	17	17	35	43	10	8	23	53	50	15	12	72	68	29	61	54	87	37	14	26	6	44	28
TRINITY_DN109228_c0_g1	0	0	0	0	0	1	0	1	0	0	0	0	2	3	0	0	1	0	8	0	2	0	0	0
TRINITY_DN10924_c0_g1	0	45	2	48	71	1	47	54	81	43	74	134	60	40	33	92	70	66	109	5	100	3	97	2
TRINITY_DN10924_c2_g1	12	15	5	8	8	2	28	44	18	28	31	8	30	19	23	16	31	9	22	9	9	1	5	4
TRINITY_DN10927_c0_g1	128	194	142	68	86	78	64	123	94	85	44	42	89	135	87	160	60	96	210	113	38	15	18	29
TRINITY_DN1093_c0_g1	142	453	49	519	661	62	647	737	751	825	783	913	545	542	363	637	646	570	532	118	881	38	439	185
TRINITY_DN10931_c0_g1	85	123	65	156	165	48	134	132	165	120	163	132	126	97	78	123	141	136	147	96	152	52	143	106
TRINITY_DN10932_c1_g2	6	8	7	5	0	6	0	1	13	20	1	0	7	6	1	0	10	8	40	120	0	0	15	1
TRINITY_DN10932_c1_g3	16	64	3	342	172	4	224	408	93	19	152	308	164	125	20	51	16	23	175	7	179	2	56	2
TRINITY_DN10933_c0_g1	490	1076	338	1304	1120	188	1366	1584	1538	1530	1309	1431	1027	945	910	1335	1394	1475	1193	464	1328	261	991	424
TRINITY_DN10934_c0_g1	178	205	191	202	207	80	156	247	224	186	219	294	203	147	139	241	156	210	233	157	304	107	182	124
TRINITY_DN10934_c1_g1	10	0	12	2	1	9	2	2	1	1	2	0	4	3	4	0	0	1	0	11	1	5	0	5
TRINITY_DN10935_c0_g1	436	391	311	481	458	188	478	522	484	460	389	431	422	466	345	488	454	541	472	355	658	301	398	353
TRINITY_DN10937_c0_g1	334	663	745	862	604	386	520	456	939	360	451	351	521	180	748	538	720	504	865	586	815	242	545	417
TRINITY_DN1094_c0_g1	1496	1624	1744	2134	1867	1003	1601	2362	1686	2043	1832	2188	1621	2012	1576	2319	1761	2564	2013	1730	1925	920	1473	1132
TRINITY_DN1094_c2_g1	277	127	330	83	112	143	291	255	266	220	401	452	293	251	3	4	323	316	320	481	442	395	228	422
TRINITY_DN1094_c3_g1	386	272	159	418	255	124	144	197	203	195	100	126	442	586	349	373	412	510	413	359	333	145	186	218
TRINITY_DN1094_c4_g1	97	7	215	11	18	143	13	17	14	14	68	120	10	24	11	27	15	45	14	262	22	221	23	154
TRINITY_DN1094_c5_g1	211	99	159	138	87	72	132	174	107	139	78	113	76	120	95	187	121	128	85	87	80	55	41	95
TRINITY_DN10941_c0_g1	2358	848	2044	973	909	1228	941	1188	948	1084	838	955	1091	1515	796	1128	1090	1256	957	2124	794	1261	900	1576
TRINITY_DN10942_c0_g1	254	60	165	146	82	93	15	17	8	14	7	12	133	204	7	6	9	14	37	167	128	187	29	114
TRINITY_DN10943_c0_g2	144	120	100	155	156	75	160	207	142	157	124	166	122	162	109	269	186	222	125	76	95	37	81	70
TRINITY_DN10944_c0_g1	2170	306	834	552	158	205	512	295	727	322	967	252	233	260	13	13	110	18	89	445	422	1101	238	1815
TRINITY_DN10946_c0_g1	252	225	302	245	285	119	217	324	229	265	135	163	240	221	181	312	234	335	311	255	316	198	180	311
TRINITY_DN109465_c0_g1	0	1	3	3	4	0	3	7	5	9	5	10	4	5	0	6	10	9	10	4	2	1	4	0
TRINITY_DN109465_c0_g2	2	9	4	7	0	0	1	4	9	11	7	12	5	4	3	5	11	8	5	3	3	2	4	0
TRINITY_DN10947_c0_g1	10	1	11	4	6	4	115	130	109	110	46	56	73	91	78	152	132	141	4	21	61	55	5	8
TRINITY_DN10947_c0_g2	23	9	23	9	9	17	8	10	19	21	12	12	26	27	34	21	27	50	26	43	18	25	14	42
TRINITY_DN109475_c0_g1	22	12	4	5	3	3	2	5	4	3	0	1	0	13	1	0	1	4	4	2	0	0	4	39
TRINITY_DN10949_c0_g1	349	382	346	455	511	211	373	524	454	399	419	444	518	473	344	553	533	524	482	386	514	258	486	339
TRINITY_DN1095_c0_g1	4769	1725	6256	2473	1359	1488	1231	745	901	816	1369	424	1115	1016	366	625	760	2593	1132	11771	1371	3398	738	3390
TRINITY_DN10951_c0_g2	770	347	638	409	198	581	146	297	328	344	198	327	411	891	406	1000	372	737	164	2327	166	577	231	738
TRINITY_DN10952_c0_g3	319	573	193	593	589	124	530	755	542	585	498	613	737	695	683	983	709	852	662	286	697	177	552	333
TRINITY_DN10953_c0_g1	331	185	214	241	240	129	291	305	255	305	235	221	198	204	134	239	242	213	182	279	221	189	172	281
TRINITY_DN109530_c0_g2	29	38	5	26	39	5	29	30	30	33	100	84	36	30	19	39	25	29	34	4	65	30	39	13
TRINITY_DN109530_c0_g3	17	39	6	38	53	5	36	28	42	49	171	145	21	35	30	25	35	38	23	5	101	29	38	10
TRINITY_DN10955_c1_g1	3	101	0	174	117	1	92	57	263	32	301	276	956	176	342	118	287	231	211	3	308	1	120	2
TRINITY_DN109569_c0_g1	0	1	0	0	0	0	1	2	4	9	2	8	44	63	30	49	0	0	0	2	0	3	1	0
TRINITY_DN10957_c0_g1	21	44	18	41	83	32	176	195	127	140	112	81	81	145	67	62	114	61	98	83	39	40	58	213
TRINITY_DN10958_c0_g1	130	3	11	92	114	50	58	93	38	34	52	45	1	8	4	5	1	1	22	35	40	693	55	2052
TRINITY_DN10959_c0_g1	133	143	139	167	213	73	122	165	54	48	0	0	120	176	142	245	198	218	55	37	129	82	129	127
TRINITY_DN10959_c1_g1	113	80	98	88	20	50	119	227	211	197	112	218	145	141	91	172	63	125	187	113	102	64	189	141
TRINITY_DN10959_c2_g2	136	115	219	130	100	62	104	177	86	116	3	1	246	358	31	38	220	251	40	42	40	23	60	60
TRINITY_DN1096_c0_g1	5052	4216	2645	5500	5076	2044	4680	6324	5886	5097	5133	7264	8493	7181	2366	3090	7397	11072	4392	2183	5945	3051	2836	2485
TRINITY_DN10960_c0_g1	547	999	588	1056	1080	355	865	1098	1171	1224	945	1106	1021	1072	677	1192	1007	1107	1058	488	1048	329	920	507
TRINITY_DN10961_c0_g1	1	1	0	17	39	0	62	50	53	40	49	24	69	26	86	29	40	22	70	2	114	7	11	1
TRINITY_DN10961_c0_g2	0	0	0	0	1	0	3	26	21	0	13	0	13	1	0	1	219	0	0	0	0	0	0	0
TRINITY_DN10962_c0_g1	178	164	204	175	186	123	176	208	135	182	125	156	147	167	136	174	182	197	185	186	149	140	160	164
TRINITY_DN109623_c0_g1	1	2	2	1	0	0	4	6	3	6	2	5	0	2	2	3	2	2	5	3	2	0	2	1
TRINITY_DN10963_c0_g1	0	0	0	0	9	6	25	31	13	27	0	1	0	1	0	0	0	0	0	0	0	0	0	0
TRINITY_DN10966_c0_g1	18	642	8	639	689	10	766	629	554	645	913	881	588	641	347	577	852	503	531	3	791	1	446	8
TRINITY_DN109662_c0_g1	73	50	33	30	40	26	37	33	18	48	55	28	49	56	10	34	128	71	61	33	95	17	41	63
TRINITY_DN10967_c0_g1	241	252	206	305	348	138	251	252	246	278	220	235	234	287	237	269	338	407	285	165	269	121	231	151
TRINITY_DN109699_c0_g1	11	3	11	5	3	10	3	3	0	0	2	4	4	4	0	0	1	2	4	8	3	10	1	1
TRINITY_DN1097_c0_g1	1176	289	809	294	287	504	214	432	425	353	308	406	422	403	323	372	370	579	354	1076	363	896	273	693
TRINITY_DN1097_c0_g2	734	930	995	1087	939	557	685	870	877	572	599	691	930	677	721	972	851	866	953	552	1053	539	956	566
TRINITY_DN1097_c1_g1	30	425	4	388	288	3	460	429	488	530	464	343	364	215	189	325	374	296	365	4	259	3	355	13
TRINITY_DN1097_c1_g2	516	1518	565	1391	1183	342	1789	1775	1600	1938	1598	1489	1290	1141	793	1460	1409	1153	1469	392	1317	421	1400	1103
TRINITY_DN1097_c2_g2	247	2490	130	3812	2918	142	2483	717	2107	817	2351	778	2192	907	1861	410	2496	792	1592	185	2536	42	2058	93
TRINITY_DN1097_c2_g3	5517	100	13323	92	59	2682	186	234	139	102	139	100	35	428	10	4	160	72	123	6646	275	7578	29	2729
TRINITY_DN1097_c3_g1	40	47	27	27	64	9	42	52	41	76	57	34	23	117	21	31	27	21	14	3	17	4	24	19
TRINITY_DN1097_c4_g1	108	384	24	451	426	24	398	432	476	403	291	307	246	237	169	236	198	183	252	40	222	18	278	74
TRINITY_DN10973_c0_g1	223	657	188	794	768	95	641	796	677	711	748	914	605	652	429	1002	695	873	719	216	1161	156	600	213
TRINITY_DN10974_c0_g1	486	405	525	481	496	302	410	566	422	457	459	561	531	600	358	605	492	649	485	563	395	351	441	581
TRINITY_DN10976_c0_g1	161	116	98	152	42	48	36	90	63	72	66	114	101	74	100	130	66	130	95	70	80	228	119	91
TRINITY_DN10977_c0_g1	123	86	109	72	54	25	43	35	25	21	43	30	211	132	120	104	226	170	17	6	26	39	35	41
TRINITY_DN10978_c0_g1	22	8	50	13	13	10	39	24	15	17	10	12	4	8	5	9	6	5	8	29	7	6	29	28
TRINITY_DN10979_c0_g1	735	868	415	761	943	270	1259	1356	999	1181	802	702	538	620	405	600	625	491	938	950	868	449	819	898
TRINITY_DN10979_c1_g1	54	76	46	92	69	13	26	42	55	64	29	52	21	32	11	36	41	37	52	29	68	20	32	34
TRINITY_DN1098_c0_g1	138	615	57	700	628	26	1003	853	958	1139	1393	1061	750	716	360	603	1215	790	737	25	1228	6	611	15
TRINITY_DN1098_c1_g1	217	900	90	977	1003	72	966	901	888	1041	1068	1140	738	801	380	842	894	682	1042	66	1128	22	610	62
TRINITY_DN10980_c0_g1	29495	6994	9315	11495	9220	8617	9806	13666	10514	11327	9253	9983	10037	15864	8186	12432	15361	21127	11135	11631	7537	8311	8249	9447
TRINITY_DN109807_c0_g1	2	17	0	4	2	0	16	6	21	9	10	5	25	7	5	2	17	2	13	0	6	0	9	0
TRINITY_DN10981_c0_g1	1263	977	2082	1224	1385	951	1020	1265	1095	1263	719	1017	1018	1114	842	1209	816	955	990	665	1013	312	917	558
TRINITY_DN10981_c1_g1	2856	4558	1342	6897	2397	677	923	284	756	84	500	224	858	295	684	292	837	151	3575	4074	1519	2149	2414	2022
TRINITY_DN109815_c0_g1	0	1	0	5	1	0	8	3	1	2	1	2	2	3	2	5	2	1	1	0	1	0	1	0
TRINITY_DN109828_c0_g1	1	0	0	0	0	0	1	3	4	4	0	1	3	0	0	1	0	1	4	4	1	0	0	0
TRINITY_DN10984_c0_g2	906	1583	878	1891	1644	481	1438	1843	1662	1368	1718	1742	1499	1451	1121	1931	1676	1911	1860	817	2073	560	1478	811
TRINITY_DN10988_c0_g1	44	18	32	43	42	11	32	24	29	25	22	22	22	10	10	10	20	11	28	28	41	11	34	50
TRINITY_DN109885_c0_g1	0	28	2	32	51	0	17	17	94	28	68	63	21	27	34	31	70	66	40	9	37	3	32	1
TRINITY_DN10989_c0_g2	137	236	212	183	244	104	295	438	389	378	262	419	247	329	271	500	366	555	187	150	174	61	281	181
TRINITY_DN1099_c1_g1	2211	12233	3745	3923	9083	2085	14305	9032	10005	8367	7462	3332	5955	7067	5296	4904	9866	5248	7235	3934	8738	856	9396	2473
TRINITY_DN109905_c0_g1	7	11	2	28	35	1	57	38	40	58	30	40	11	11	11	18	9	12	58	0	82	2	12	1
TRINITY_DN10991_c0_g1	803	2205	207	3230	4019	276	644	517	1572	726	489	805	2500	636	1875	922	1393	685	1560	453	2742	567	3108	232
TRINITY_DN10991_c1_g1	30	106	57	66	114	47	14	11	6	12	7	5	1	3	39	60	13	4	118	90	176	51	149	120
TRINITY_DN10991_c1_g2	15	20	42	22	21	8	0	0	0	0	0	0	0	0	10	21	0	0	58	55	31	23	37	34
TRINITY_DN10992_c0_g1	9	6	11	12	3	6	129	86	111	54	5	13	6	10	159	172	230	181	100	216	11	12	8	9
TRINITY_DN10993_c0_g1	268	73	83	198	68	50	121	83	117	75	63	103	93	112	84	124	144	164	141	348	198	254	87	207
TRINITY_DN109937_c0_g1	0	0	0	0	0	0	11	18	0	0	0	0	0	0	0	0	0	0	0	0	0	0	0	0
TRINITY_DN10994_c0_g1	268	110	292	131	126	106	154	186	228	158	126	125	269	160	237	149	226	202	269	175	132	112	246	141
TRINITY_DN10997_c0_g1	52	105	109	94	92	41	101	115	67	93	82	83	101	148	76	149	119	154	104	113	116	84	80	81
TRINITY_DN10997_c1_g1	22	137	5	123	127	3	223	237	155	230	180	156	115	246	108	181	221	173	129	13	168	11	100	27
TRINITY_DN109981_c0_g2	0	0	0	2	1	2	11	7	0	0	10	1	1	1	3	2	3	0	35	1	2	0	32	14
TRINITY_DN10999_c0_g1	93	136	23	291	196	15	238	276	483	646	310	615	94	116	79	150	117	116	379	140	348	72	180	31
TRINITY_DN10999_c1_g1	7	18	1	46	20	1	38	36	49	39	36	47	55	59	44	26	43	45	27	6	6	1	24	12
TRINITY_DN109990_c0_g1	275	1770	52	2075	1759	37	1852	1500	2080	2373	2195	1847	1409	1171	1026	1436	2160	1291	2199	135	3621	83	1672	197
TRINITY_DN11_c2_g1	0	0	2	5	0	5	23	20	1	3	2	3	6	7	0	0	9	8	4	10	3	6	10	4
TRINITY_DN1100_c0_g1	395	2151	129	2558	2763	154	2467	2558	2590	2441	2496	2762	2654	1979	1615	1803	2629	1971	2637	411	2563	260	2254	389
TRINITY_DN11000_c0_g1	601	787	459	882	0	32	3	1	1	7	391	535	3	6	42	85	36	0	0	0	5	2	14	19
TRINITY_DN11000_c0_g2	18	6	0	27	0	0	0	0	0	1	1	1	0	0	0	0	0	0	218	121	0	0	0	0
TRINITY_DN11001_c0_g1	659	392	525	566	684	402	809	1107	444	389	344	462	588	677	440	788	657	948	385	345	343	268	386	309
TRINITY_DN11003_c0_g1	54	80	31	86	102	40	108	138	104	172	184	154	141	122	140	129	252	259	84	47	101	52	222	111
TRINITY_DN11004_c0_g1	4	3	1	9	1	0	8	4	2	1	2	1	19	16	6	8	11	14	3	0	2	0	4	0
TRINITY_DN11005_c0_g1	193	386	266	457	507	121	649	877	569	655	535	758	339	405	271	538	430	401	610	478	603	241	506	417
TRINITY_DN11006_c0_g1	42	67	23	60	65	14	54	92	45	47	21	43	55	130	38	71	28	36	67	36	29	17	22	36
TRINITY_DN110073_c0_g1	0	2	1	0	0	0	0	0	1	1	0	0	5	7	5	1	3	2	0	0	0	0	0	0
TRINITY_DN11008_c0_g2	175	0	0	138	0	0	1	1	2	2	0	0	1	0	2	4	2	2	167	458	107	165	53	51
TRINITY_DN11009_c0_g1	497	226	288	137	206	187	177	235	162	145	133	149	249	291	186	213	220	259	99	466	96	133	109	82
TRINITY_DN1101_c0_g1	351	341	412	448	496	218	287	392	339	337	264	229	297	546	321	427	283	420	246	330	413	215	241	692
TRINITY_DN1101_c1_g2	669	543	523	591	440	277	454	454	416	375	384	350	363	432	358	445	499	489	479	566	453	556	537	584
TRINITY_DN110108_c0_g1	0	0	0	0	0	0	2	2	1	0	1	2	1	0	0	0	0	0	2	16	0	0	14	32
TRINITY_DN110108_c0_g2	138	16	6	47	32	4	2	2	2	6	1	4	34	19	1	0	34	23	1	1	2	2	9	22
TRINITY_DN11011_c0_g1	14	36	31	34	33	20	50	53	41	45	49	26	20	41	18	27	70	55	59	8	57	4	48	35
TRINITY_DN11012_c0_g1	364	256	241	388	258	105	267	310	280	291	279	335	261	280	184	244	349	353	260	223	222	148	256	265
TRINITY_DN11013_c0_g1	55	57	21	194	170	20	22	22	3	3	2	7	144	122	76	85	184	151	172	49	241	34	78	40
TRINITY_DN110132_c1_g4	8	5	7	7	5	8	3	7	9	6	10	20	8	4	11	4	10	8	9	7	19	6	2	6
TRINITY_DN110140_c0_g1	5	11	12	8	2	2	11	6	7	5	6	3	7	9	1	5	8	1	5	6	14	2	2	1
TRINITY_DN11015_c0_g1	14	80	10	75	72	4	52	70	90	41	112	107	180	36	95	86	52	46	89	19	138	13	62	29
TRINITY_DN110151_c0_g1	0	0	0	2	5	1	8	2	1	0	2	2	0	0	0	1	1	1	0	0	0	0	0	0
TRINITY_DN110151_c0_g2	0	0	0	1	2	1	4	4	1	1	2	1	0	1	0	0	0	0	0	0	1	0	0	0
TRINITY_DN11016_c0_g1	1137	1845	1238	1949	1701	484	1825	2483	1917	1889	1559	1848	2102	1928	2189	3480	2099	3312	2546	1478	2419	709	2072	817
TRINITY_DN110167_c0_g1	43	50	61	36	4	9	14	21	11	15	4	2	1	0	28	33	7	4	1	2	2	0	0	2
TRINITY_DN110177_c0_g1	55	58	113	71	86	38	2	6	10	11	22	43	0	0	7	28	3	0	0	0	13	37	15	12
TRINITY_DN110177_c1_g2	0	31	2	1	9	0	0	0	13	15	0	0	0	0	0	0	0	0	18	1	7	0	6	1
TRINITY_DN110186_c0_g1	18	4	10	1	2	11	2	3	0	0	0	0	2	4	1	9	1	0	0	0	0	0	0	1
TRINITY_DN1102_c0_g1	1770	1899	1433	2044	2451	906	2551	2749	2422	2041	2570	2733	2233	2001	1515	2237	2319	2461	2042	1103	2291	1100	1741	1622
TRINITY_DN11020_c0_g1	347	334	569	341	417	238	486	573	328	389	385	404	293	401	137	364	413	338	434	592	436	331	301	423
TRINITY_DN11021_c0_g1	13	12	7	57	9	1	30	42	21	23	35	26	62	42	13	26	78	61	25	11	35	3	31	19
TRINITY_DN11022_c0_g1	2457	2462	2526	3404	3094	1423	2541	2781	2415	1994	130	150	2945	2658	2134	3004	1297	1688	1441	1122	2569	1559	1362	1137
TRINITY_DN11023_c0_g1	367	2028	92	2106	1985	74	2285	2127	2456	2161	2751	2413	1867	1177	1259	1657	2166	1451	2401	221	2198	69	1608	213
TRINITY_DN11024_c0_g2	2	4	3	4	2	2	2	2	6	2	14	10	1	3	1	3	4	6	4	12	7	2	6	4
TRINITY_DN11024_c0_g3	181	121	53	150	173	50	178	317	326	306	375	590	233	375	176	273	239	408	189	107	135	92	207	170
TRINITY_DN11025_c0_g1	7	12	5	21	16	5	22	38	16	22	27	28	13	11	13	25	23	33	14	15	23	6	16	6
TRINITY_DN11027_c1_g1	487	549	254	748	486	148	194	182	246	183	191	159	194	181	270	316	318	359	428	333	340	164	353	412
TRINITY_DN11027_c1_g2	90	217	134	228	103	57	35	84	117	99	25	60	134	92	114	255	90	143	83	108	52	71	74	67
TRINITY_DN11029_c0_g1	283	165	156	261	276	195	163	214	151	151	127	222	178	222	176	294	214	285	173	142	185	101	219	146
TRINITY_DN11030_c0_g1	4161	4770	3721	4706	4115	1882	2411	2961	4261	3361	2928	4362	3792	4191	3444	5772	4919	8543	4498	2428	2970	2665	4178	2148
TRINITY_DN11030_c1_g1	10	281	10	200	183	78	152	167	241	274	278	228	179	236	161	177	292	245	159	7	200	12	207	26
TRINITY_DN110328_c1_g1	0	0	0	0	5	0	4	1	0	0	0	0	17	1	23	5	3	2	0	1	1	0	0	0
TRINITY_DN11034_c0_g1	50392	4156	50429	6294	4256	19202	2784	1708	2193	1127	2102	1319	3955	7872	2052	1953	2899	3236	3498	31791	3475	17731	2338	12799
TRINITY_DN11035_c0_g1	5	4	0	26	15	0	35	23	46	46	0	1	4	4	23	5	10	1	33	1	21	0	9	0
TRINITY_DN11037_c0_g1	51	933	158	677	540	54	1043	991	1228	1077	1494	763	843	146	919	867	1813	931	871	110	731	24	1089	15
TRINITY_DN11038_c0_g1	19	10	10	13	11	11	0	0	0	0	0	0	21	28	25	11	4	9	0	0	0	0	0	0
TRINITY_DN1104_c0_g1	1154	889	1205	1220	1062	658	1179	1367	1127	1324	1187	1289	989	1194	666	1285	1236	1060	1245	1486	1549	1035	970	1019
TRINITY_DN1104_c0_g2	1533	931	1269	1242	996	596	627	770	832	683	631	714	807	637	661	893	916	1057	969	1332	858	1088	932	1596
TRINITY_DN1104_c1_g1	56	528	5	502	572	13	1602	1466	750	889	1016	780	578	548	369	392	646	389	560	6	667	3	495	34
TRINITY_DN1104_c2_g1	792	397	1070	329	397	441	534	752	362	479	329	368	331	474	194	329	859	402	391	1018	266	728	321	426
TRINITY_DN11040_c0_g1	175	127	282	93	108	218	73	120	94	65	48	124	32	29	64	113	41	51	111	88	109	125	150	26
TRINITY_DN11042_c0_g1	167	232	92	353	160	15	389	596	116	138	81	66	234	441	229	327	225	252	361	183	221	53	334	156
TRINITY_DN11046_c0_g1	432	213	374	286	400	273	410	508	345	442	350	437	328	456	240	467	353	496	319	487	435	341	419	589
TRINITY_DN11046_c2_g1	177	696	132	666	761	79	887	967	829	952	776	790	725	654	434	774	689	701	795	144	834	73	681	209
TRINITY_DN11047_c0_g1	98	184	70	186	183	42	196	182	219	170	199	188	163	110	100	140	184	132	161	60	215	52	156	54
TRINITY_DN110471_c0_g1	0	7	5	0	16	4	8	6	0	0	0	0	0	0	0	1	0	1	1	0	0	1	0	7
TRINITY_DN11049_c0_g1	434	420	641	395	418	287	336	411	563	352	368	429	473	308	387	562	467	510	421	560	417	393	457	441
TRINITY_DN11049_c0_g2	6	10	29	14	8	12	9	11	10	7	8	17	12	8	14	18	11	20	22	31	10	12	15	15
TRINITY_DN1105_c0_g1	1937	1967	1406	2269	2093	833	2038	2447	1964	2121	1778	2107	1843	1831	1782	2645	2063	2490	1850	1205	1706	747	2332	2148
TRINITY_DN1105_c0_g2	132	477	154	535	462	54	344	418	444	402	407	428	543	418	304	523	617	641	604	166	638	80	345	111
TRINITY_DN11052_c0_g1	286	154	135	210	329	96	339	491	157	183	339	401	239	300	124	162	251	185	311	346	181	124	253	373
TRINITY_DN11053_c0_g1	196	455	145	574	563	93	697	609	549	515	603	535	545	510	423	588	698	620	631	201	552	94	517	244
TRINITY_DN110552_c0_g1	5	15	6	9	6	2	11	10	7	13	5	8	3	12	4	12	6	5	9	0	4	2	7	6
TRINITY_DN110554_c0_g1	0	4	0	0	3	2	0	0	0	0	0	0	0	0	0	0	3	0	9	2	0	0	0	0
TRINITY_DN110554_c0_g2	11	25	13	12	0	4	0	0	0	0	0	0	3	3	30	42	2	3	38	6	0	2	1	3
TRINITY_DN11056_c0_g1	47	123	12	140	172	17	170	193	218	183	145	144	199	204	121	227	157	126	200	51	356	46	75	28
TRINITY_DN110565_c0_g3	5	1	10	6	8	4	8	8	6	6	10	8	7	8	3	3	4	3	10	9	2	6	3	0
TRINITY_DN11057_c0_g1	1353	1502	943	2379	1776	486	1758	2011	1933	1576	1566	1633	2112	2264	1417	1772	2078	2194	1624	1219	1483	992	1308	1108
TRINITY_DN110584_c0_g1	8	22	8	36	36	7	26	42	28	41	41	48	31	29	10	34	38	31	26	5	38	2	20	2
TRINITY_DN110592_c0_g1	0	0	2	3	1	2	8	11	14	7	2	5	3	4	1	1	4	5	1	6	3	8	4	1
TRINITY_DN1106_c0_g2	3019	2347	2625	2499	2649	1522	2116	2581	2198	2419	2042	2299	2603	2556	2315	2717	3076	2884	1775	1543	2551	1424	2189	2926
TRINITY_DN11060_c0_g1	77	73	53	165	92	26	209	216	51	72	152	186	20	54	425	591	214	322	1162	1136	1264	691	406	262
TRINITY_DN11060_c1_g1	2	0	1	2	1	0	42	56	40	26	36	62	32	26	72	56	121	131	74	291	17	11	16	16
TRINITY_DN11062_c0_g1	185	110	140	221	193	126	168	202	108	117	108	95	134	191	141	174	182	157	182	121	122	129	154	230
TRINITY_DN110648_c0_g1	26	13	20	13	31	22	17	17	22	18	37	67	20	21	15	16	22	19	8	11	13	7	10	12
TRINITY_DN11065_c0_g1	854	440	625	571	545	389	466	578	517	502	419	571	659	605	399	534	544	651	420	697	504	615	445	751
TRINITY_DN11066_c0_g1	68	373	28	405	378	29	370	373	471	318	321	312	369	240	203	296	424	281	384	46	424	67	303	148
TRINITY_DN11066_c1_g1	615	340	334	362	313	135	392	381	357	295	281	281	249	215	201	254	297	306	314	617	446	368	276	273
TRINITY_DN11067_c0_g1	146	58	48	178	82	22	89	116	109	100	164	214	131	159	61	162	197	240	157	231	143	141	79	401
TRINITY_DN110675_c0_g1	7	2	10	3	4	5	1	4	1	3	1	3	0	1	1	1	0	0	2	0	0	0	4	0
TRINITY_DN110675_c0_g2	13	6	11	7	7	6	0	3	4	8	1	1	0	1	1	2	1	0	3	0	0	1	1	0
TRINITY_DN11069_c0_g1	527	720	382	967	817	274	766	809	816	693	699	843	891	729	623	802	856	891	822	404	810	331	738	542
TRINITY_DN110695_c0_g1	2	0	0	1	0	1	8	3	8	14	7	5	3	6	1	3	5	2	8	38	1	3	2	14
TRINITY_DN11070_c0_g1	145	268	77	333	268	35	271	369	255	354	243	326	275	337	204	382	377	377	331	70	433	19	288	32
TRINITY_DN110705_c0_g1	154	175	36	109	204	38	138	124	133	129	146	99	87	125	83	108	138	99	140	68	212	36	130	101
TRINITY_DN110705_c0_g2	110	113	97	66	87	27	86	150	80	142	108	63	47	137	51	111	64	68	100	105	63	50	59	27
TRINITY_DN11071_c0_g1	167	363	66	641	421	39	458	702	552	683	504	731	425	472	272	665	395	479	376	79	550	40	345	105
TRINITY_DN110719_c0_g1	43	0	1	216	54	0	3	6	8	1	5	12	2	2	7	2	0	1	116	8	19	2	34	5
TRINITY_DN11072_c0_g1	22	183	6	191	203	10	267	293	216	300	355	338	167	190	125	227	176	114	184	10	361	0	230	19
TRINITY_DN11073_c0_g1	373	131	342	135	140	174	99	136	137	128	146	163	114	230	93	147	162	156	155	283	132	247	135	271
TRINITY_DN110731_c0_g2	8	10	1	9	4	2	19	11	10	12	7	16	7	17	7	21	12	12	8	1	11	0	3	1
TRINITY_DN11074_c0_g1	69	104	46	102	132	35	233	215	125	191	104	71	115	126	83	99	93	83	147	153	39	8	78	67
TRINITY_DN11075_c0_g1	166	705	155	555	543	62	816	723	828	778	1044	912	1164	887	539	665	1742	1219	742	224	1072	65	578	305
TRINITY_DN11076_c0_g1	158	174	136	264	212	27	207	256	254	277	222	204	82	87	88	163	201	146	319	179	326	83	298	189
TRINITY_DN11076_c0_g2	2	1	4	3	0	1	6	2	3	2	3	0	18	29	4	13	22	19	3	3	0	0	2	1
TRINITY_DN11077_c0_g2	2514	1426	2932	1130	817	1079	877	1222	890	750	1117	1606	999	1273	1015	1748	811	886	1186	2407	1086	1533	707	1428
TRINITY_DN11078_c0_g1	1071	1099	1216	1233	1146	568	1066	1491	1228	1330	1057	1365	1206	1511	998	1634	1252	1585	1270	1711	1297	942	1215	1212
TRINITY_DN110791_c0_g2	7	8	8	7	4	2	1	4	2	8	1	8	5	5	3	6	6	8	5	13	4	8	7	5
TRINITY_DN110794_c0_g1	1	0	0	4	2	0	3	6	11	8	9	4	3	2	4	1	5	5	0	0	0	0	0	0
TRINITY_DN110794_c0_g2	0	0	0	0	1	1	3	0	1	2	7	1	1	1	2	1	2	1	3	4	3	3	0	0
TRINITY_DN1108_c0_g1	726	1199	1166	1314	1352	471	1197	1825	1121	1370	872	1052	1225	1510	944	1841	1299	1915	901	514	1000	411	797	653
TRINITY_DN1108_c1_g1	7722	293	5400	470	583	3449	181	1144	442	839	540	768	816	3038	284	1258	637	1883	1103	4514	388	1648	366	2528
TRINITY_DN1108_c1_g2	80	162	52	189	141	20	156	179	131	106	105	197	263	322	102	162	213	237	149	54	164	34	102	54
TRINITY_DN11080_c0_g1	1034	2865	420	2663	2824	255	2095	1793	2197	1798	2142	1899	2103	1228	1515	1782	2418	1621	3122	781	4240	769	2964	1406
TRINITY_DN110802_c0_g1	0	15	0	31	9	0	0	2	48	6	5	4	1	0	47	28	3	5	2	0	1	0	1	0
TRINITY_DN11081_c0_g1	324	290	282	313	326	192	256	332	278	285	328	347	339	407	304	362	475	545	320	325	358	226	302	365
TRINITY_DN11082_c0_g1	1740	1318	1021	1759	1396	560	810	1214	1326	1175	896	1289	1512	1492	1375	1665	1326	1733	1374	952	952	601	1104	793
TRINITY_DN11083_c0_g1	9	64	13	17	104	23	89	92	71	20	46	19	83	5	105	12	51	3	55	15	120	19	109	31
TRINITY_DN11084_c0_g1	1786	1455	1044	2136	1895	958	1321	1516	2857	1673	1758	2079	3771	2603	1351	1494	2262	2939	2416	1030	2710	554	1670	727
TRINITY_DN110854_c0_g1	2782	1706	2888	2395	1891	1421	1345	1991	1522	1576	1372	1534	1467	1654	1407	2167	1679	2468	1540	2432	1745	1510	1500	1821
TRINITY_DN110854_c2_g2	10	2	0	7	3	2	4	5	3	0	0	1	10	9	6	5	3	4	1	2	3	1	0	3
TRINITY_DN110867_c0_g1	1	6	0	12	6	0	0	0	0	0	11	10	0	0	0	0	1	0	29	10	15	2	0	0
TRINITY_DN110867_c2_g1	0	18	1	1	12	0	0	0	17	22	0	4	9	7	8	15	11	12	10	0	0	0	2	0
TRINITY_DN11087_c0_g1	57	2	115	8	1	54	3	1	2	10	1	4	0	5	1	1	0	0	1	18	3	18	4	13
TRINITY_DN11087_c0_g2	29	35	19	8	24	3	5	10	4	3	10	2	51	22	30	11	13	19	35	12	14	0	14	4
TRINITY_DN11087_c0_g3	27	23	15	19	15	9	3	5	4	0	0	1	2	2	9	12	5	4	3	1	0	0	0	0
TRINITY_DN110871_c0_g1	17	30	12	25	0	11	0	0	0	0	0	0	0	5	1	2	6	8	0	3	0	0	1	6
TRINITY_DN11088_c0_g1	233	7	129	11	14	91	1	2	2	1	1	0	7	33	2	4	2	5	3	43	2	22	9	69
TRINITY_DN1109_c0_g1	518	742	587	1060	1097	352	1780	1828	1519	1362	1688	966	1458	802	1153	910	1889	1172	905	909	1075	708	1148	579
TRINITY_DN11095_c0_g1	4	15	0	27	24	0	32	27	29	33	22	21	26	19	12	18	22	17	14	0	27	0	17	3
TRINITY_DN11096_c0_g1	333	156	357	207	148	178	237	225	144	183	163	140	192	178	111	152	245	163	163	329	173	213	168	477
TRINITY_DN110987_c0_g1	0	3	5	0	4	0	84	120	72	47	0	3	146	79	84	103	85	82	0	0	68	5	97	25
TRINITY_DN11099_c0_g1	67	25	15	44	28	16	45	42	33	38	26	38	87	158	32	46	35	38	15	24	132	68	61	77
TRINITY_DN111_c0_g1	24	436	13	237	428	13	1205	1253	969	1371	704	651	300	193	229	273	520	243	459	16	686	32	569	47
TRINITY_DN111_c0_g2	136	593	27	594	679	29	911	945	1070	1216	987	938	847	610	607	833	754	686	821	67	914	27	854	118
TRINITY_DN111_c1_g1	94	711	65	723	867	35	588	499	719	525	692	747	664	331	292	342	685	442	848	105	984	16	633	107
TRINITY_DN11100_c0_g1	441	43	129	113	41	73	71	112	57	100	69	59	15	19	10	7	27	13	165	81	200	28	81	142
TRINITY_DN11100_c1_g1	1	1	2	2	1	0	2	2	8	5	0	1	0	2	1	0	0	0	4	5	2	0	4	2
TRINITY_DN11101_c0_g1	428	352	195	538	431	102	685	508	502	370	478	377	254	166	135	157	190	114	448	164	560	184	397	230
TRINITY_DN11102_c0_g1	5043	8914	3316	18458	12418	1978	14472	23696	18758	14095	9764	15239	7649	8813	9754	16541	7769	13664	15206	5141	15746	2976	11291	5167
TRINITY_DN111033_c0_g1	0	0	0	1	0	0	0	0	0	0	0	0	2	13	0	0	0	0	0	1	0	0	0	0
TRINITY_DN11104_c0_g1	2422	1155	1575	1389	1228	901	1191	1375	1519	1168	1267	1401	1294	1514	1125	1384	1874	2174	1377	2580	1117	1710	1396	1713
TRINITY_DN11105_c0_g1	57	76	34	76	82	29	84	124	76	83	76	83	63	68	34	72	94	61	63	39	75	19	35	17
TRINITY_DN11107_c0_g1	112	247	44	198	258	54	471	435	295	395	308	227	247	245	158	214	273	180	280	102	310	74	219	84
TRINITY_DN111078_c0_g1	226	321	142	455	410	92	311	307	297	291	316	341	450	324	477	467	472	462	402	215	298	144	209	167
TRINITY_DN111079_c0_g1	0	0	0	0	3	0	12	8	0	0	0	0	8	3	9	9	10	4	0	0	0	0	0	0
TRINITY_DN11108_c0_g1	228	206	279	175	89	73	45	73	80	85	26	43	441	654	183	344	400	470	710	820	274	185	8	4
TRINITY_DN11108_c0_g2	0	0	0	0	0	0	2	10	5	3	4	10	1	1	2	0	1	0	127	103	160	91	1	0
TRINITY_DN11109_c0_g1	54	246	22	257	232	18	507	482	461	575	484	403	282	359	246	404	391	342	302	39	376	20	425	128
TRINITY_DN1111_c0_g1	1483	1306	1080	1366	1480	856	1435	1944	1380	1810	1058	1556	777	880	653	953	919	635	1171	790	1534	737	1491	855
TRINITY_DN11110_c0_g1	0	0	0	0	0	0	0	0	0	1	0	0	0	0	0	0	0	0	38	57	50	60	15	20
TRINITY_DN11111_c0_g1	315	502	274	606	570	153	443	635	510	556	477	640	576	615	335	684	590	738	476	295	527	202	435	336
TRINITY_DN111116_c0_g1	3405	12192	2104	14469	6789	839	4443	3159	9885	5221	1807	1724	6620	3691	5823	2952	6391	4819	2666	695	3410	521	5640	2412
TRINITY_DN11112_c0_g2	1	2	0	2	2	0	116	103	93	106	64	95	31	41	69	131	40	36	1	0	1	0	10	20
TRINITY_DN11113_c0_g1	31	50	69	41	31	21	46	42	59	59	58	62	43	34	50	115	3	0	76	69	165	39	82	82
TRINITY_DN111132_c0_g3	2	0	0	0	0	0	0	0	0	0	45	26	19	30	0	0	29	15	19	6	18	5	36	6
TRINITY_DN111147_c0_g2	1	0	1	0	0	2	0	0	0	0	0	0	0	0	0	0	0	0	16	1	0	0	0	0
TRINITY_DN11115_c0_g1	53	302	52	237	280	27	210	300	325	313	262	381	275	222	171	331	244	256	262	34	373	21	254	59
TRINITY_DN11116_c0_g1	184	139	49	208	227	113	197	205	177	195	200	218	181	243	129	292	174	152	150	54	226	57	228	214
TRINITY_DN11116_c1_g1	225	476	173	692	675	49	527	442	508	392	602	545	722	397	566	387	562	424	656	360	694	315	622	648
TRINITY_DN11117_c0_g1	181	772	22	614	523	39	706	925	958	1003	1008	618	646	301	524	534	892	694	588	17	396	10	653	58
TRINITY_DN11121_c0_g1	1121	1109	874	1243	1140	690	1736	1965	1610	1341	2662	2988	1216	1460	957	1153	1238	1250	992	1011	1242	589	1010	934
TRINITY_DN11121_c0_g4	108	61	88	59	34	76	73	118	130	125	55	78	40	58	31	51	33	39	3351	2853	4892	2884	1288	1256
TRINITY_DN11122_c0_g1	36	49	6	69	66	15	46	118	38	107	50	68	61	68	19	60	56	88	46	29	38	12	52	9
TRINITY_DN11125_c0_g1	860	554	177	1589	733	169	1327	1414	1867	1124	1439	1723	1078	644	833	1238	1032	857	1544	720	1712	257	1114	598
TRINITY_DN11125_c1_g1	2	19	15	10	19	2	33	23	24	24	68	93	30	18	22	65	35	46	9	2	16	3	11	8
TRINITY_DN11125_c2_g1	73	7	11	35	10	10	28	25	6	9	0	6	1	0	4	10	10	2	27	83	39	63	12	44
TRINITY_DN111252_c0_g1	1	4	2	3	3	0	8	16	9	5	3	6	5	14	2	1	2	2	7	0	12	1	4	6
TRINITY_DN1113_c0_g1	1031	1669	1155	1643	1759	549	1375	1495	1393	1324	1369	1426	1549	1253	999	1501	1666	1529	1590	1025	1846	681	1485	1082
TRINITY_DN1113_c0_g2	179	312	248	285	221	63	163	200	261	273	252	256	340	279	227	312	334	358	480	267	342	155	400	272
TRINITY_DN111301_c0_g1	27	2	2	16	0	0	0	1	0	0	0	0	6	8	14	23	12	12	18	29	12	13	0	0
TRINITY_DN11132_c0_g1	413	313	371	392	380	177	357	391	454	345	387	412	304	300	328	415	407	437	336	414	326	229	256	291
TRINITY_DN11132_c1_g1	17	227	1	380	260	2	262	225	265	213	245	227	597	252	278	322	773	327	208	4	540	1	286	7
TRINITY_DN11133_c0_g1	19	749	10	1279	1033	12	562	595	1036	604	1190	1435	2742	1661	602	966	1146	858	1339	31	1851	4	927	23
TRINITY_DN11134_c0_g1	5	145	4	170	88	7	1232	654	213	453	663	284	700	119	751	439	1336	496	198	28	171	10	920	89
TRINITY_DN111343_c0_g1	4	2	3	4	4	4	2	3	3	4	2	4	1	8	0	3	2	3	4	2	3	4	1	6
TRINITY_DN11135_c0_g1	50	299	65	222	459	38	364	326	411	421	182	135	48	334	103	101	6	1	428	58	449	146	603	442
TRINITY_DN11137_c0_g1	721	1106	279	1251	1426	246	1383	1521	986	1321	1281	998	1355	1766	1126	1820	2033	1599	1175	654	1142	286	991	601
TRINITY_DN111387_c0_g1	0	1	0	1	2	0	0	1	0	1	0	5	6	8	0	0	0	0	3	0	2	2	7	4
TRINITY_DN111399_c0_g1	5	5	1	3	0	0	3	4	2	2	0	0	10	14	5	10	1	1	0	7	4	6	1	1
TRINITY_DN1114_c0_g1	615	787	139	1150	900	119	1004	1259	1184	1008	934	1160	1046	786	676	808	1004	1035	1242	405	1266	286	1029	747
TRINITY_DN11142_c1_g1	14	156	20	118	106	5	153	256	163	170	165	431	263	220	120	377	193	510	294	53	215	5	343	35
TRINITY_DN11142_c2_g1	245	1734	245	2606	842	71	170	85	248	126	1666	567	677	1283	1994	1950	1900	1607	171	150	1554	101	2398	209
TRINITY_DN11142_c2_g2	97	818	43	1469	551	38	2587	866	2369	879	0	3	823	591	0	1	9	2	346	88	1078	36	1752	24
TRINITY_DN11142_c2_g3	502	1072	692	530	738	404	38	214	43	195	138	1367	406	466	141	1195	82	673	250	586	2664	1145	3047	658
TRINITY_DN11143_c0_g1	2135	641	2818	436	612	1140	450	561	316	402	412	393	577	1869	161	404	6059	726	754	4724	422	1339	456	1260
TRINITY_DN11143_c1_g1	90	31	38	125	29	24	69	72	42	44	44	58	253	167	56	48	96	69	163	491	141	138	46	119
TRINITY_DN11143_c1_g2	366	43	82	86	146	272	69	74	65	47	79	110	35	85	37	56	137	135	207	665	253	437	162	345
TRINITY_DN11143_c1_g3	18	39	19	37	72	16	25	13	14	15	33	26	52	86	43	70	39	45	42	26	21	2	30	5
TRINITY_DN11143_c1_g4	3	2	5	0	6	13	3	6	1	1	1	1	2	6	3	3	9	4	1	195	2	87	2	42
TRINITY_DN11144_c0_g1	178	248	157	218	222	95	213	338	273	331	229	318	234	251	161	419	261	264	208	167	258	90	185	113
TRINITY_DN111497_c0_g1	0	0	6	0	0	1	0	0	0	0	0	0	0	0	0	0	0	0	8	156	1	6	0	4
TRINITY_DN1115_c0_g1	2870	161	2253	325	165	1384	110	61	91	78	115	128	69	178	85	142	73	102	253	4723	325	6058	259	4484
TRINITY_DN1115_c1_g1	715	798	888	817	575	340	552	613	514	522	469	447	715	1173	576	841	683	622	498	605	512	960	605	1931
TRINITY_DN11150_c0_g1	275	127	262	132	143	148	204	250	177	157	146	163	155	259	116	188	194	244	210	263	156	182	168	181
TRINITY_DN111584_c0_g1	1	1	1	0	0	2	2	0	1	0	2	1	1	2	1	0	0	0	5	9	3	0	1	0
TRINITY_DN1116_c0_g1	866	498	1417	760	454	706	1417	1498	966	1089	952	941	641	1263	965	1458	1432	1560	602	1168	957	947	417	1361
TRINITY_DN1116_c0_g2	2972	3248	3186	3509	3379	1578	3350	4460	3600	3563	3332	4188	3802	3680	2946	5029	3628	5162	3706	2838	3741	1943	3345	1933
TRINITY_DN111609_c0_g2	4	1	8	2	9	3	16	41	10	9	19	34	9	11	2	3	20	31	26	2	14	3	14	0
TRINITY_DN11161_c0_g1	297	323	104	343	330	30	682	490	463	443	705	514	500	332	232	313	634	404	390	131	593	61	473	339
TRINITY_DN11162_c0_g1	99	207	72	258	195	28	191	204	263	180	277	321	254	175	173	255	264	226	318	72	344	54	250	124
TRINITY_DN11162_c0_g2	161	428	141	444	395	63	354	340	363	353	481	581	429	364	289	503	424	380	509	160	777	112	453	193
TRINITY_DN11164_c0_g1	34	101	74	95	121	25	114	117	115	107	104	113	98	77	79	105	112	105	95	39	109	8	74	48
TRINITY_DN11165_c0_g1	1583	1738	1865	2054	1569	833	2176	2720	2185	2594	2399	3040	2164	2722	1414	3269	1944	2503	1661	1490	2009	987	1531	1107
TRINITY_DN111655_c1_g1	14	2	12	8	5	11	2	0	0	0	0	0	0	0	0	0	1	0	1	0	5	1	1	1
TRINITY_DN11168_c0_g1	37	159	6	193	160	11	259	213	226	219	185	199	131	126	73	197	212	142	223	10	233	6	176	16
TRINITY_DN11168_c0_g2	167	293	165	334	303	57	364	371	326	324	379	382	391	429	261	424	431	406	281	96	348	52	384	170
TRINITY_DN11169_c0_g1	94	16	3	182	116	27	297	291	264	223	274	279	395	311	226	284	451	439	181	70	273	62	167	57
TRINITY_DN111696_c0_g1	0	0	0	1	0	0	0	6	16	45	5	10	0	0	1	7	1	3	3	0	3	0	2	0
TRINITY_DN111696_c0_g2	0	0	0	0	1	0	2	5	19	43	2	12	0	0	1	7	0	0	1	0	3	0	4	0
TRINITY_DN1117_c0_g1	2266	347	850	787	887	1856	545	1226	1132	993	601	906	649	2390	863	1085	703	1670	567	1832	433	1261	544	1298
TRINITY_DN11170_c0_g4	874	650	593	821	811	338	767	950	843	782	768	766	736	756	670	989	858	1053	758	531	786	457	684	674
TRINITY_DN11171_c0_g1	56	341	24	317	376	30	187	205	451	253	209	267	572	194	314	295	351	307	397	37	392	17	354	70
TRINITY_DN111714_c0_g1	0	2	0	0	1	1	4	9	0	0	0	0	2	8	1	1	6	2	11	12	5	6	0	2
TRINITY_DN111714_c0_g2	2	4	6	0	2	4	5	27	6	4	17	21	9	15	3	5	3	4	6	13	9	7	5	2
TRINITY_DN111715_c0_g1	49	90	80	64	93	49	72	106	73	91	91	106	72	90	57	94	103	79	119	73	90	22	62	44
TRINITY_DN11173_c0_g1	57	23	43	55	121	44	201	233	174	179	230	202	106	160	86	82	155	84	137	186	136	68	84	99
TRINITY_DN11174_c0_g1	61	160	52	174	226	19	209	272	197	200	220	274	175	148	144	295	259	302	235	79	301	37	156	51
TRINITY_DN11175_c0_g1	20	81	13	91	54	7	158	140	187	158	138	151	99	63	59	99	98	52	103	7	228	0	97	4
TRINITY_DN11176_c0_g1	351	530	238	487	563	97	751	743	689	711	706	772	630	496	383	612	686	587	626	212	613	170	565	378
TRINITY_DN11177_c0_g1	109	162	81	224	234	43	207	217	207	180	221	222	223	102	133	180	201	216	221	101	254	70	170	138
TRINITY_DN11177_c3_g1	33	0	7	0	5	99	23	15	2	6	0	0	1	12	0	0	2	0	2	5	1	6	0	6
TRINITY_DN111796_c0_g2	1	0	0	0	2	4	3	0	0	1	0	0	27	23	0	0	14	16	0	1	0	1	2	0
TRINITY_DN1118_c1_g1	1085	1343	1130	1613	1661	623	1800	1765	2026	1510	1800	1639	1584	1251	1111	1346	1595	1619	1387	1084	1531	600	1392	1215
TRINITY_DN1118_c1_g2	87	135	190	115	104	89	312	285	360	393	187	199	71	112	49	63	145	132	110	83	92	67	72	77
TRINITY_DN1118_c2_g1	711	575	561	810	704	286	817	836	970	795	929	792	866	800	505	648	982	812	871	678	849	440	576	574
TRINITY_DN11180_c0_g1	269	177	329	135	143	164	109	173	92	118	48	93	89	137	141	258	143	179	113	118	74	57	75	144
TRINITY_DN11181_c0_g1	80	157	37	461	297	31	180	269	178	206	186	261	116	119	132	203	183	205	239	77	465	67	411	162
TRINITY_DN11184_c0_g1	340	304	409	270	279	229	235	370	220	265	202	297	221	313	225	484	246	440	210	341	223	146	247	287
TRINITY_DN111840_c0_g1	52	13	4	49	11	4	0	0	1	0	0	3	0	1	0	1	0	1	2	1	2	0	1	4
TRINITY_DN11186_c0_g1	63	72	94	57	71	49	46	63	48	64	66	42	56	42	52	56	74	72	43	55	111	93	78	97
TRINITY_DN11187_c0_g1	1	3	1	6	5	0	484	701	583	526	71	117	6	10	1	0	2	6	11	1	1	0	0	1
TRINITY_DN11187_c1_g1	56	32	79	40	40	23	106	90	58	71	41	28	40	66	29	40	111	55	39	71	31	41	66	85
TRINITY_DN111894_c0_g1	2	0	1	0	3	0	4	10	3	12	4	0	7	10	5	10	3	2	6	2	2	1	7	2
TRINITY_DN1119_c0_g1	99	353	58	885	504	38	454	769	708	573	520	694	611	1012	1103	1199	670	1052	1165	95	997	34	918	48
TRINITY_DN11191_c0_g1	105	125	112	118	155	105	155	173	148	174	77	95	144	277	89	163	192	183	116	146	97	58	119	169
TRINITY_DN11192_c0_g1	19	13	7	38	7	2	30	25	151	179	23	31	270	447	84	135	411	398	45	48	41	31	107	95
TRINITY_DN11192_c0_g2	283	256	86	248	314	48	222	211	161	149	183	185	31	32	234	190	436	436	169	301	157	271	143	295
TRINITY_DN11192_c2_g1	8	11	13	20	18	5	17	19	38	24	10	11	10	13	7	7	22	15	16	3	14	2	24	10
TRINITY_DN111934_c0_g1	3	9	1	11	10	3	2	3	3	11	2	6	8	4	12	16	5	9	5	3	3	2	4	0
TRINITY_DN11194_c0_g1	31	144	7	122	115	6	70	85	106	85	90	190	95	73	52	89	262	224	14	3	14	2	24	0
TRINITY_DN11195_c0_g1	26	141	7	136	108	3	169	177	79	75	91	119	52	37	83	128	50	31	81	6	83	6	38	4
TRINITY_DN11196_c0_g2	0	1	0	0	0	1	107	130	181	237	0	1	40	55	18	45	73	125	110	144	95	76	104	124
TRINITY_DN11198_c0_g1	451	519	301	619	608	168	532	693	522	491	444	467	680	597	544	589	652	635	477	367	447	200	585	427
TRINITY_DN1120_c0_g1	4305	1618	3371	3159	1651	1657	1392	1443	1691	1056	1509	1785	1927	1675	673	718	646	807	3930	5506	2983	7071	1271	3420
TRINITY_DN11201_c0_g1	22	96	2	109	97	16	151	117	106	172	209	140	84	76	45	96	163	83	121	16	210	6	92	5
TRINITY_DN11202_c0_g1	74	90	82	105	106	41	73	80	77	59	63	80	121	103	85	150	143	144	78	72	84	60	119	111
TRINITY_DN11203_c0_g2	1	68	74	5	66	39	9	11	11	9	15	15	4	4	0	0	5	3	331	374	379	207	8	16
TRINITY_DN112037_c0_g1	0	0	2	2	5	1	9	4	5	9	5	6	3	4	2	4	2	1	2	11	1	1	0	3
TRINITY_DN11204_c0_g1	32	21	68	23	7	21	15	23	13	18	22	23	8	23	17	30	26	31	5	21	6	14	15	32
TRINITY_DN11205_c0_g1	76	180	52	145	216	13	341	275	475	450	497	212	177	240	175	176	212	134	290	43	242	41	258	55
TRINITY_DN112057_c0_g1	0	0	0	1	3	0	5	4	0	0	0	0	0	0	0	0	0	0	4	0	0	0	0	0
TRINITY_DN11206_c0_g1	64	85	13	54	219	73	347	517	259	415	227	292	146	231	102	253	146	197	98	56	148	22	131	88
TRINITY_DN11206_c0_g2	6	2	2	2	1	1	29	91	38	58	33	35	27	35	74	182	56	80	114	38	112	24	67	43
TRINITY_DN11206_c2_g1	268	185	236	290	495	280	3	8	2	5	0	2	35	33	39	40	6	7	65	21	69	19	28	35
TRINITY_DN11206_c2_g2	0	0	0	1	0	0	26	35	59	108	55	70	39	67	5	10	109	135	0	13	0	1	0	0
TRINITY_DN11206_c2_g4	19	30	6	36	31	13	123	195	128	210	0	0	0	0	16	66	5	0	0	0	26	4	0	0
TRINITY_DN11206_c2_g5	118	142	80	162	57	36	166	228	120	184	11	12	135	124	161	288	124	163	9	23	45	39	9	15
TRINITY_DN11207_c0_g1	41	33	56	30	25	31	0	0	0	0	0	0	11	15	0	0	23	27	14	44	0	0	0	0
TRINITY_DN11209_c0_g1	149	304	77	279	301	85	314	291	254	263	237	258	288	242	211	234	315	256	245	138	334	99	309	176
TRINITY_DN112097_c0_g1	0	0	0	0	0	0	15	4	2	2	0	0	0	0	0	0	0	0	0	0	0	0	0	0
TRINITY_DN1121_c0_g1	6124	6432	3239	7660	4934	1844	6520	6941	8713	6187	5232	5922	5042	5370	4780	5007	4707	4228	12098	10717	7134	3735	13068	4514
TRINITY_DN11210_c0_g1	163	421	148	489	432	72	312	336	356	350	414	506	336	291	319	591	473	451	380	61	699	85	382	110
TRINITY_DN11212_c0_g1	1	3	3	0	1	1	52	74	109	152	135	170	86	107	47	122	109	133	0	1	0	0	0	2
TRINITY_DN112138_c0_g1	1	3	0	3	7	0	8	10	0	3	5	10	6	2	6	7	3	5	2	0	7	0	4	0
TRINITY_DN11214_c0_g1	74	62	44	143	170	21	19	24	22	23	7	10	555	683	291	348	131	117	138	109	246	113	26	36
TRINITY_DN11214_c0_g2	0	1	3	0	1	0	91	103	118	117	164	127	2	2	1	3	3	5	4	2	0	4	40	33
TRINITY_DN11216_c1_g1	63	20	15	35	27	14	69	67	87	77	46	57	55	68	48	34	61	82	54	17	38	24	24	30
TRINITY_DN11217_c1_g1	608	634	677	793	813	342	661	947	773	871	628	845	1000	1157	705	1067	954	1183	752	725	869	557	948	787
TRINITY_DN11219_c0_g1	1	0	2	2	2	2	2	3	1	0	2	4	139	198	1	3	18	17	0	3	0	0	2	1
TRINITY_DN112200_c0_g1	2	1	2	1	6	1	1	9	2	8	4	4	0	5	2	13	4	9	0	0	0	1	3	0
TRINITY_DN11222_c0_g1	2097	1085	1443	1215	952	839	1047	1636	1058	1224	929	1295	1267	1640	932	2171	1172	2219	1122	1699	1143	1505	823	1427
TRINITY_DN11223_c0_g1	0	0	49	0	0	10	5	8	2	9	0	1	50	57	14	32	22	28	0	8	1	12	2	27
TRINITY_DN11224_c0_g1	185	66	129	181	334	135	67	79	50	47	45	52	1084	1232	862	1347	29	31	11	31	39	44	106	100
TRINITY_DN11225_c0_g1	208	1488	190	303	136	90	93	171	102	120	77	145	143	175	568	4989	120	163	138	67	105	34	127	56
TRINITY_DN112266_c0_g1	0	0	0	0	0	0	9	6	1	4	0	0	0	0	0	2	1	2	4	23	1	0	0	0
TRINITY_DN11227_c0_g1	746	989	443	1180	1230	272	974	1075	920	946	899	1089	1082	1193	696	1057	1120	1159	916	528	1125	353	836	625
TRINITY_DN11228_c0_g1	215	1263	261	3431	1559	144	800	211	3	0	686	154	1484	855	1572	367	1635	789	497	103	1067	36	650	22
TRINITY_DN11229_c0_g1	572	986	515	1289	1201	335	1241	1336	1097	1189	1022	1301	933	922	821	1448	1238	1228	1220	590	1510	333	1033	635
TRINITY_DN11229_c0_g2	84	351	146	356	368	67	340	384	432	446	533	527	325	437	329	521	474	462	338	75	369	17	321	93
TRINITY_DN1123_c0_g1	3112	5803	3238	5945	5910	1449	2599	2640	3482	2657	2021	2123	3041	1660	2982	3127	2705	2958	3944	2107	3740	1165	3556	2119
TRINITY_DN1123_c0_g2	45594	16465	19371	18822	19420	16792	7910	6742	10456	7494	7134	6089	7620	4798	6445	5189	12864	9198	11225	15253	11494	11116	9328	13224
TRINITY_DN1123_c0_g3	6210	3634	4496	2909	3897	2536	1380	1261	1780	1490	1580	1386	3226	3898	2349	2330	2783	2416	2668	3837	2271	1943	2534	4509
TRINITY_DN11233_c0_g1	51	178	112	174	140	34	194	194	132	132	191	208	135	139	56	93	311	280	165	66	254	50	124	74
TRINITY_DN11234_c0_g1	1	7	2	2	3	0	0	7	66	67	1	0	0	0	0	0	0	1	101	14	1	0	1	0
TRINITY_DN11235_c0_g1	112	41	188	53	62	104	104	100	80	121	87	82	88	138	44	48	81	109	34	64	32	99	32	17
TRINITY_DN112354_c0_g1	25	0	0	15	22	5	0	0	0	0	0	0	0	0	0	0	0	0	0	0	0	0	0	0
TRINITY_DN112354_c0_g2	29	0	0	36	35	16	0	0	1	0	0	0	0	0	0	0	1	3	0	0	0	0	0	0
TRINITY_DN11236_c0_g1	427	407	335	508	476	237	424	686	577	730	504	772	641	673	387	813	641	778	649	522	664	368	554	502
TRINITY_DN11236_c1_g1	0	52	252	3	79	210	3	1	2	3	1	1	0	1	1	0	9	11	6	5	26	15	17	11
TRINITY_DN11237_c0_g2	81	309	7	459	344	7	673	919	431	859	404	413	365	763	295	541	365	349	343	24	473	14	301	80
TRINITY_DN11238_c0_g1	142	56	64	141	132	59	168	358	99	137	136	133	81	195	57	63	99	50	91	178	82	169	55	174
TRINITY_DN112389_c0_g1	3	4	4	5	5	3	4	3	2	3	6	7	4	5	1	7	3	3	1	6	6	1	3	4
TRINITY_DN11239_c0_g1	144	98	147	132	123	100	143	203	117	160	121	151	87	134	75	161	146	159	94	114	91	63	107	118
TRINITY_DN112398_c0_g1	0	0	0	0	0	0	27	43	9	23	15	3	10	29	3	13	12	13	0	0	2	3	1	7
TRINITY_DN112398_c0_g2	0	38	74	0	45	52	2	2	5	7	0	0	2	1	0	0	0	2	0	0	6	0	3	3
TRINITY_DN1124_c0_g1	1246	222	7715	64	390	4914	40	145	86	66	615	299	221	876	98	25	522	423	359	6069	162	3095	132	4010
TRINITY_DN11241_c0_g1	54	580	14	1546	872	28	516	650	768	602	852	982	677	911	324	620	1005	1077	725	26	1189	29	537	63
TRINITY_DN112414_c0_g1	1307	1229	1034	1679	1603	571	1457	1752	1273	1349	1391	1441	1320	1425	1189	1815	1737	1729	1205	1015	1544	725	1088	1097
TRINITY_DN112424_c0_g1	7	50	0	48	36	2	71	51	61	49	64	67	72	88	39	60	94	88	44	1	102	2	41	1
TRINITY_DN11243_c0_g1	70	136	69	149	144	69	83	85	100	99	69	72	126	67	50	96	133	105	102	51	134	36	113	51
TRINITY_DN11244_c0_g1	700	1218	459	1376	1417	282	1507	1468	1553	1249	1103	1574	1040	807	1018	1880	1021	1182	1392	454	1504	360	1411	439
TRINITY_DN11244_c0_g3	370	850	434	1095	861	220	914	1274	1167	907	954	1554	856	590	592	1253	845	990	975	341	1225	241	772	276
TRINITY_DN11244_c0_g4	290	953	359	999	1112	163	1134	1099	1320	1187	899	774	885	899	986	1134	1372	1379	1088	348	1178	197	947	463
TRINITY_DN11244_c0_g5	3	0	3	0	0	3	0	1	1	0	0	3	1	4	0	4	2	3	0	4	0	3	0	0
TRINITY_DN11245_c0_g1	29	183	24	148	110	7	250	230	199	256	338	315	197	150	103	175	244	133	154	8	222	17	88	11
TRINITY_DN11247_c0_g1	15	78	7	96	106	7	120	95	120	108	130	136	69	86	30	68	91	57	99	3	210	0	84	2
TRINITY_DN11248_c0_g1	268	242	282	293	253	147	277	283	216	214	223	274	219	220	175	231	239	215	552	548	395	238	332	303
TRINITY_DN11249_c0_g1	2516	7060	2844	4447	4055	1646	1062	423	1375	355	1155	522	1090	425	1037	1638	650	442	2489	1367	3445	1546	1985	390
TRINITY_DN112495_c0_g1	327	183	291	210	230	131	201	304	215	205	358	279	130	274	0	0	89	128	189	297	178	199	213	351
TRINITY_DN1125_c0_g1	1313	1141	2007	975	1091	1212	1165	1760	1439	1098	958	1041	1034	1407	1223	1397	1196	1710	944	1915	855	1388	1012	1161
TRINITY_DN11251_c0_g1	317	538	318	690	812	167	737	830	705	734	678	708	753	685	515	786	848	893	647	403	1170	621	583	321
TRINITY_DN11252_c0_g1	161	269	161	228	241	83	292	360	224	221	208	222	207	204	151	186	269	257	278	159	240	104	209	178
TRINITY_DN11253_c0_g1	24	223	23	143	185	21	82	76	146	136	28	38	64	41	102	41	79	162	196	43	217	25	241	85
TRINITY_DN11254_c0_g1	146	202	273	129	219	164	129	114	31	32	56	21	162	181	165	132	178	113	180	60	160	232	178	57
TRINITY_DN11257_c0_g1	9819	562	11303	536	785	8749	345	693	346	398	655	698	496	2595	365	540	451	779	472	13192	357	6837	381	4736
TRINITY_DN11257_c0_g2	2815	244	2352	252	408	2200	285	441	184	232	304	397	281	622	176	276	183	288	241	3293	101	804	117	1485
TRINITY_DN112579_c0_g1	0	0	0	0	0	0	10	8	4	1	9	8	0	0	0	0	1	1	23	20	0	1	0	1
TRINITY_DN1126_c0_g1	16481	7387	9552	7873	8803	6956	6110	6536	6493	6174	7432	8994	5719	8002	3146	5422	6552	8073	7226	7557	7066	5637	5415	7878
TRINITY_DN1126_c0_g2	858	233	509	354	264	301	448	466	396	421	583	531	433	991	287	297	620	615	382	1311	191	623	366	1479
TRINITY_DN11260_c0_g1	119	162	67	229	190	45	129	122	205	221	98	71	126	111	62	59	107	94	190	98	73	11	214	192
TRINITY_DN112608_c0_g1	0	0	0	0	0	4	1	3	2	3	1	1	0	0	0	0	0	0	4	12	5	7	1	3
TRINITY_DN11262_c0_g1	1244	458	565	632	425	739	262	412	289	242	255	283	346	1248	700	603	433	553	385	1176	678	898	429	1050
TRINITY_DN11262_c1_g1	87	120	98	163	133	46	139	204	90	161	144	133	133	204	81	160	177	188	131	125	130	58	122	146
TRINITY_DN11263_c0_g1	232	149	253	142	179	88	116	80	89	44	154	75	102	189	118	140	156	111	120	103	131	90	271	231
TRINITY_DN11264_c0_g1	60	106	68	116	120	14	143	135	104	144	95	117	139	94	40	108	100	114	94	37	93	12	92	36
TRINITY_DN11265_c0_g1	0	26	0	28	27	0	10	14	31	20	29	12	0	0	0	2	6	2	36	0	32	0	10	0
TRINITY_DN11269_c0_g1	25	161	57	204	265	22	211	329	235	232	316	348	204	232	130	280	282	257	240	63	423	38	157	52
TRINITY_DN1127_c0_g1	9532	1496	6064	2044	1564	3387	1459	2403	1424	1525	1606	1907	1692	3698	1201	2166	2119	3112	1669	13744	1559	9429	1634	8234
TRINITY_DN1127_c0_g2	25	42	15	30	25	9	26	52	45	43	38	41	189	260	79	132	152	210	191	358	51	42	74	27
TRINITY_DN1127_c0_g3	138	91	107	141	110	63	125	147	125	129	121	135	94	135	61	85	107	101	104	104	133	71	134	96
TRINITY_DN1127_c0_g4	66	38	31	49	62	32	56	64	58	50	56	71	54	54	46	52	48	64	53	30	40	25	66	46
TRINITY_DN1127_c1_g1	156	328	97	323	363	67	694	724	556	647	592	623	291	235	206	314	316	262	304	124	344	77	318	98
TRINITY_DN1127_c2_g1	345	3302	23	2742	4396	64	4156	4329	3963	5275	2071	2189	2460	2508	2612	4483	3848	2355	3791	55	4102	23	3240	133
TRINITY_DN1127_c3_g1	1	0	3	1	0	3	0	1	220	218	218	179	0	1	0	0	1	0	269	190	211	127	0	0
TRINITY_DN1127_c4_g2	1044	745	940	815	935	597	635	753	745	693	721	668	383	520	332	518	459	547	691	1139	685	810	643	1495
TRINITY_DN1127_c5_g1	42	98	4	177	132	1	149	206	186	175	139	223	132	92	88	139	223	292	145	15	146	9	85	17
TRINITY_DN1127_c5_g2	132	165	102	154	177	68	182	223	210	188	176	197	151	189	131	201	209	197	167	105	128	70	199	151
TRINITY_DN11271_c0_g1	3	2	0	1	3	1	2	0	13	6	7	3	26	21	14	20	30	27	1	0	1	0	0	0
TRINITY_DN11273_c0_g1	2921	7820	1880	11061	9319	1103	9169	11026	8409	9754	10724	12783	6455	7486	5469	13055	8416	9429	8170	1830	12588	1104	6742	2363
TRINITY_DN11275_c0_g1	166	48	72	239	85	35	12	14	34	33	63	54	0	1	5	24	8	9	14	20	11	16	0	0
TRINITY_DN11275_c0_g2	133	34	26	153	101	29	8	9	109	121	107	107	131	118	3	7	101	96	0	0	32	8	1	0
TRINITY_DN11276_c0_g1	21	67	4	96	94	4	84	74	34	35	90	85	66	55	42	51	84	28	119	4	115	2	119	19
TRINITY_DN112787_c0_g1	4	3	2	0	3	4	7	2	1	1	39	6	1	0	0	0	2	1	3	9	7	7	2	6
TRINITY_DN1128_c0_g1	1459	895	2179	979	1021	1189	1201	1327	951	1036	951	976	986	1187	685	1269	1102	1397	1139	1502	903	1166	987	1379
TRINITY_DN11280_c0_g1	250	484	215	333	372	87	5	8	7	4	7	3	7	8	5	6	17	7	193	20	27	13	3	5
TRINITY_DN11282_c0_g1	166	129	330	41	140	94	116	196	166	160	105	137	132	161	125	154	138	215	176	232	61	104	180	190
TRINITY_DN112838_c1_g1	0	15	20	0	0	6	0	0	0	0	0	0	3	1	4	0	3	3	16	7	5	1	25	1
TRINITY_DN112842_c0_g1	0	0	1	5	0	0	3	7	0	1	1	0	31	39	2	2	30	27	2	1	4	3	12	14
TRINITY_DN11285_c0_g1	131	177	88	217	177	50	260	312	134	153	142	155	365	415	165	272	409	418	214	109	253	90	236	109
TRINITY_DN11288_c0_g1	673	3043	458	2847	3263	276	2238	2335	3122	2560	3349	3274	3145	2409	2383	3474	4903	3698	3229	1016	4133	574	2604	753
TRINITY_DN1129_c0_g1	2746	2944	1370	3219	3307	647	5155	3330	3312	3629	3356	2016	2404	2070	1776	1805	3517	1935	3073	2280	4201	1805	3243	4272
TRINITY_DN11290_c0_g1	184	77	58	136	114	61	122	155	129	148	151	203	86	102	82	169	160	174	87	82	146	92	143	177
TRINITY_DN11292_c0_g1	23	456	19	714	536	9	492	477	652	602	415	468	304	250	163	258	363	262	727	21	691	30	583	24
TRINITY_DN11293_c0_g1	270	290	163	288	164	37	86	109	90	188	120	102	55	205	83	164	107	135	166	484	189	67	204	106
TRINITY_DN11294_c0_g1	211	75	93	28	76	242	77	98	42	56	78	68	30	46	32	32	31	29	70	326	77	274	37	256
TRINITY_DN112944_c0_g1	0	0	0	2	0	1	5	8	5	2	19	14	32	12	14	18	0	0	1	3	0	0	0	0
TRINITY_DN112948_c0_g1	130	235	45	310	274	34	287	252	271	290	238	261	201	262	152	230	264	237	282	120	343	68	310	159
TRINITY_DN11295_c2_g1	11	61	4	3	128	9	177	81	20	8	28	14	5	10	11	11	24	5	20	3	11	5	6	2
TRINITY_DN11295_c2_g2	0	2	0	0	1	0	31	23	35	25	43	19	12	4	7	16	8	3	8	34	11	24	1	5
TRINITY_DN112969_c0_g1	20	1	1	10	0	0	0	4	1	6	0	2	1	0	1	3	4	1	2	14	3	2	4	13
TRINITY_DN11297_c0_g1	97	131	97	145	155	60	139	184	143	171	140	165	91	116	113	158	117	133	117	70	137	59	106	65
TRINITY_DN11298_c0_g1	48	150	19	188	170	12	165	193	180	207	236	264	126	142	81	154	173	234	158	14	221	12	191	37
TRINITY_DN1130_c0_g1	6	78	3	120	167	14	304	278	242	272	386	267	151	178	96	127	269	114	228	18	203	11	139	22
TRINITY_DN11300_c0_g1	101	24	34	76	209	93	119	111	93	95	21	18	49	58	41	27	2	2	74	87	174	91	258	369
TRINITY_DN11301_c0_g1	36	391	3	240	243	5	671	518	507	577	743	454	273	292	218	360	380	250	335	4	436	0	298	4
TRINITY_DN113014_c0_g1	5	12	10	12	10	7	20	20	13	5	24	16	11	16	3	3	2	3	14	23	13	6	10	14
TRINITY_DN113062_c0_g1	2	3	0	3	1	1	0	0	0	1	0	0	3	4	0	0	0	2	0	0	8	0	7	14
TRINITY_DN11307_c0_g1	336	381	345	473	458	198	614	778	586	633	638	820	784	1142	605	1024	971	1543	365	294	324	239	290	370
TRINITY_DN11309_c0_g1	689	189	260	259	203	281	218	233	102	95	344	335	178	177	107	127	130	82	204	272	223	293	187	231
TRINITY_DN1131_c0_g1	198	300	124	374	552	80	309	298	260	268	297	238	260	327	238	245	389	249	181	129	208	74	211	409
TRINITY_DN113100_c0_g1	21	6	8	11	10	6	6	6	4	2	7	12	3	3	5	4	0	2	5	10	8	9	9	5
TRINITY_DN11311_c0_g1	0	1	0	0	1	0	27	28	29	14	18	7	6	2	3	3	0	1	3	13	7	18	0	0
TRINITY_DN11311_c0_g2	116	0	1	121	0	0	52	81	78	49	40	72	0	0	25	35	0	4	66	54	75	85	25	51
TRINITY_DN11311_c0_g3	4	12	1	0	41	1	0	0	6	1	2	3	0	1	0	0	0	0	21	1	40	0	7	0
TRINITY_DN11313_c0_g1	61	231	64	118	210	38	235	441	550	413	260	483	747	535	483	407	533	697	208	102	132	30	205	146
TRINITY_DN11314_c0_g1	43	56	8	73	42	6	173	148	105	64	124	154	63	54	68	113	110	72	86	11	79	3	48	10
TRINITY_DN113147_c0_g2	4	12	0	12	8	1	19	15	3	9	6	6	9	10	9	11	12	13	22	1	15	0	6	0
TRINITY_DN11317_c0_g1	1169	1843	1569	1854	1976	679	1594	1822	1631	1602	1635	1863	2181	2131	1404	1913	1959	1689	1819	1371	1879	1161	1593	1272
TRINITY_DN11318_c0_g1	82	65	62	92	133	84	2	2	25	23	29	35	31	56	43	53	44	60	42	22	29	15	0	0
TRINITY_DN113184_c0_g1	21	41	50	28	43	20	1	1	2	0	2	0	19	16	9	18	25	43	17	18	23	9	22	19
TRINITY_DN11319_c0_g1	1830	1503	1799	1758	1792	1110	3554	4442	2516	2695	1922	2254	3406	4348	3872	5600	3798	4476	2050	1936	1560	1058	1475	1517
TRINITY_DN11319_c1_g1	76	34	30	23	40	37	32	42	41	53	39	34	22	44	13	43	34	28	31	36	18	30	33	79
TRINITY_DN11319_c1_g2	13	6	7	16	11	15	16	21	10	24	4	15	11	19	13	15	10	15	7	8	2	14	11	15
TRINITY_DN11319_c2_g1	7	10	2	14	15	3	117	115	72	82	152	189	26	21	12	37	22	21	9	2	10	1	23	13
TRINITY_DN1132_c0_g1	4702	7137	4312	8374	8281	2072	7894	9286	8112	8021	8216	9213	8441	8538	5984	10522	9540	9356	8168	4543	10688	3213	7464	5692
TRINITY_DN1132_c1_g2	206	281	144	332	309	87	192	235	308	232	268	280	256	231	161	332	261	292	250	121	302	34	225	58
TRINITY_DN11320_c0_g1	257	95	130	176	108	63	0	2	1	0	1	6	0	0	0	0	7	1	0	1	155	107	1	0
TRINITY_DN11321_c0_g1	97	174	94	202	198	45	253	289	159	165	244	219	100	101	61	115	119	101	129	103	119	63	104	79
TRINITY_DN113218_c0_g1	8	0	0	1	0	0	3	2	1	0	2	0	0	2	2	4	0	0	0	2	1	2	1	1
TRINITY_DN113247_c0_g1	12	8	0	19	10	0	9	11	11	16	28	13	10	15	14	9	16	26	11	12	8	5	10	32
TRINITY_DN11325_c0_g1	19	35	18	37	46	8	111	89	81	84	88	63	75	81	72	94	54	68	51	17	75	18	45	30
TRINITY_DN11326_c0_g1	3741	804	4337	1022	725	1597	366	671	857	673	823	800	991	1736	860	999	1088	1178	795	3884	609	2733	626	3848
TRINITY_DN11326_c0_g2	589	568	227	684	638	335	11	7	2	3	16	14	1	12	3	8	40	9	1302	1110	1011	393	1189	930
TRINITY_DN11326_c1_g1	213	334	112	293	247	97	252	398	253	233	577	1007	805	524	948	2213	884	1655	318	54	93	32	239	65
TRINITY_DN113293_c0_g1	2	0	0	1	3	0	2	0	2	1	2	0	2	2	1	8	0	4	2	4	0	1	2	0
TRINITY_DN1133_c0_g1	647	739	505	979	770	277	961	1089	1108	947	985	1078	788	833	613	918	509	552	872	481	950	306	802	502
TRINITY_DN11330_c0_g1	5	4	2	4	6	1	25	34	8	5	19	11	6	18	11	17	23	19	32	30	53	18	17	33
TRINITY_DN113317_c0_g1	0	3	0	1	3	0	18	14	13	8	3	10	10	7	2	4	6	15	10	1	19	0	2	0
TRINITY_DN11333_c0_g1	473	672	431	869	798	267	581	576	773	573	553	799	820	681	556	837	847	851	819	372	890	350	735	399
TRINITY_DN11334_c0_g1	346	116	186	275	269	156	121	225	220	303	95	129	194	423	179	430	347	408	21	60	140	198	62	143
TRINITY_DN11335_c0_g1	126	362	96	383	424	55	363	512	431	386	400	557	496	435	408	678	400	577	453	146	555	99	497	161
TRINITY_DN113383_c0_g1	183	307	321	180	340	209	29	51	81	83	90	112	22	44	41	67	24	61	44	206	167	179	86	956
TRINITY_DN1134_c0_g1	402	446	2576	449	603	1082	268	244	316	207	339	217	205	262	193	284	131	255	401	1946	409	1453	292	2515
TRINITY_DN11340_c1_g1	145	308	64	400	388	37	494	588	442	590	516	487	408	445	306	433	450	355	403	71	402	39	365	70
TRINITY_DN11341_c0_g1	134	226	80	242	381	116	395	414	612	598	145	135	191	192	166	300	277	266	337	239	447	143	311	132
TRINITY_DN11342_c0_g1	683	154	924	149	142	428	215	219	195	211	160	139	122	177	86	126	155	139	164	777	120	694	126	512
TRINITY_DN113427_c0_g1	6	3	3	7	5	5	2	6	6	5	2	3	6	10	5	5	5	4	6	5	3	1	3	5
TRINITY_DN11343_c0_g1	126	38	45	93	78	70	72	89	98	76	79	98	11	12	35	56	65	60	60	74	31	14	25	19
TRINITY_DN11343_c1_g1	2	11	1	12	8	0	4	14	1	7	5	3	13	19	9	16	6	5	3	0	5	1	6	1
TRINITY_DN11344_c0_g1	175	137	193	132	147	68	389	310	236	245	159	137	68	107	139	134	116	46	211	247	156	107	42	63
TRINITY_DN11346_c0_g1	1660	75	285	94	69	211	111	161	261	308	250	160	141	131	86	162	204	136	150	439	100	178	99	157
TRINITY_DN113464_c0_g1	1	2	0	0	0	0	3	0	1	0	0	1	0	1	1	0	1	1	6	4	3	0	2	3
TRINITY_DN11347_c0_g1	23	11	42	26	18	24	7	15	13	10	13	29	13	8	5	14	16	12	16	33	17	32	6	8
TRINITY_DN113478_c1_g1	1	0	0	0	0	0	0	0	0	0	0	0	0	0	0	4	0	0	7	8	8	8	7	5
TRINITY_DN11348_c0_g1	731	1060	463	1370	1063	295	1584	1691	1460	1240	1080	1039	1113	993	864	1046	1012	1024	1171	523	1360	380	1111	852
TRINITY_DN113498_c0_g1	2	1	0	4	3	0	0	0	0	0	0	0	21	20	9	9	18	26	0	0	6	7	8	12
TRINITY_DN1135_c0_g1	421	357	360	580	390	178	498	597	460	496	509	600	552	592	407	650	426	481	509	297	511	211	484	514
TRINITY_DN11352_c0_g1	4180	27	1614	136	147	1494	85	110	73	95	83	69	106	496	51	50	352	263	42	1693	70	1976	68	2584
TRINITY_DN11353_c0_g1	34	12	15	23	7	14	165	226	12	24	2	3	91	70	22	35	4	0	121	203	42	6	3	6
TRINITY_DN113548_c0_g1	0	1	0	8	20	0	0	2	0	0	0	0	3	0	2	0	0	0	0	0	7	2	9	1
TRINITY_DN113548_c0_g3	1	0	0	6	12	0	0	0	0	1	0	0	5	0	2	1	1	1	1	0	7	0	10	1
TRINITY_DN11355_c0_g1	31	114	38	92	163	40	262	299	205	215	136	179	77	86	104	154	103	100	82	35	85	22	149	85
TRINITY_DN11356_c0_g1	60	206	378	88	149	135	10	11	5	0	22	19	113	114	126	129	97	88	177	410	148	223	52	78
TRINITY_DN11356_c0_g2	10	93	17	26	66	8	251	281	208	199	206	295	48	63	78	100	23	36	173	36	190	33	73	35
TRINITY_DN11356_c2_g2	0	14	11	2	4	1	23	8	7	15	8	3	11	4	3	4	8	7	5	0	5	1	5	1
TRINITY_DN113567_c0_g1	1	3	0	4	1	0	3	6	1	8	4	2	2	1	1	5	5	2	2	0	3	0	2	0
TRINITY_DN11359_c0_g1	22	209	2	198	190	6	419	356	278	356	391	343	209	166	115	210	284	181	219	2	342	1	241	6
TRINITY_DN11359_c1_g1	121	119	95	183	139	40	154	193	165	179	155	191	180	222	107	170	254	276	169	137	173	55	164	139
TRINITY_DN1136_c0_g1	438	90	220	127	150	170	149	130	98	100	111	72	130	242	77	52	100	80	131	389	96	188	72	302
TRINITY_DN1136_c0_g2	217	399	201	422	257	100	438	448	425	255	243	279	307	180	507	350	280	181	257	132	276	152	343	204
TRINITY_DN11360_c0_g1	240	694	98	847	720	91	707	628	758	521	748	615	906	464	710	613	917	736	794	164	709	117	754	193
TRINITY_DN11362_c0_g1	290	265	369	337	279	161	305	329	238	269	276	310	334	464	256	410	360	401	211	237	273	165	225	169
TRINITY_DN113634_c0_g1	9	20	19	27	36	7	17	32	24	20	14	10	9	8	1	4	11	7	3	9	19	13	29	30
TRINITY_DN11366_c1_g1	337	1612	118	1965	2319	98	2470	2294	2371	2153	2271	2119	1940	1355	911	1419	2014	1607	1963	202	2742	112	2556	569
TRINITY_DN113671_c0_g1	5	14	5	8	1	3	3	1	5	10	11	5	3	3	6	12	5	10	2	2	28	10	0	2
TRINITY_DN11368_c0_g1	99	196	103	138	122	52	437	236	213	318	353	163	182	125	213	202	280	187	118	46	130	48	268	51
TRINITY_DN11369_c0_g1	250	1	6	186	152	71	14	26	21	47	31	46	62	82	64	148	96	165	31	33	43	48	21	30
TRINITY_DN1137_c0_g1	366	909	417	980	827	286	1416	1790	1061	878	680	1412	1773	1267	690	3544	1227	2782	1080	369	1599	266	1133	581
TRINITY_DN1137_c1_g1	3135	2161	2044	2862	2588	1199	2609	3523	2720	2591	2430	2843	2879	2923	2248	3134	3715	4429	2811	2635	2274	1459	2718	2537
TRINITY_DN1137_c1_g2	576	286	513	295	292	298	287	413	340	344	357	347	387	383	355	476	377	433	384	424	294	305	331	472
TRINITY_DN11370_c0_g1	8	27	33	66	26	12	0	4	1	1	8	7	4	4	2	10	21	8	14	31	11	12	24	27
TRINITY_DN11370_c1_g1	7	25	18	22	10	9	44	42	19	24	34	14	36	8	15	25	28	20	39	12	23	16	14	20
TRINITY_DN11371_c0_g1	77	55	75	88	87	32	95	128	67	115	62	74	46	46	53	89	54	72	67	64	49	39	79	71
TRINITY_DN11371_c0_g2	29	29	22	25	49	21	25	45	20	24	0	0	9	14	20	10	22	19	56	71	71	48	39	48
TRINITY_DN11371_c0_g3	10	5	11	6	0	1	12	20	14	8	0	0	9	6	18	27	11	12	6	12	0	0	0	0
TRINITY_DN11373_c0_g1	622	378	977	422	392	417	396	432	357	389	389	408	366	378	274	388	405	433	405	915	378	605	338	566
TRINITY_DN11373_c0_g2	88	418	44	603	616	19	834	680	409	448	326	309	526	625	434	771	829	553	542	115	406	26	443	71
TRINITY_DN11373_c1_g1	17	185	16	127	243	11	102	165	175	105	308	453	274	111	243	242	245	337	178	17	156	8	199	15
TRINITY_DN113741_c0_g1	0	1	4	1	4	0	4	15	0	0	0	0	0	0	1	0	0	0	0	0	0	0	0	0
TRINITY_DN11377_c0_g1	275	265	209	263	304	146	335	329	295	275	299	283	217	175	164	211	282	223	256	228	283	183	293	475
TRINITY_DN1138_c0_g1	1699	1030	1854	1109	1228	1316	1189	1490	1171	1107	1112	1370	1301	1439	1034	1198	1354	1444	1165	1689	1036	1081	1142	1384
TRINITY_DN11381_c0_g1	16	52	1	34	41	4	66	94	83	123	100	73	52	27	39	107	74	102	62	3	49	12	64	22
TRINITY_DN113812_c0_g1	0	8	1	16	16	1	0	10	15	108	3	5	4	5	10	36	18	19	24	1	6	0	4	0
TRINITY_DN11385_c1_g1	27	31	10	72	1	2	6	4	34	58	4	10	72	88	40	47	89	80	70	2	133	30	18	6
TRINITY_DN11387_c0_g1	1408	1255	2530	1094	1228	1135	1014	1379	860	939	838	796	1147	2141	1669	2178	1253	1663	1269	2135	840	1568	1037	1925
TRINITY_DN11388_c0_g1	978	991	999	1280	765	306	1139	534	1158	565	287	344	378	386	422	373	268	237	1204	386	925	225	1174	317
TRINITY_DN1139_c0_g1	3991	602	6513	572	563	2899	194	726	617	827	358	1139	212	2914	405	1918	299	1360	550	3852	292	5821	446	2903
TRINITY_DN1139_c1_g1	1993	712	2007	742	792	1257	925	1317	1016	966	1044	1029	1021	1105	992	1141	1215	1522	599	1924	423	745	662	1806
TRINITY_DN1139_c2_g1	185	47	388	71	126	232	18	115	25	85	17	130	31	438	64	319	31	196	37	105	43	767	54	524
TRINITY_DN11390_c0_g1	881	4102	473	4417	3814	251	3998	3744	4745	5319	4439	4575	3508	2362	1877	3747	4733	3207	4773	475	6828	485	3710	901
TRINITY_DN11391_c0_g1	78	90	94	131	240	38	13	19	32	24	606	675	290	275	20	37	321	353	91	67	103	51	22	35
TRINITY_DN113927_c0_g1	5	1	0	1	4	3	16	11	2	5	2	4	2	1	0	1	0	1	15	6	11	47	18	110
TRINITY_DN113929_c0_g1	6	6	9	4	6	2	6	8	5	1	6	6	17	11	10	6	8	6	4	8	9	5	15	16
TRINITY_DN11396_c0_g1	185	589	71	829	630	73	643	865	705	829	937	1148	678	701	483	966	714	847	783	196	1073	62	752	169
TRINITY_DN114_c1_g1	381	70	141	206	236	238	63	59	45	35	0	0	57	60	21	11	59	32	94	179	91	117	86	246
TRINITY_DN114_c2_g1	84	141	146	58	83	45	367	306	239	211	164	187	100	153	90	122	145	147	137	210	123	113	201	315
TRINITY_DN1140_c0_g1	54	569	52	481	585	21	532	585	445	404	474	450	955	266	408	744	773	565	569	60	803	26	533	126
TRINITY_DN11400_c0_g1	41	92	65	64	108	42	60	79	104	86	264	279	225	242	165	310	118	163	226	196	146	71	88	68
TRINITY_DN11401_c0_g1	1	23	76	2	14	32	13	10	0	0	0	0	21	40	10	5	6	7	1	23	5	16	5	7
TRINITY_DN11403_c0_g1	81	243	47	136	283	24	282	330	213	274	203	182	281	285	301	363	494	380	345	21	244	19	419	241
TRINITY_DN11404_c0_g1	9	33	1	31	49	0	134	194	139	211	166	174	1	3	85	175	155	303	3	2	28	35	73	201
TRINITY_DN11404_c1_g1	83	79	43	149	90	21	164	173	157	133	107	104	170	179	184	260	160	161	243	134	160	77	145	62
TRINITY_DN114053_c0_g1	3	1	2	2	0	1	0	0	0	0	0	0	6	12	0	0	0	0	0	0	0	0	0	0
TRINITY_DN11406_c0_g1	3	6	10	6	320	156	87	124	113	117	85	86	80	140	189	247	207	273	117	124	103	69	59	72
TRINITY_DN11408_c0_g1	0	2	0	4	6	1	25	48	30	44	7	6	2	5	3	2	3	6	0	0	0	1	2	3
TRINITY_DN11408_c0_g2	27	141	2	149	194	6	176	469	424	530	166	500	195	179	130	145	148	322	268	52	164	38	247	55
TRINITY_DN1141_c0_g1	1082	905	1084	1044	976	622	815	903	1075	983	1051	959	776	688	535	723	785	756	880	1375	995	1247	1021	847
TRINITY_DN11410_c0_g1	12	8	6	9	3	5	15	20	4	14	12	12	7	6	4	3	7	7	2	17	6	5	2	2
TRINITY_DN114100_c0_g2	0	0	0	0	1	0	3	3	1	0	3	3	0	0	0	0	0	0	4	3	0	0	0	0
TRINITY_DN11411_c0_g1	203	488	210	475	540	141	602	646	537	541	551	637	623	535	352	531	576	542	554	254	560	124	515	237
TRINITY_DN11411_c0_g3	3523	2402	3523	2697	2895	2080	3225	3931	2710	3078	2715	2885	2932	3485	2314	3379	3332	3259	2733	4123	2313	2430	2381	3317
TRINITY_DN114112_c0_g1	20	13	24	10	5	7	15	27	12	18	6	11	4	3	8	14	1	6	9	5	1	0	13	4
TRINITY_DN114127_c0_g1	0	0	0	0	0	0	13	11	11	19	9	4	0	0	0	0	0	0	0	0	0	0	0	0
TRINITY_DN11413_c1_g1	16	96	11	141	112	8	157	173	44	38	121	131	102	52	46	84	145	103	87	45	172	13	100	15
TRINITY_DN11414_c0_g1	1	61	1	82	60	0	992	682	263	142	1353	1838	150	58	155	171	257	106	122	13	1925	5	330	0
TRINITY_DN11416_c0_g1	87	76	91	83	65	50	49	118	90	134	58	73	74	91	61	98	72	105	70	93	70	60	60	60
TRINITY_DN114169_c0_g1	1	2	5	3	13	105	2	4	2	2	5	2	3	2	2	3	3	4	3	7	4	4	5	10
TRINITY_DN11417_c0_g1	1334	3974	85	2016	2579	227	4813	4474	4097	6020	4468	1986	3082	1600	1897	2343	2659	1175	4073	60	3502	23	4103	424
TRINITY_DN11419_c0_g1	528	773	390	804	764	205	974	1104	823	997	795	803	857	835	661	1046	893	961	839	432	869	276	827	535
TRINITY_DN11419_c1_g1	76	192	66	258	205	26	199	267	180	258	159	248	135	120	87	206	201	177	186	37	278	27	165	52
TRINITY_DN1142_c0_g1	2964	270	3165	303	401	1830	246	318	267	281	276	286	467	927	407	616	385	429	330	3349	350	1770	239	1736
TRINITY_DN11420_c0_g1	7	210	36	110	150	9	199	186	38	18	509	293	83	55	156	56	74	47	81	10	103	3	42	2
TRINITY_DN11421_c1_g1	0	10	0	0	0	0	8	17	13	11	12	20	3	5	0	0	0	0	26	3	34	2	0	0
TRINITY_DN11421_c1_g2	0	5	0	6	9	0	27	15	12	3	10	1	24	12	35	13	18	12	17	1	25	0	1	0
TRINITY_DN11422_c0_g1	65	244	20	471	239	15	311	461	510	499	312	411	273	267	163	506	281	458	436	68	648	25	234	54
TRINITY_DN11424_c0_g1	1026	794	294	1288	1153	255	880	1210	672	1089	812	1176	1021	1660	854	1390	1546	1741	813	916	938	647	767	975
TRINITY_DN11424_c2_g1	1	52	7	79	105	11	12	6	15	8	104	128	160	113	58	68	106	56	49	2	134	0	64	0
TRINITY_DN11426_c0_g3	6	63	1	117	71	1	84	104	151	153	157	130	50	57	24	43	127	122	109	21	93	17	76	5
TRINITY_DN114261_c0_g1	34	12	44	27	12	33	66	92	18	14	7	14	3	0	2	3	7	13	46	239	23	41	26	31
TRINITY_DN11429_c0_g1	49	39	52	109	145	31	42	39	85	72	19	12	74	42	92	92	63	45	99	167	221	94	40	17
TRINITY_DN11430_c0_g1	172	153	136	212	236	89	211	345	299	235	292	303	397	343	260	225	378	520	361	873	230	319	278	430
TRINITY_DN11431_c0_g1	1570	2452	1626	2544	2965	863	2753	3067	2859	2919	2985	3284	2660	2889	2104	4046	3127	3754	2538	1515	2888	1258	2368	1833
TRINITY_DN11431_c1_g1	2	91	0	102	101	2	37	48	126	54	69	100	144	29	42	56	54	59	69	3	128	0	62	1
TRINITY_DN11431_c1_g2	135	68	1	170	95	0	18	38	66	27	73	90	125	48	43	46	57	56	79	0	68	0	35	1
TRINITY_DN11433_c0_g1	57	238	6	808	685	5	6	11	8	0	24	44	172	179	238	218	299	103	1012	12	805	12	626	71
TRINITY_DN11433_c1_g1	753	339	806	489	444	474	461	600	503	525	569	525	417	551	321	486	612	648	357	660	649	675	411	697
TRINITY_DN11433_c5_g1	0	0	0	0	0	0	1	9	0	0	0	0	0	0	0	0	0	0	11	6	0	0	11	14
TRINITY_DN11436_c0_g1	275	244	327	332	329	131	306	305	318	291	368	427	282	296	223	364	351	338	337	207	422	110	246	157
TRINITY_DN11437_c0_g1	87	357	19	427	306	15	525	427	452	512	524	409	259	276	205	364	428	303	398	33	613	13	344	17
TRINITY_DN11439_c0_g1	26	0	0	114	33	0	0	0	0	0	0	0	0	0	0	0	0	0	63	2	10	0	19	3
TRINITY_DN11440_c3_g1	23	3	38	6	5	10	4	7	4	3	4	5	1	21	4	2	11	7	4	25	3	10	4	66
TRINITY_DN11441_c0_g1	5	32	20	7	48	11	0	1	15	12	1	1	6	5	2	0	2	1	16	10	4	1	26	13
TRINITY_DN11442_c0_g1	4	153	0	153	154	2	84	90	64	90	133	128	116	119	78	123	151	142	136	4	127	3	127	6
TRINITY_DN11443_c0_g1	72	37	2	18	23	1	76	86	115	113	172	81	188	130	94	107	190	216	47	7	55	46	152	43
TRINITY_DN114456_c0_g3	0	0	1	0	0	0	4	1	0	0	4	11	1	0	0	0	0	0	7	3	2	4	0	0
TRINITY_DN114456_c0_g4	0	1	21	3	1	7	7	11	0	5	6	18	7	4	3	7	5	8	2	9	0	6	0	4
TRINITY_DN11446_c0_g1	17	16	10	48	88	21	29	512	44	641	30	279	2	3	2	6	2	11	441	34	223	38	719	40
TRINITY_DN11448_c0_g1	71	32	10	71	71	10	11	10	14	17	21	29	54	55	79	99	119	52	33	23	82	7	8	23
TRINITY_DN11449_c0_g1	20	40	16	39	26	6	71	73	55	55	49	75	58	50	37	48	87	61	41	34	55	17	35	46
TRINITY_DN114498_c0_g1	86	55	61	83	60	44	94	82	97	91	110	113	151	140	99	106	195	151	120	129	73	52	112	205
TRINITY_DN114498_c0_g2	87	103	82	148	111	42	144	150	133	128	135	121	128	117	90	147	143	93	119	101	95	48	97	50
TRINITY_DN1145_c0_g1	3240	3733	3580	3678	3706	2379	3047	3896	3028	2588	2428	3038	3478	3280	2853	3891	3236	3429	3901	3123	3808	2161	3426	2855
TRINITY_DN114507_c0_g1	1	2	1	0	0	2	1	0	0	0	3	1	0	0	2	1	0	0	5	17	1	0	1	2
TRINITY_DN11452_c0_g1	1111	1618	1346	1702	1630	640	1364	1759	1461	1453	1477	1907	1474	1317	1213	1952	1801	2302	1624	1110	1626	890	1498	1148
TRINITY_DN11453_c0_g1	35	469	16	516	527	9	250	367	296	272	346	544	354	201	130	359	546	695	269	7	253	0	186	8
TRINITY_DN11455_c0_g1	3	232	10	133	197	8	142	160	156	126	174	117	109	32	89	117	147	154	91	19	80	8	62	16
TRINITY_DN11456_c0_g1	16	33	15	25	46	10	45	28	35	25	34	38	34	20	36	35	44	39	32	16	32	14	29	25
TRINITY_DN11457_c0_g1	20	23	16	64	34	13	27	28	0	0	0	0	0	0	16	25	3	0	29	10	39	5	57	27
TRINITY_DN11458_c0_g1	112	126	69	172	141	66	209	268	176	216	184	230	173	251	76	133	155	151	207	169	209	53	180	138
TRINITY_DN11459_c0_g1	31	32	30	36	45	12	0	0	0	0	0	0	12	23	0	0	0	1	25	17	24	14	12	21
TRINITY_DN11460_c0_g1	250	361	333	307	438	178	401	628	354	438	321	546	425	569	320	769	330	512	376	341	535	252	386	135
TRINITY_DN11460_c1_g1	472	734	406	816	831	236	1006	1133	867	1090	775	1052	879	818	537	939	897	938	684	381	692	251	574	403
TRINITY_DN11461_c0_g2	107	108	68	117	110	47	199	217	183	198	103	125	114	118	49	73	141	120	99	126	140	89	98	106
TRINITY_DN114625_c0_g1	5	1	2	5	5	7	2	2	1	0	5	0	1	0	1	0	1	0	0	0	3	6	0	20
TRINITY_DN11465_c0_g1	0	3	2	0	3	1	464	477	622	704	661	753	14	14	19	34	7	6	3	1	5	0	0	1
TRINITY_DN11466_c0_g1	22	21	30	15	13	17	6	28	18	10	14	8	15	16	19	18	18	22	22	22	18	7	16	11
TRINITY_DN11468_c0_g1	53	95	49	116	108	26	74	67	78	89	92	113	66	69	53	79	79	66	89	28	113	21	58	33
TRINITY_DN1147_c1_g1	153	509	151	478	497	118	599	591	557	645	648	508	760	1157	541	779	927	742	408	57	768	251	540	105
TRINITY_DN1147_c2_g1	103	380	74	556	461	37	262	214	405	259	191	232	354	202	424	298	259	193	470	130	430	32	292	71
TRINITY_DN11470_c0_g1	351	98	761	76	66	336	45	84	59	65	60	106	27	46	21	79	23	121	245	1342	227	636	68	2043
TRINITY_DN114706_c0_g1	1	0	0	1	0	2	2	0	2	0	1	2	0	0	0	1	0	0	0	9	0	0	0	1
TRINITY_DN11471_c0_g1	87	100	162	122	83	123	31	194	24	67	37	77	39	188	18	316	15	678	95	212	74	76	31	5
TRINITY_DN11473_c0_g1	144	303	240	242	810	320	0	1	593	564	0	4	680	510	343	405	498	415	650	527	519	288	397	381
TRINITY_DN11477_c0_g1	245	0	1	434	372	91	0	0	0	0	0	0	0	0	0	0	0	0	0	0	0	0	0	0
TRINITY_DN11479_c0_g1	22	21	19	33	26	21	46	68	23	37	42	26	8	14	20	95	21	44	9	20	20	19	19	42
TRINITY_DN1148_c0_g1	259	997	188	1450	1238	154	1138	1678	1232	1521	1235	1820	920	995	732	1953	1234	1612	1378	366	1938	172	1025	264
TRINITY_DN11480_c0_g1	143	101	113	242	218	64	306	284	200	176	379	587	451	627	150	233	363	336	274	163	384	143	182	167
TRINITY_DN11481_c0_g1	0	0	0	0	0	0	108	129	86	99	16	20	86	111	138	335	0	1	108	77	83	64	23	0
TRINITY_DN11483_c0_g1	1009	1626	1003	1441	1391	558	1158	1378	1313	1225	1242	1577	1064	969	843	1974	1232	1826	1040	616	1461	746	1188	1418
TRINITY_DN11486_c0_g1	72	319	85	221	501	57	224	339	385	275	231	318	1594	591	535	446	500	488	148	33	18	1	150	75
TRINITY_DN114881_c0_g1	0	18	17	1	31	10	2	1	4	6	0	0	0	2	0	1	1	0	1	0	0	0	2	0
TRINITY_DN11489_c0_g1	16	291	4	386	258	2	487	502	1048	682	96	122	63	78	89	180	188	238	450	33	286	1	94	1
TRINITY_DN114896_c0_g1	1	13	0	1	6	0	2	6	1	0	0	3	1	0	0	1	0	1	3	0	5	0	2	0
TRINITY_DN1149_c0_g1	519	200	545	212	196	288	168	229	161	173	129	182	205	359	122	176	202	195	188	472	129	251	230	327
TRINITY_DN11490_c0_g3	0	0	0	0	42	24	1	0	0	0	0	0	0	0	0	0	0	0	0	1	0	0	0	2
TRINITY_DN11491_c0_g1	28	46	15	55	66	31	72	95	76	81	69	55	115	146	32	56	64	64	63	29	47	20	73	65
TRINITY_DN11491_c0_g2	68	154	42	154	133	12	146	188	137	167	125	164	166	196	124	214	162	199	53	19	93	5	72	46
TRINITY_DN11491_c1_g1	67	118	96	115	147	57	222	313	198	228	183	286	118	132	55	100	75	77	155	80	117	49	118	101
TRINITY_DN11493_c0_g1	21	56	52	20	28	13	80	103	42	49	24	40	52	65	25	38	77	109	101	89	81	42	47	47
TRINITY_DN11493_c1_g1	3	58	2	45	44	1	14	26	8	6	7	8	29	19	24	46	14	5	14	1	28	1	8	0
TRINITY_DN114945_c0_g2	5	6	6	3	4	2	1	1	0	0	3	2	3	0	0	0	0	0	7	11	4	1	3	6
TRINITY_DN11495_c0_g1	307	275	267	307	307	136	343	405	298	323	298	286	234	270	216	307	292	366	200	172	211	142	249	171
TRINITY_DN11498_c0_g1	4	22	3	6	36	1	32	28	26	24	57	38	13	12	8	18	24	20	7	1	15	2	25	6
TRINITY_DN11499_c0_g1	446	67	599	103	154	151	108	159	45	94	128	116	138	482	145	143	261	319	56	1409	106	850	43	558
TRINITY_DN1150_c0_g2	1301	272	1500	507	390	735	390	531	332	340	339	422	578	945	302	467	584	673	313	1153	238	805	304	922
TRINITY_DN1150_c0_g4	1108	757	1065	811	781	720	697	916	780	722	591	766	660	727	644	823	803	965	812	851	757	707	701	940
TRINITY_DN1150_c1_g1	531	905	477	1171	1107	277	1109	1334	1155	1187	1062	1216	1020	906	742	1454	1328	1486	1083	560	1234	358	976	670
TRINITY_DN1150_c2_g1	21	84	10	128	121	2	141	151	143	136	126	130	94	81	59	81	112	101	127	5	125	4	134	16
TRINITY_DN11504_c0_g1	1303	22	1106	37	52	452	76	171	118	153	130	108	77	194	38	53	162	110	16	178	60	1306	29	213
TRINITY_DN11505_c0_g1	78	3985	26	2978	3098	24	1185	2996	593	425	482	927	1254	1049	328	640	213	180	1390	28	1280	34	173	14
TRINITY_DN11506_c0_g1	684	391	550	549	480	322	459	613	438	456	379	432	118	136	231	401	287	281	618	570	406	269	534	513
TRINITY_DN11508_c0_g1	18	5	1	6	10	3	4	4	12	0	13	23	42	8	17	1	3	8	3	2	10	0	2	0
TRINITY_DN115087_c0_g1	11	6	23	15	35	24	50	69	18	37	45	61	45	43	78	134	15	26	17	16	6	0	24	49
TRINITY_DN11509_c0_g1	9	6	1	18	19	5	42	50	84	88	37	64	19	25	0	0	1	0	6	2	4	2	33	5
TRINITY_DN1151_c0_g1	877	661	923	764	741	443	727	876	765	763	585	671	647	693	529	773	683	772	773	745	785	471	688	747
TRINITY_DN11512_c0_g1	236	139	112	174	131	53	206	144	103	167	226	79	166	123	63	75	247	107	109	97	143	170	121	188
TRINITY_DN11513_c0_g1	255	305	195	368	326	123	256	312	226	190	208	268	215	290	197	342	256	346	253	182	324	135	195	185
TRINITY_DN115136_c0_g1	0	4	5	0	7	15	0	0	0	0	0	0	0	0	8	6	16	2	0	0	0	0	0	0
TRINITY_DN115154_c0_g1	2	0	0	6	4	6	0	10	0	1	0	0	1	1	0	1	0	2	0	0	0	1	0	0
TRINITY_DN11516_c0_g1	304	285	420	283	291	190	350	396	281	287	299	268	389	444	271	399	278	313	339	324	287	256	281	291
TRINITY_DN11516_c1_g2	42	0	0	23	0	1	0	0	0	0	0	0	30	22	22	27	8	7	31	20	9	4	6	7
TRINITY_DN115182_c0_g1	46	80	105	40	0	18	0	0	0	0	0	1	0	0	33	67	1	0	0	0	0	0	0	0
TRINITY_DN115187_c0_g1	0	0	0	0	0	0	12	6	1	0	0	0	0	0	0	0	0	0	0	0	0	1	0	0
TRINITY_DN11519_c0_g1	1263	1136	1263	1488	1236	765	1058	1301	1100	1097	1104	1249	1352	1512	950	1626	1656	1808	1228	1157	1199	799	1255	1024
TRINITY_DN1152_c0_g1	1042	1386	997	1983	1577	543	1462	1859	1450	1192	695	1005	1865	1678	1387	2166	1390	1596	1710	1092	1810	704	1410	847
TRINITY_DN11520_c0_g1	49	36	144	26	19	75	237	343	129	198	178	140	28	38	38	87	45	32	13	37	7	26	11	41
TRINITY_DN11521_c0_g1	12	89	6	31	97	10	682	505	736	543	437	346	84	36	56	19	83	30	63	14	74	10	39	4
TRINITY_DN11522_c0_g1	549	772	423	1034	938	200	782	1002	745	956	761	963	834	810	621	1231	845	970	727	445	771	284	793	438
TRINITY_DN11523_c0_g1	1009	317	929	464	205	461	160	204	115	143	165	130	132	190	165	283	236	298	118	307	238	412	152	286
TRINITY_DN115230_c0_g1	42	53	44	73	53	22	55	63	55	69	57	71	87	130	40	70	147	115	55	41	66	20	67	26
TRINITY_DN11524_c0_g1	328	209	150	460	391	127	250	315	286	232	214	254	181	222	103	185	194	191	242	127	249	114	235	113
TRINITY_DN11525_c0_g1	168	97	231	126	45	101	17	8	20	3	17	9	27	25	41	40	13	26	40	265	70	235	24	302
TRINITY_DN11525_c1_g1	59	135	48	157	227	23	116	194	135	195	122	146	99	147	109	224	153	215	184	41	194	32	196	72
TRINITY_DN11526_c0_g3	13	24	21	12	22	12	214	230	88	98	66	62	59	56	17	36	42	32	16	15	11	6	8	5
TRINITY_DN115298_c0_g1	172	56	204	96	107	160	628	638	168	136	394	420	25	35	13	16	47	54	121	527	81	139	3	1
TRINITY_DN1153_c0_g1	198	184	164	267	252	108	277	362	279	268	325	384	255	237	181	230	323	307	373	219	290	132	276	241
TRINITY_DN1153_c0_g2	292	465	283	573	666	101	682	745	478	472	504	652	712	555	429	624	712	835	583	266	740	221	588	402
TRINITY_DN11531_c0_g1	287	1867	3452	109	2610	2335	664	625	372	215	400	383	2296	3000	1173	1752	1813	2316	454	1059	1102	1905	2249	5811
TRINITY_DN11532_c0_g2	779	251	562	367	345	356	228	227	269	176	293	232	316	409	263	194	693	580	122	432	127	318	258	524
TRINITY_DN11533_c0_g1	2	192	4	172	161	3	51	82	149	45	125	149	211	44	70	133	172	168	214	8	177	2	80	4
TRINITY_DN115332_c0_g2	1	3	0	1	4	0	0	1	3	5	2	1	5	5	3	1	6	1	5	3	2	0	2	3
TRINITY_DN11534_c0_g1	19	63	5	56	96	8	63	122	69	99	65	93	58	63	50	113	69	88	68	26	82	3	85	38
TRINITY_DN11535_c0_g1	26	111	9	116	26	10	375	413	362	287	98	115	342	243	168	216	303	335	121	40	302	39	288	108
TRINITY_DN11536_c0_g1	71	162	9	255	154	11	273	278	230	237	284	209	170	173	134	196	369	202	183	29	196	7	229	103
TRINITY_DN115389_c0_g1	5	10	5	2	8	7	72	85	74	61	30	79	49	53	27	25	28	41	26	19	33	14	18	14
TRINITY_DN11539_c0_g1	1	23	0	14	15	0	21	31	25	23	30	26	12	6	8	14	9	3	17	1	4	0	20	0
TRINITY_DN115394_c0_g1	2	9	2	14	6	2	2	2	2	14	1	7	4	4	0	8	5	7	1	2	1	4	2	0
TRINITY_DN1154_c0_g1	708	630	325	776	736	213	757	1103	809	840	644	949	741	782	636	989	862	1123	758	507	691	437	641	486
TRINITY_DN1154_c1_g1	76	242	15	305	307	23	496	524	351	524	503	291	296	553	246	363	400	295	267	42	266	37	266	196
TRINITY_DN1154_c2_g2	1811	1742	1845	1801	1804	1082	1803	2607	1754	1956	1700	1926	1542	1667	1202	2452	1863	2290	1910	1691	1750	1204	1712	1928
TRINITY_DN1154_c3_g1	213	291	188	172	373	77	31	57	40	27	42	56	93	59	44	46	53	66	282	280	304	127	136	263
TRINITY_DN1154_c4_g1	8	3	2	5	3	1	17	20	14	16	19	23	2	1	4	0	3	3	6	6	3	1	3	5
TRINITY_DN11544_c0_g2	31	22	11	18	21	6	8	5	23	22	13	21	31	22	16	13	23	14	9	14	7	17	33	23
TRINITY_DN11546_c0_g1	58	121	35	186	179	27	161	160	179	129	216	247	163	167	102	156	200	175	129	57	259	35	177	95
TRINITY_DN11547_c0_g1	30	0	6	12	14	20	69	83	68	70	50	36	6	12	2	0	11	6	10	16	0	2	11	47
TRINITY_DN11548_c0_g1	2	76	0	118	158	2	119	103	71	66	124	161	96	89	85	114	147	92	113	2	106	0	77	0
TRINITY_DN11548_c0_g2	13	216	3	365	374	9	361	284	201	202	350	551	266	261	208	306	390	283	307	5	414	1	284	5
TRINITY_DN115483_c0_g1	5	10	6	8	4	0	7	17	6	19	5	1	2	11	5	5	7	7	9	0	6	2	19	7
TRINITY_DN11549_c0_g1	2581	2566	2413	3089	2768	1237	2031	2390	2931	2474	2318	2494	2023	2041	1876	2576	2629	2560	2677	2364	2846	1856	2930	2780
TRINITY_DN1155_c0_g1	108	157	34	158	124	33	303	252	237	233	246	221	220	202	164	214	235	202	184	124	233	74	221	225
TRINITY_DN11552_c0_g1	110	27	43	82	46	32	328	428	114	113	292	349	84	58	38	75	68	83	96	134	231	197	62	81
TRINITY_DN11552_c0_g2	136	411	78	550	542	56	560	693	655	672	730	814	655	915	385	628	729	745	515	100	530	113	533	159
TRINITY_DN115520_c0_g1	0	27	46	0	0	6	22	34	0	0	0	0	0	1	9	4	0	0	30	7	12	26	0	4
TRINITY_DN11553_c0_g1	1018	644	336	908	759	231	714	856	655	743	771	794	633	902	527	819	868	895	873	577	845	364	535	501
TRINITY_DN11555_c0_g1	150	322	217	288	234	105	174	219	193	217	296	351	207	166	110	233	212	239	420	187	689	145	330	207
TRINITY_DN115558_c0_g1	0	3	1	2	10	3	14	5	9	13	12	9	0	0	0	0	3	2	10	5	1	0	15	24
TRINITY_DN115567_c0_g1	1	1	0	1	0	1	0	7	7	5	1	6	5	2	3	2	4	1	4	1	8	0	3	1
TRINITY_DN115567_c0_g2	0	2	0	0	0	0	1	5	1	3	3	2	5	0	1	5	1	3	1	0	2	1	1	1
TRINITY_DN11557_c0_g1	4	25	3	18	17	0	24	30	25	25	23	30	19	5	21	34	30	18	20	1	40	0	22	1
TRINITY_DN115572_c0_g1	0	0	0	0	0	0	0	0	0	0	0	0	0	0	0	0	0	0	3	21	0	2	0	0
TRINITY_DN11558_c1_g1	892	120	268	131	84	338	136	96	108	89	107	119	75	116	100	143	168	143	71	299	123	345	75	400
TRINITY_DN115586_c1_g1	0	0	0	0	0	0	0	0	0	0	0	0	0	0	0	0	1	4	10	9	0	0	3	3
TRINITY_DN11559_c0_g1	267	558	109	386	456	104	566	444	790	645	567	446	647	609	313	410	610	443	605	82	608	67	333	128
TRINITY_DN1156_c0_g2	9853	4014	3346	5165	4375	2636	3258	5124	4021	3584	2637	3232	7051	7657	5201	7809	6540	11860	4811	4081	4776	3785	3482	4222
TRINITY_DN1156_c0_g3	211	231	685	100	283	460	847	909	737	632	508	412	11	15	486	423	233	234	506	1085	847	1209	829	1979
TRINITY_DN115606_c0_g1	516	1106	190	1492	1376	167	2661	1123	1326	702	1629	733	674	586	0	1	909	583	1440	423	2098	68	1991	76
TRINITY_DN11562_c0_g1	559	936	318	1105	1129	189	1023	1054	1122	1010	1082	1124	1120	856	765	1015	1140	981	1107	391	1266	263	987	482
TRINITY_DN11563_c0_g1	218	260	254	252	232	102	239	288	276	288	202	242	204	240	158	298	263	388	251	224	251	160	293	236
TRINITY_DN11564_c0_g1	95	92	60	124	128	54	116	148	95	159	94	77	104	135	78	134	137	136	92	100	75	37	97	71
TRINITY_DN11565_c1_g1	0	180	5	64	38	5	84	58	207	83	32	41	48	50	77	148	21	70	95	3	0	1	225	4
TRINITY_DN115652_c0_g1	0	0	3	0	2	2	13	9	3	8	0	5	0	0	3	4	0	2	5	6	3	0	2	1
TRINITY_DN11566_c0_g1	371	322	369	381	444	130	424	510	369	364	320	342	369	565	310	516	447	445	383	282	441	272	353	316
TRINITY_DN115675_c0_g1	214	237	175	344	285	137	364	332	425	433	426	448	243	248	138	230	196	186	284	172	296	121	244	164
TRINITY_DN11568_c0_g1	107	88	61	134	110	38	67	61	27	10	26	20	160	88	49	52	216	152	99	107	50	5	53	37
TRINITY_DN11568_c1_g1	5	12	1	6	0	0	0	0	0	0	0	1	24	11	21	11	20	21	9	5	16	2	0	0
TRINITY_DN11568_c1_g2	0	0	0	1	8	7	0	0	0	0	0	0	4	0	1	0	2	0	3	0	2	0	6	2
TRINITY_DN11569_c0_g1	45	62	29	42	50	21	90	87	65	60	84	88	38	43	47	51	16	17	32	30	49	18	31	23
TRINITY_DN11569_c1_g1	6	4	2	7	7	6	28	18	25	17	21	19	8	9	8	17	9	9	13	12	21	6	10	11
TRINITY_DN1157_c0_g1	1344	2397	1457	2250	2335	743	1725	2362	2362	2161	1985	2465	2333	2438	1705	3393	2414	2837	2581	1628	2650	1250	2584	1842
TRINITY_DN11571_c0_g2	14	9	0	23	40	0	77	126	132	78	133	191	52	49	23	28	13	13	0	0	3	0	9	1
TRINITY_DN11571_c3_g1	0	10	0	0	13	0	0	0	0	0	0	0	8	20	5	30	1	0	0	0	0	0	19	3
TRINITY_DN11575_c1_g1	1336	1327	86	2024	1852	119	1232	1295	2569	2335	352	255	2211	2279	318	436	176	93	136	26	1344	16	1747	83
TRINITY_DN11578_c0_g1	1313	2283	2613	2640	2191	681	1554	952	1343	657	1297	1263	2526	1538	2739	2024	2291	2684	2972	3527	2044	2132	1824	1262
TRINITY_DN11579_c0_g1	710	488	415	891	1883	668	31	29	40	26	0	0	0	0	0	0	29	0	147	82	100	48	715	596
TRINITY_DN11579_c2_g1	6	3	4	4	3	2	0	0	0	0	0	0	2	8	0	0	0	1	0	0	0	2	0	2
TRINITY_DN1158_c0_g1	4236	1280	3663	1395	1254	2379	1149	1851	1214	1323	1089	1189	1337	2105	1084	1685	1491	2181	1496	3728	1191	2580	1393	3295
TRINITY_DN11580_c0_g1	233	252	207	257	259	114	300	330	252	270	291	229	232	301	228	240	261	281	251	201	328	170	274	273
TRINITY_DN11581_c0_g2	268	422	557	452	377	182	389	622	381	336	258	436	110	108	145	215	47	77	328	381	339	380	187	205
TRINITY_DN11582_c1_g1	72	175	141	102	184	69	90	107	78	108	151	169	63	88	54	97	108	103	75	47	104	69	48	7
TRINITY_DN11583_c0_g2	174	212	117	238	224	60	198	209	199	190	143	186	231	287	144	247	264	317	201	161	202	74	195	154
TRINITY_DN11584_c0_g1	961	1144	1050	1219	1512	521	1067	1239	1620	1074	1053	1223	1325	1169	1002	1083	1133	1426	811	404	919	303	787	414
TRINITY_DN115854_c0_g2	1	4	1	7	2	0	7	6	1	5	5	5	1	7	3	3	2	6	6	2	1	1	1	0
TRINITY_DN11587_c0_g1	139	55	48	188	59	29	4	4	0	3	1	7	0	1	0	0	3	0	1	0	91	43	149	182
TRINITY_DN11588_c0_g1	76	20	11	43	82	61	80	132	107	131	15	20	41	64	164	429	67	34	97	87	96	63	40	9
TRINITY_DN11589_c0_g1	7	10	3	23	14	4	0	0	0	0	0	0	15	15	11	17	1	0	2	0	9	3	14	6
TRINITY_DN1159_c0_g1	188	408	557	1015	719	70	970	779	855	751	1121	1154	741	738	239	466	1273	1118	860	534	638	292	746	1469
TRINITY_DN11590_c0_g1	117	407	18	339	405	30	1004	901	795	918	824	547	421	494	370	505	623	433	483	103	526	35	464	144
TRINITY_DN115905_c0_g1	0	2	0	1	1	0	1	6	5	4	3	2	1	0	6	3	0	2	0	0	6	0	3	1
TRINITY_DN115915_c0_g1	131	163	102	150	202	50	179	224	128	165	117	118	178	202	104	186	230	240	121	99	117	51	153	101
TRINITY_DN115915_c1_g1	35	67	80	47	40	17	62	58	43	29	48	66	32	26	30	53	58	59	30	28	58	46	26	20
TRINITY_DN11592_c0_g1	4345	320	1129	651	361	1016	287	437	184	171	250	379	279	945	151	115	520	369	244	1244	179	700	256	2792
TRINITY_DN11592_c0_g2	80	1	27	3	4	24	3	3	19	12	0	1	0	0	0	0	0	0	1	1	0	0	0	1
TRINITY_DN11593_c0_g1	965	2573	953	2664	2619	427	1964	2516	3003	2233	2417	3353	2678	1723	1610	1996	2246	2502	3141	757	3422	569	2420	807
TRINITY_DN11593_c0_g2	320	944	125	1374	1204	94	1001	1054	1561	891	1210	1646	1748	725	796	867	1224	1133	1397	225	1728	170	1314	284
TRINITY_DN11597_c1_g1	0	0	0	0	0	0	79	102	90	86	0	0	39	36	0	0	40	40	91	48	140	23	71	26
TRINITY_DN11597_c1_g2	2	4	13	7	5	4	8	5	4	5	9	8	9	9	1	1	3	3	8	8	5	15	3	40
TRINITY_DN115979_c0_g1	4	4	3	9	15	2	10	14	11	18	14	9	7	25	25	55	35	48	16	8	17	2	6	1
TRINITY_DN116_c0_g1	966	405	1072	556	536	661	249	379	445	331	385	553	480	406	292	429	489	561	574	1073	537	329	334	277
TRINITY_DN116_c0_g2	1265	207	694	299	253	400	385	584	399	506	366	407	291	521	207	346	377	339	246	831	281	418	327	1306
TRINITY_DN116_c1_g1	1732	297	392	209	348	570	4351	4046	4565	3842	2249	1969	1406	1378	1617	1326	2674	1601	1510	481	1432	513	1891	1884
TRINITY_DN116_c5_g1	9	10	19	7	9	7	84	88	23	31	26	13	10	13	4	4	28	13	4	31	15	25	6	71
TRINITY_DN1160_c0_g1	471	427	606	473	132	141	473	575	408	448	76	82	275	394	281	421	416	387	865	874	581	334	211	241
TRINITY_DN1160_c0_g2	2033	1682	1016	2158	1986	632	959	1327	954	772	964	1182	2501	2689	1489	1745	1651	1900	1438	887	1232	657	1301	951
TRINITY_DN11603_c0_g2	162	51	17	743	288	86	64	42	74	32	79	119	22	26	22	28	53	36	382	212	457	107	197	84
TRINITY_DN11604_c0_g1	31	17	173	12	10	108	3	2	2	2	2	1	1	5	1	1	5	2	1	2	1	3	0	2
TRINITY_DN116059_c0_g1	8	2	10	3	5	3	0	0	0	0	8	3	14	22	4	0	12	3	0	0	0	0	9	13
TRINITY_DN11606_c0_g2	0	0	0	0	0	0	0	0	0	0	0	0	1	0	0	0	0	1	4	70	1	14	0	0
TRINITY_DN11609_c0_g1	175	260	151	305	379	72	483	603	389	383	357	427	445	400	338	658	349	437	303	188	317	132	314	157
TRINITY_DN1161_c0_g1	253	252	276	278	318	227	364	376	387	352	325	325	284	324	227	280	293	322	306	234	354	182	279	214
TRINITY_DN1161_c1_g1	310	192	171	361	321	207	647	648	457	522	493	439	303	483	225	291	553	509	126	65	202	50	287	455
TRINITY_DN1161_c1_g2	26	90	123	14	74	24	464	739	291	319	507	582	165	201	236	348	2	3	174	178	380	234	155	196
TRINITY_DN1161_c2_g1	386	534	281	750	769	176	740	991	650	774	691	826	647	591	448	858	814	903	733	383	659	153	450	288
TRINITY_DN11612_c0_g1	2015	910	2261	1141	1144	1078	621	831	602	673	680	841	770	824	697	1061	753	890	893	1752	844	1279	838	1156
TRINITY_DN11612_c2_g1	28	124	19	147	131	13	128	153	125	134	130	183	113	113	82	182	169	139	138	24	155	14	115	29
TRINITY_DN116123_c0_g3	26	0	22	0	1	47	0	8	1	6	0	3	0	8	0	8	0	10	0	35	0	13	0	5
TRINITY_DN11614_c0_g1	56	71	54	123	75	26	66	85	82	94	85	120	76	49	61	91	106	108	127	104	111	66	94	84
TRINITY_DN11617_c0_g1	69	292	18	385	428	21	759	610	564	564	424	295	352	250	311	242	396	207	515	57	475	40	446	218
TRINITY_DN11618_c0_g1	4	10	6	20	19	5	265	264	152	137	50	48	11	7	8	18	16	10	14	9	18	7	8	0
TRINITY_DN11618_c2_g1	269	221	190	283	302	119	256	277	251	249	171	220	227	239	156	327	256	237	303	1095	360	338	219	286
TRINITY_DN11620_c0_g1	4	7	2	4	46	11	14	23	99	83	177	182	177	208	187	208	116	79	15	0	7	3	22	23
TRINITY_DN11621_c0_g1	14	59	14	115	89	9	203	206	198	130	244	247	126	75	88	88	113	75	45	31	46	3	45	15
TRINITY_DN116227_c0_g1	36	51	143	19	34	93	49	59	42	33	30	26	12	38	9	4	1	12	11	66	37	15	31	72
TRINITY_DN116227_c3_g1	40	5	19	10	4	14	8	5	6	9	6	2	19	3	26	10	8	3	10	36	5	7	5	20
TRINITY_DN11623_c0_g1	663	668	1448	587	528	1138	383	400	487	396	365	436	578	755	465	370	564	549	429	1281	498	541	494	686
TRINITY_DN11623_c1_g1	62	102	22	179	94	35	156	290	275	164	106	240	384	126	347	527	336	758	437	52	186	61	224	24
TRINITY_DN11625_c0_g1	326	161	417	144	146	191	167	254	158	191	153	143	249	268	139	211	212	270	203	500	123	199	141	261
TRINITY_DN11626_c0_g1	737	635	642	721	671	486	617	794	682	740	693	696	899	851	535	848	794	819	707	698	761	503	690	599
TRINITY_DN11627_c0_g1	22	209	13	38	99	8	489	1271	646	602	530	913	321	157	1377	615	185	179	281	185	109	42	129	73
TRINITY_DN11628_c0_g1	1090	1049	1132	1042	1065	514	1177	1399	1018	1253	1022	1166	1032	1411	902	1303	1277	1128	1162	1046	1124	657	1092	1119
TRINITY_DN11629_c0_g1	68	237	30	180	285	31	331	253	306	245	196	120	183	135	187	164	157	81	260	46	241	33	248	75
TRINITY_DN11630_c0_g1	46	137	10	190	169	18	174	192	171	179	182	190	189	171	115	231	190	174	184	19	298	20	149	49
TRINITY_DN11631_c0_g1	3698	3362	2827	3811	3585	1434	4033	4606	3612	3750	3236	3567	3637	3816	2606	3933	4265	4465	3896	2523	3424	1583	3334	2754
TRINITY_DN11632_c0_g1	70	277	64	345	320	58	439	376	343	393	509	460	468	279	294	343	444	303	285	40	413	60	330	80
TRINITY_DN116323_c0_g1	42	12	4	9	6	2	0	0	2	0	0	0	19	2	0	0	6	8	0	2	0	0	2	7
TRINITY_DN11633_c0_g1	265	30	39	57	42	20	37	54	30	37	30	35	161	217	141	219	118	101	57	81	174	136	85	105
TRINITY_DN11634_c0_g1	435	637	244	695	743	107	774	872	741	856	694	938	637	589	530	992	824	778	1002	439	900	259	810	572
TRINITY_DN11634_c1_g1	21	5	5	36	26	6	13	7	24	14	32	36	87	64	51	40	32	21	4	0	32	7	46	30
TRINITY_DN11635_c0_g1	3359	832	1223	998	685	983	471	505	694	533	471	528	479	662	388	640	577	840	546	912	605	529	517	790
TRINITY_DN11636_c0_g1	134	36	88	100	53	79	72	87	50	49	68	63	21	34	23	20	42	30	49	96	38	33	33	36
TRINITY_DN11637_c0_g1	14	52	10	52	61	4	118	102	105	99	81	92	55	91	42	64	82	76	62	18	96	7	54	25
TRINITY_DN11637_c0_g2	79	151	97	160	240	48	245	265	193	220	211	228	175	190	134	212	171	162	209	120	109	19	186	98
TRINITY_DN11638_c0_g1	300	259	218	327	276	106	303	342	315	339	326	324	307	346	208	317	324	340	312	201	351	152	301	281
TRINITY_DN116388_c0_g1	1	2	1	5	7	1	8	8	3	3	3	6	6	4	4	5	6	6	4	1	5	0	3	4
TRINITY_DN116391_c0_g1	0	0	0	0	0	0	4	2	0	1	3	1	0	0	0	0	2	5	0	3	2	0	0	0
TRINITY_DN1164_c0_g1	31	24	3	230	79	0	0	0	0	0	0	1	121	73	17	53	142	133	182	10	287	8	151	10
TRINITY_DN1164_c0_g2	5	6	9	16	10	0	26	42	49	45	10	3	12	23	8	36	11	26	19	5	10	9	11	1
TRINITY_DN11640_c0_g1	119	317	132	264	335	52	349	492	394	527	339	463	300	287	206	400	334	305	217	82	302	170	232	154
TRINITY_DN11642_c0_g1	417	59	231	75	47	100	112	109	74	125	54	73	44	64	37	57	95	71	73	128	61	136	64	253
TRINITY_DN116428_c0_g1	0	0	0	1	1	0	4	6	2	0	1	0	6	9	1	0	7	5	2	0	0	2	0	0
TRINITY_DN11644_c0_g1	1105	1449	1141	1840	1667	555	1589	2419	1810	1966	1654	2083	1382	1382	1275	2214	1329	1943	1731	986	1749	776	1557	940
TRINITY_DN11644_c1_g1	4656	1040	3557	1272	1197	1808	1360	1829	1464	1505	1309	1392	1602	3865	1024	1220	1803	1906	1434	3436	1149	3436	1210	2119
TRINITY_DN11644_c2_g1	37	19	27	17	22	16	24	51	26	21	28	35	22	35	28	38	24	39	23	23	16	18	14	13
TRINITY_DN11645_c0_g1	1111	855	973	988	1051	570	1225	1289	1014	1128	1119	1012	1041	1077	799	1042	1259	1216	836	926	867	736	895	1188
TRINITY_DN11648_c0_g1	179	226	156	297	256	69	235	325	274	239	165	183	324	336	294	488	363	600	386	171	273	99	278	128
TRINITY_DN11649_c0_g1	90	260	63	332	362	38	554	710	552	560	566	707	334	326	174	364	261	269	450	196	406	64	509	230
TRINITY_DN11650_c0_g1	23	110	2	142	126	2	180	175	146	202	191	169	140	106	77	115	179	130	134	6	162	5	112	20
TRINITY_DN11651_c0_g1	71	347	25	319	499	35	142	129	298	128	147	166	547	185	486	306	236	289	1039	82	288	20	1114	39
TRINITY_DN11651_c1_g1	61	271	17	354	349	16	298	398	405	523	339	297	244	170	111	231	320	334	323	90	499	74	409	145
TRINITY_DN11653_c0_g1	52	189	9	278	199	8	194	240	179	300	243	286	161	200	104	243	269	215	178	14	303	4	160	15
TRINITY_DN11655_c0_g1	10	0	0	4	21	1	57	88	80	65	25	67	126	251	88	58	50	109	0	0	0	0	9	12
TRINITY_DN11656_c0_g1	2639	908	2384	1018	868	910	458	654	659	903	832	1015	1020	2238	752	1141	1389	1737	882	2137	810	1958	1273	2114
TRINITY_DN11657_c0_g1	427	157	27	342	119	14	78	200	161	191	222	213	129	129	136	293	83	165	115	25	155	18	89	79
TRINITY_DN11659_c0_g1	213	369	443	368	320	157	787	638	564	457	304	302	218	182	201	236	271	299	286	295	472	170	321	307
TRINITY_DN11660_c0_g1	3392	3417	2995	4340	3431	1645	3271	3642	3962	3499	3092	3445	2587	2060	2675	4249	3416	4490	3648	2393	3675	1437	3057	2838
TRINITY_DN11662_c0_g1	37	77	40	99	94	16	95	94	99	79	96	83	78	71	41	92	89	132	82	29	88	30	83	45
TRINITY_DN11663_c0_g1	136	63	39	113	92	35	182	199	128	116	125	152	4	1	1	3	77	127	71	114	69	56	95	126
TRINITY_DN116642_c0_g1	0	1	0	0	0	1	6	0	1	1	1	1	0	0	0	0	0	0	3	0	0	0	0	0
TRINITY_DN11665_c0_g1	2323	1077	2342	1259	1242	1563	1009	1529	1053	1230	1112	1317	1129	1562	866	1422	1246	1741	1192	2082	937	1563	1054	1563
TRINITY_DN11666_c0_g1	203	307	79	305	263	56	365	384	265	282	255	270	208	322	172	259	219	194	288	199	402	149	239	240
TRINITY_DN116676_c0_g1	10	19	6	10	0	0	1	5	1	3	2	1	0	0	0	0	1	0	0	0	0	0	0	0
TRINITY_DN11668_c0_g1	134	58	75	63	60	39	82	120	79	77	101	73	126	79	82	147	80	107	50	200	59	84	77	204
TRINITY_DN11669_c0_g1	18	17	4	36	15	4	13	11	0	0	16	14	20	16	15	15	12	4	22	12	18	3	6	1
TRINITY_DN116690_c0_g2	0	1	10	0	0	10	0	0	0	0	0	0	0	0	0	0	1	1	0	2	0	2	0	1
TRINITY_DN1167_c0_g1	1031	863	345	1287	1507	255	1063	1702	1801	3271	2145	2525	11	14	14	24	32	4	1578	952	4	9	964	799
TRINITY_DN116706_c0_g1	0	0	0	0	0	0	4	13	1	3	3	10	0	0	0	0	0	0	0	0	0	0	0	0
TRINITY_DN11673_c0_g1	4	58	19	29	2	9	5	1	0	3	2	6	1226	1757	2	5	3	3	2	5	0	3	3	2
TRINITY_DN11674_c0_g1	56	8	12	78	7	2	9	18	29	36	26	29	3	1	32	52	112	177	14	165	11	105	122	224
TRINITY_DN11675_c0_g1	1698	1417	2861	1419	1471	1409	1305	1605	1382	1288	1055	1539	1426	1427	1089	2018	1316	2011	1669	2480	1359	1449	1581	1950
TRINITY_DN116753_c0_g1	8	3	1	2	0	0	6	12	11	10	14	17	0	0	3	7	7	7	6	2	8	9	17	15
TRINITY_DN11676_c0_g1	235	763	145	895	950	134	910	1572	1566	1102	556	1037	638	759	1022	1600	1080	1541	1367	137	1050	301	1405	238
TRINITY_DN11676_c1_g1	4	3	3	0	0	3	0	1	0	0	0	1	23	43	16	17	24	22	5	0	0	8	2	0
TRINITY_DN11679_c0_g1	24	313	27	388	505	25	342	293	264	238	297	467	486	450	214	296	520	424	473	35	459	8	298	30
TRINITY_DN1168_c0_g1	2479	169	2703	369	308	1690	751	699	292	217	782	783	507	697	299	449	369	259	77	2167	90	692	167	343
TRINITY_DN11681_c0_g1	915	556	703	527	551	291	259	161	303	138	233	111	249	164	341	241	213	202	391	455	409	595	394	809
TRINITY_DN11681_c0_g2	33	119	26	98	141	20	125	96	139	118	184	121	141	81	102	95	54	40	108	57	135	25	127	42
TRINITY_DN116813_c0_g1	61	0	35	0	0	22	0	1	0	0	1	0	0	2	0	0	2	0	0	19	1	12	0	13
TRINITY_DN11683_c1_g2	11	22	37	27	33	15	28	36	23	28	52	56	22	35	9	23	20	37	9	8	18	8	18	10
TRINITY_DN11683_c3_g1	14	0	0	0	0	0	2	13	1	4	2	2	0	2	2	2	1	2	0	1	2	1	3	0
TRINITY_DN11684_c0_g1	1	39	3	56	74	0	14	18	31	23	55	86	16	19	16	25	51	34	42	1	81	0	47	0
TRINITY_DN11685_c0_g1	263	353	229	371	323	121	308	316	372	310	282	404	369	240	274	418	307	377	431	227	479	174	353	208
TRINITY_DN11687_c0_g1	274	176	61	183	239	54	391	387	350	304	406	373	244	210	204	258	276	278	226	80	218	74	182	120
TRINITY_DN11688_c0_g2	14	23	3398	9	2	201	2	7	4	1	0	1	7	8	13	15	11	6	0	0	3	11	1	0
TRINITY_DN116880_c0_g2	2	0	5	2	2	4	0	0	0	0	0	0	0	10	1	0	6	2	0	0	0	0	0	0
TRINITY_DN11689_c0_g1	423	630	221	858	724	165	835	1057	697	738	694	911	796	821	516	920	965	1018	626	303	607	157	677	324
TRINITY_DN11689_c1_g1	5	20	1	15	13	1	18	19	28	18	21	15	7	15	8	11	13	24	16	3	17	0	19	7
TRINITY_DN1169_c0_g1	320	2527	10	2106	2232	68	3740	3254	3841	4451	3271	2758	2604	3358	1970	3139	3318	1905	3103	53	3802	17	2567	81
TRINITY_DN1169_c0_g2	10	33	1	15	16	3	312	287	167	236	263	224	428	490	111	211	48	94	171	26	278	23	227	41
TRINITY_DN1169_c0_g3	6	37	0	37	55	7	78	56	44	39	30	24	59	49	20	23	40	24	57	1	66	0	57	29
TRINITY_DN11690_c0_g1	301	294	127	127	150	118	101	57	112	71	85	80	69	69	85	135	97	103	174	145	137	94	125	69
TRINITY_DN116929_c0_g1	0	0	0	0	5	0	2	4	0	1	1	2	0	0	4	5	0	0	11	0	8	8	11	7
TRINITY_DN11693_c0_g1	50	279	25	392	310	12	329	357	395	382	474	453	293	237	175	321	457	304	332	30	599	8	254	26
TRINITY_DN11694_c0_g1	51	77	18	177	115	18	113	102	89	80	79	81	162	160	107	233	163	163	102	28	97	12	105	39
TRINITY_DN11694_c1_g1	107	319	46	396	384	31	507	453	425	397	357	327	445	397	264	559	481	460	362	69	339	21	640	175
TRINITY_DN11694_c2_g1	24	13	30	15	18	18	27	28	24	37	29	30	12	24	12	12	24	19	24	20	15	11	14	9
TRINITY_DN11695_c0_g1	22	60	11	65	54	7	97	144	73	130	59	58	70	78	46	74	85	104	84	30	68	2	58	24
TRINITY_DN116967_c0_g1	5	50	5	25	46	0	65	111	58	67	55	109	34	39	34	73	51	73	69	13	145	3	48	8
TRINITY_DN116981_c0_g1	61	85	38	130	82	16	87	95	40	34	79	85	38	48	14	10	58	55	116	75	271	126	70	62
TRINITY_DN117_c2_g1	176	1922	176	493	748	176	1070	3765	922	4397	241	958	786	631	395	5342	520	3099	2638	316	1987	203	1561	208
TRINITY_DN117_c4_g1	1809	1111	2100	1175	1144	1128	1137	1572	1148	1193	937	1234	1155	1452	917	1788	1395	1775	1409	2202	1123	1314	1063	1595
TRINITY_DN117_c7_g1	36	121	17	185	218	14	317	332	367	327	298	307	193	166	142	231	217	208	147	12	181	22	150	52
TRINITY_DN1170_c0_g1	86	467	24	356	621	29	812	852	704	905	735	577	450	654	337	505	503	374	515	54	506	45	448	87
TRINITY_DN11701_c0_g1	25	148	4	152	147	5	202	226	184	224	291	224	146	142	88	135	160	116	171	12	249	8	134	3
TRINITY_DN117021_c0_g1	4	8	24	10	10	8	12	3	8	6	7	6	3	12	1	6	5	5	14	15	9	11	9	13
TRINITY_DN11703_c0_g1	107	321	132	399	409	73	341	461	368	458	366	513	261	295	236	516	245	315	386	71	518	25	312	72
TRINITY_DN11706_c0_g1	581	462	88	750	517	95	685	589	616	631	577	448	625	776	598	662	1157	771	559	114	725	89	619	519
TRINITY_DN117066_c0_g1	37	0	0	13	16	35	0	0	0	1	0	0	0	1	7	14	19	24	0	0	0	0	5	49
TRINITY_DN117068_c0_g1	1898	781	3261	659	697	1835	298	530	349	404	462	543	497	368	453	376	320	403	570	2560	699	2018	513	3742
TRINITY_DN117074_c0_g1	4	5	8	1	6	12	3	0	1	3	1	1	1	2	0	2	1	2	3	22	5	2	3	12
TRINITY_DN11708_c0_g2	3209	6124	3746	6557	3033	2456	1130	1011	1329	768	1017	1182	1394	1043	1753	1342	1281	1412	4658	5631	2568	2374	3551	5551
TRINITY_DN11709_c0_g1	3453	1428	3631	1725	1762	2147	1622	2205	1451	1660	1519	1801	1659	2331	1365	2348	1923	2359	1686	3452	1750	2195	1517	3392
TRINITY_DN11709_c1_g1	322	363	343	429	436	165	362	422	302	350	359	380	391	389	266	395	437	510	365	267	387	164	353	287
TRINITY_DN11712_c0_g1	191	210	183	256	242	107	178	198	190	146	216	276	161	128	116	145	150	198	144	143	153	93	146	167
TRINITY_DN117126_c0_g1	0	3	0	1	3	0	3	1	2	0	0	1	2	1	1	3	4	3	0	0	4	0	0	0
TRINITY_DN11714_c0_g1	2963	1357	3504	1441	1655	1599	1677	1504	1373	1456	1412	1432	1171	1999	804	1082	1256	1145	1638	4895	1535	3080	1281	4876
TRINITY_DN11715_c0_g1	4004	818	1308	778	741	977	763	870	1076	970	1158	1111	737	1595	425	630	1203	621	954	2825	975	1614	953	3211
TRINITY_DN11717_c0_g1	653	898	654	781	1057	372	522	532	715	482	678	702	524	651	705	1087	621	1076	669	765	889	427	696	1372
TRINITY_DN11718_c0_g1	137	0	2	125	182	61	375	528	293	376	359	482	45	35	66	116	233	297	302	122	167	135	0	0
TRINITY_DN11719_c0_g1	18	141	0	123	208	2	0	0	5	2	9	6	14	4	1	1	8	0	0	1	9	0	97	13
[truncated: 25,971 more rows]
